# Supplementary material for: RNA-Seq of Bacillus licheniformis: active regulatory RNA features expressed within a productive fermentation
Source: BMC Genomics. 2013 Oct 1;14:667. doi: 10.1186/1471-2164-14-667 (PMC3871023; doi:10.1186/1471-2164-14-667)
Supplement: Additional file 2: Table S1. — Whole transcriptome sequencing reads. Table S2: NPKM values of RNA features. Table S3: NPKM values of all genes. Table S4: Differential RNA-Seq reads. Table S5: Transcription start sites. Table S6: Identified RNA features. Table S7: Predicted operons. Table S8: Corrected genes. Table S9: New genes. Table S10: Removed genes. Table S11: Predicted cis-regulatory elements. Table S12: Comparison of cis-regulatory elements known from B. subtilis. Table S13: Cluster analysis of ncRNA expression profiles. Table S14: Comparison of ncRNAs to B. subtilis. Table S15: Comparison of small RNAs from B. subtilis to identified ncRNAs. Table S16: Sequence Read Archive accession. Table S17: Primer pairs for Northern blots. [file 1471-2164-14-667-S2.xls]

## Sheet: S1
Table S1 Whole transcriptome sequencing reads. The total of all reads (B) could be assigned to: reads mapping to rRNA or tRNA genes (C,D); reads mapping to multiple loci in the genome (E,F); unmapped reads (G,H); reads mapping to the protease-encoding plasmid (I,J) and reads mapping to one locus of the chromosome (K,L).
Sample	∑ reads	reads against tRNA or rRNA genes	reads against tRNA or rRNA genes [%]	multihit reads	multihit reads [%]	unmapped reads	unmapped reads [%]	plasmid-mapping reads	plasmid-mapping reads [%]	chromosome-mapping reads	chromosome-mapping reads [%]
L-I	34553369	28969888	83.841	32013	0.092648	3424018	9.90936	174110	0.503887	1953340	5.65311
R-I	34491633	30642606	88.8407	13956	0.040462	2148822	6.22998	161458	0.468108	1524791	4.42076
M-I	23583582	17140657	72.6805	138359	0.586675	3157703	13.3894	309415	1.31199	2837448	12.0315
L-II	34935270	28636703	81.9708	60336	0.172708	2963179	8.48191	189401	0.542148	3085651	8.83248
R-II	36024461	29680210	82.389	98178	0.272531	2203136	6.11567	289793	0.804434	3753144	10.4183
M-II	28018016	20903311	74.6067	81313	0.290217	3689827	13.1695	235161	0.839321	3108404	11.0943
L-III	34152665	27024138	79.1275	32914	0.0963732	4084170	11.9586	154977	0.453777	2856466	8.36382
R-III	38187230	30719713	80.445	81366	0.213071	2746909	7.19327	183528	0.4806	4455714	11.6681
M-III	28174975	21615689	76.7195	49622	0.176121	3099499	11.0009	149313	0.529949	3260852	11.5736
L-IV	38200610	28824001	75.4543	22027	0.0576614	5878876	15.3895	579663	1.51742	2896043	7.58114
R-IV	42959023	35377857	82.3526	150077	0.349349	4734060	11.0199	327074	0.761363	2369955	5.51678
M-IV	36414040	27221034	74.7542	23275	0.0639177	6205296	17.0409	523290	1.43706	2441145	6.70386
L-V	35656360	27619551	77.4604	30045	0.0842627	4611200	12.9323	578175	1.62152	2817389	7.9015
R-V	31798624	26061998	81.9595	280073	0.880771	3075680	9.67237	224030	0.704527	2156843	6.78282
M-V	34376322	23540363	68.4784	28510	0.082935	7807537	22.712	362828	1.05546	2637084	7.67122

## Sheet: S2
Table S2 NPKM values of RNA features. NPKM values of all identified RNA features for all 15 samples (B-P), the five sampling points (R-V) and the pooled RNA-Seq data (X).
RNA feature tag	L-I	M-I	R-I	L-II	M-II	R-II	L-III	M-III	R-III	L-IV	M-IV	R-IV	L-V	M-V	R-V		SP-I	SP-II	SP-III	SP-IV	SP-V		pooled
BLi_r0001	0	0	0	0	0	0	0	0	0	40	27	23	13	13	0		0	0	0	31	9		7
BLi_r0002	36	401	55	70	227	80	41	90	50	36	51	35	27	26	17		206	123	60	41	24		87
BLi_r0003	85	171	55	174	138	73	173	149	163	81	38	46	32	56	53		117	125	162	57	47		106
BLi_r0004	100	1025	413	130	213	98	122	134	168	120	99	98	178	190	85		593	144	145	107	156		207
BLi_r0005	41	88	8	35	20	35	10	48	55	25	34	24	7	28	42		54	30	41	28	24		35
BLi_r0006	3	512	74	8	102	11	12	47	0	3	20	0	0	1	0		250	39	18	7	0		52
BLi_r0007	7	4	5	12	6	7	6	21	6	0	0	0	0	6	5		5	8	11	0	4		6
BLi_r0008	0	11	1	0	0	0	0	0	2	0	0	0	0	0	0		5	0	1	0	0		1
BLi_r0009	6	6	11	24	8	3	70	48	61	20	25	41	44	59	20		7	11	60	28	43		32
BLi_r0010	0	9	17	0	9	4	0	3	5	3	0	0	0	0	0		8	4	3	1	0		3
BLi_r0011	0	36	0	5	16	3	37	24	22	0	1	0	13	1	0		16	8	27	0	5		12
BLi_r0012	31	105	25	21	122	27	23	31	18	13	20	11	13	20	19		63	55	23	15	17		34
BLi_r0013	0	0	0	0	0	0	0	0	0	4	9	0	0	2	2		0	0	0	4	1		1
BLi_r0014	4	32	34	18	27	22	3	19	7	14	0	1	9	10	6		24	22	10	6	9		14
BLi_r0015	0	0	0	0	0	0	0	0	0	7	0	8	0	0	0		0	0	0	5	0		0
BLi_r0016	226306	93955	210497	146673	145043	153833	199524	192550	214681	259664	272156	394523	265836	318475	359648		163580	149172	204149	306083	311624		223117
BLi_r0017	0	0	0	0	0	0	0	1	0	20	16	15	10	9	3		0	0	0	17	8		4
BLi_r0018	0	0	14	0	3	2	0	1	0	87	116	46	31	32	7		3	2	0	84	25		21
BLi_r0019	0	0	0	2	0	0	9	0	2	57	46	47	26	2	19		0	0	3	51	16		13
BLi_r0020	690	240	692	39	163	41	66	53	25	48	21	15	47	23	33		490	79	45	29	35		115
BLi_r0021	0	0	0	0	5	0	0	7	4	6	5	0	0	0	8		0	1	4	4	2		2
BLi_r0022	12	62	48	28	16	21	14	21	13	24	46	47	9	26	21		43	22	16	38	18		26
BLi_r0023	0	12	0	21	3	5	18	24	2	0	14	0	2	16	2		5	10	13	4	7		8
BLi_r0024	1	14	2	0	9	1	0	1	0	1	0	0	0	0	0		7	3	0	0	0		2
BLi_r0025	1863	9879	2982	293	1643	454	111	414	101	301	494	144	426	401	314		5754	777	201	315	387		1223
BLi_r0026	74	49	72	3	59	12	6	6	3	5	6	2	4	6	5		63	24	5	5	5		18
BLi_r0027	13	303	67	37	149	35	93	69	34	77	89	49	84	65	55		157	71	61	73	69		81
BLi_r0028	10	173	13	72	25	24	50	74	31	19	37	32	24	35	26		84	39	49	29	28		45
BLi_r0029	29	104	22	15	53	9	16	14	6	15	0	0	13	7	0		61	25	11	5	7		20
BLi_r0030	0	2	2	1	0	0	1	1	0	1	4	0	7	4	0		1	0	1	2	4		1
BLi_r0031	0	0	0	0	0	0	0	0	0	104	173	44	14	70	0		0	0	0	107	29		25
BLi_r0032	0	32	0	0	0	10	0	0	9	0	0	0	0	0	0		14	4	3	0	0		4
BLi_r0033	0	3	0	0	0	0	0	0	0	15	25	5	10	1	0		1	0	0	15	4		3
BLi_r0034	885	509	669	253	673	333	216	475	374	396	331	276	491	328	268		666	415	363	340	372		418
BLi_r0035	0	0	0	0	0	0	0	0	0	75	45	47	24	19	7		0	0	0	57	17		13
BLi_r0036	0	0	0	0	0	0	67	0	0	62	65	6	35	42	14		0	0	18	46	32		18
BLi_r0037	18	30	27	0	5	8	0	2	3	0	5	0	0	6	0		26	5	2	1	2		6
BLi_r0038	343	754	442	483	496	347	490	503	464	182	184	174	210	314	200		553	437	484	181	244		385
BLi_r0039	16	201	38	23	48	27	14	24	14	19	11	9	19	14	14		105	32	17	13	16		33
BLi_r0040	0	2	0	0	1	3	0	0	0	6	7	7	4	0	2		0	2	0	6	2		2
BLi_r0041	79	175	148	33	120	22	52	35	11	65	73	25	73	33	74		139	56	30	56	60		63
BLi_r0042	0	34	10	0	0	10	5	10	7	5	0	10	0	0	0		18	4	7	5	0		6
BLi_r0043	0	0	0	0	0	0	0	0	0	2	6	5	0	2	1		0	0	0	4	1		1
BLi_r0044	0	3	6	6	6	14	0	2	2	0	0	12	0	3	0		3	9	1	3	1		4
BLi_r0045	0	9	0	0	0	3	5	2	2	12	5	6	7	4	9		4	1	3	8	6		4
BLi_r0046	779	7428	815	1776	2529	1673	1631	2187	1844	1021	1030	560	1372	1170	704		3788	1976	1896	885	1116		1873
BLi_r0047	5	2	8	14	9	12	16	11	12	18	11	8	15	8	4		4	12	13	12	9		11
BLi_r0048	12	34	5	25	20	21	23	21	22	25	19	16	25	30	44		21	22	22	20	32		23
BLi_r0049	0	1	0	0	4	2	5	3	3	12	12	14	9	2	16		0	2	4	13	9		5
BLi_r0050	58	60	87	141	108	59	111	95	125	45	102	14	121	76	49		66	100	112	54	85		87
BLi_r0051	0	0	0	0	0	0	0	0	0	27	21	29	12	17	0		0	0	0	26	10		6
BLi_r0052	0	0	0	0	0	0	0	0	0	34	13	0	22	7	0		0	0	0	17	11		5
BLi_r0053	161	82	225	39	178	48	34	56	18	80	63	33	54	34	32		141	86	34	60	41		68
BLi_r0054	6	11	3	0	0	1	7	8	3	0	7	0	0	0	2		8	0	6	2	0		3
BLi_r0055	0	2	0	0	0	0	0	0	0	0	9	0	0	0	0		1	0	0	3	0		0
BLi_r0056	51	84	103	12	56	0	0	18	0	13	0	7	40	22	0		79	21	5	7	22		23
BLi_r0057	2	10	9	3	1	0	2	5	5	14	3	11	5	8	9		7	1	4	10	7		5
BLi_r0058	12	14	13	7	20	10	9	10	8	13	9	7	10	5	7		13	13	9	10	7		10
BLi_r0059	16	155	0	46	63	103	9	31	10	151	50	49	324	347	173		75	73	16	88	290		101
BLi_r0060	0	7	0	11	0	4	0	0	1	0	3	4	4	0	0		3	5	0	2	1		2
BLi_r0061	0	4	0	0	4	0	0	0	0	0	9	0	0	0	0		2	1	0	3	0		1
BLi_r0062	52	39	114	36	38	46	27	51	69	19	35	23	19	27	29		61	40	52	25	25		41
BLi_r0063	8	17	3	25	17	18	27	29	26	66	23	31	50	37	25		11	20	27	42	39		28
BLi_r0064	1	16	0	2	2	3	5	7	4	23	1	19	0	4	4		7	2	5	15	3		6
BLi_r0065	0	161	0	17	10	21	14	46	20	107	97	60	177	54	53		72	16	26	90	100		56
BLi_r0066	22	541	104	75	213	59	116	148	116	87	163	89	117	84	91		276	112	126	112	98		138
BLi_r0067	15	51	0	10	33	16	15	16	8	7	8	0	3	13	2		28	20	12	5	6		14
BLi_r0068	17	17	15	16	12	12	72	17	14	9	7	10	16	9	22		17	13	31	9	15		18
BLi_r0069	0	1	0	0	0	0	7	0	0	0	0	0	0	0	9		0	0	2	0	2		1
BLi_r0070	42	147	59	30	44	47	106	26	33	40	43	35	46	0	39		93	41	50	40	28		49
BLi_r0071	0	11	0	2	3	0	4	5	5	1	10	0	10	6	3		5	2	4	4	7		4
BLi_r0072	358	291	225	609	740	708	509	960	734	529	546	316	396	638	333		297	689	744	470	464		563
BLi_r0073	0	0	0	0	0	0	0	0	0	9	18	11	0	0	0		0	0	0	13	0		2
BLi_r0074	15	135	33	37	25	25	37	42	23	18	15	10	21	14	11		73	29	33	15	16		32
BLi_r0075	752	16	74	13	1086	48	0	15	0	7	11	8	2	4	1		258	362	5	8	3		127
BLi_r0076	142	51	7	2	718	37	0	20	7	0	0	0	0	0	0		69	239	9	0	0		69
BLi_r0077	0	16	9	1	16	0	0	8	5	8	16	1	10	7	2		10	5	4	8	7		6
BLi_r0078	10	49	0	12	17	11	3	7	5	6	5	5	3	8	3		25	13	5	5	5		10
BLi_r0079	0	10	5	1	0	11	2	3	2	0	0	0	0	0	0		5	4	2	0	0		2
BLi_r0080	30	14	0	0	0	0	0	0	8	0	13	0	7	0	18		15	0	3	4	7		5
BLi_r0081	0	0	0	0	6	0	0	0	0	0	0	0	0	0	0		0	2	0	0	0		0
BLi_r0082	0	8	0	0	0	0	0	0	0	0	0	0	0	0	0		3	0	0	0	0		0
BLi_r0083	11	26	0	2	8	5	9	8	1	16	10	13	12	21	4		15	5	5	13	13		10
BLi_r0084	26	116	13	3	36	25	7	2	5	13	29	9	20	18	0		63	22	4	17	14		21
BLi_r0085	685	306	739	1293	1140	1081	1727	1829	1129	4811	3782	4040	3027	2805	1465		530	1168	1509	4262	2515		1966
BLi_r0086	264939	84371	305671	429983	138710	226962	401940	345830	383270	94081	167793	66305	206349	239839	160062		194305	262903	377484	109242	205473		242952
BLi_r0087	0	0	0	0	0	0	0	10	0	0	0	0	0	0	0		0	0	3	0	0		0
BLi_r0088	0	11	0	0	12	0	0	0	0	8	13	0	16	0	0		5	3	0	7	6		4
BLi_r0089	0	101	0	0	27	0	0	9	10	0	0	0	0	0	0		45	8	7	0	0		10
BLi_r0090	2	1	0	3	3	3	1	1	2	6	1	2	1	3	6		1	3	1	3	3		2
BLi_r0091	0	0	0	0	5	0	0	0	0	7	0	0	2	0	1		0	1	0	2	1		1
BLi_r0092	3	11	0	4	8	5	0	6	1	0	2	2	1	0	0		6	6	2	1	0		3
BLi_r0093	12	4	21	0	1	0	8	1	0	0	0	0	2	0	0		11	0	3	0	1		2
BLi_r0094	28	70	17	33	19	6	88	31	25	14	20	21	43	33	11		44	18	44	18	31		31
BLi_r0095	138	14	159	4	8	10	33	7	8	20	8	15	12	5	25		88	8	14	15	13		24
BLi_r0096	27	34	0	25	25	2	67	15	23	12	11	16	23	33	9		24	17	33	13	23		22
BLi_r0097	103	8	80	0	8	3	7	1	1	3	0	1	1	20	7		55	4	3	1	10		12
BLi_r0098	30	101	5	0	28	21	0	31	15	0	50	0	19	67	13		56	17	16	16	34		25
BLi_r0099	2	5	10	7	6	6	0	12	2	0	0	0	1	2	5		5	6	4	0	2		4
BLi_r0100	0	7	0	10	14	0	0	0	0	7	0	0	0	0	0		3	7	0	2	0		2
BLi_r0101	98	519	63	76	291	82	26	102	31	8	21	0	54	41	8		279	146	52	10	37		98
BLi_r0102	7	50	0	34	29	79	3	7	9	0	0	0	6	11	0		24	50	7	0	6		18
BLi_r0103	1	21	0	1	6	2	1	10	2	0	3	0	0	0	0		10	3	4	0	0		3
BLi_r0104	0	77	3	0	12	5	0	7	0	12	17	0	9	0	0		35	6	2	10	3		9
BLi_r0105	0	0	0	0	6	0	0	0	0	0	0	0	0	0	0		0	2	0	0	0		0
BLi_r0106	0	0	0	1	0	0	10	5	4	5	0	2	0	0	0		0	0	6	2	0		2
BLi_r0107	0	8	12	2	11	5	1	5	4	0	16	11	5	6	8		6	6	3	8	7		6
BLi_r0108	6	22	15	8	19	8	26	13	16	24	13	14	26	13	21		15	11	18	18	20		16
BLi_r0109	25	43	10	85	26	34	23	28	41	38	74	21	54	34	31		30	47	32	44	41		39
BLi_r0110	0	33	0	0	1	0	0	0	0	0	0	0	0	0	0		15	0	0	0	0		2
BLi_r0111	10	7	0	0	6	10	9	12	4	0	0	0	4	0	9		6	6	8	0	4		5
BLi_r0112	0	5	0	7	4	2	5	0	0	53	152	17	17	20	12		2	4	1	74	17		18
BLi_r0113	0	0	0	8	0	22	14	12	5	10	1	1	0	10	5		0	11	10	4	5		7
BLi_r0114	2	12	14	0	0	0	3	0	0	2	0	1	0	3	1		10	0	0	1	1		2
BLi_r0115	1	1	0	6	4	13	9	6	8	14	4	42	3	21	6		1	8	8	20	10		9
BLi_r0116	2	3	0	0	4	1	4	1	0	0	1	0	1	0	5		2	1	1	0	2		1
BLi_r0117	23	184	121	29	23	20	0	8	6	26	18	11	16	25	0		119	24	5	19	14		31
BLi_r0118	22	3	7	18	11	15	25	30	48	18	10	28	20	14	21		10	15	37	19	18		21
BLi_r0119	0	0	0	0	0	0	0	0	0	6	17	0	0	0	0		0	0	0	8	0		1
BLi_r0120	1	4	4	1	1	3	6	4	3	10	4	7	5	3	2		3	2	4	7	3		4
BLi_r0121	1	10	2	5	8	4	9	9	6	15	8	12	15	9	11		5	6	8	12	12		8
BLi_r0122	0	0	0	0	0	0	0	0	0	0	7	0	0	7	0		0	0	0	2	2		0
BLi_r0123	1134	3906	2450	374	1572	568	254	301	362	530	400	512	324	302	413		2706	823	314	485	343		829
BLi_r0124	3	1	0	0	17	5	0	0	1	3	17	1	8	5	0		1	7	0	7	5		4
BLi_r0125	20	0	24	0	40	10	6	7	8	0	25	0	0	0	0		12	16	7	7	0		9
BLi_r0126	0	0	0	1	0	1	3	2	2	11	0	11	1	1	5		0	0	2	8	2		2
BLi_r0127	0	23	0	0	0	9	0	0	0	0	0	0	0	0	0		10	3	0	0	0		2
BLi_r0128	52	115	42	53	79	44	39	50	31	0	20	2	28	42	1		78	58	39	7	25		41
BLi_r0129	0	20	0	0	10	5	6	0	5	0	0	0	0	0	0		9	5	3	0	0		3
BLi_r0130	56	288	64	68	160	65	60	81	90	83	101	6	79	53	55		163	96	79	65	63		90
BLi_r0131	0	18	0	10	13	5	2	4	0	0	0	0	4	0	0		8	9	2	0	1		4
BLi_r0132	5	10	0	6	0	3	0	8	1	9	0	10	0	6	10		6	3	3	6	5		4
BLi_r0133	0	0	0	0	0	0	0	0	0	11	0	0	0	3	0		0	0	0	4	1		0
BLi_r0134	0	8	0	0	3	0	0	0	0	0	0	3	0	9	0		3	1	0	0	3		1
BLi_r0135	0	0	0	0	0	0	0	6	0	0	0	0	0	19	0		0	0	1	0	6		1
BLi_r0136	0	0	0	0	0	0	0	0	0	0	0	0	0	7	0		0	0	0	0	2		0
BLi_r0137	14	1	14	0	2	2	0	0	2	13	0	16	3	8	0		8	2	1	10	4		4
BLi_r0138	0	0	0	7	0	0	0	3	5	0	0	0	0	2	0		0	2	3	0	0		1
BLi_r0139	0	40	8	0	16	0	0	0	0	0	8	0	7	0	0		20	5	0	2	2		5
BLi_r0140	0	11	0	2	13	5	7	0	2	0	1	0	0	0	0		5	6	2	0	0		3
BLi_r0141	18	188	31	15	75	25	16	24	8	11	18	4	10	12	6		98	38	15	11	9		31
BLi_r0142	273	1092	367	335	760	527	174	229	253	143	192	115	140	235	95		666	541	225	150	161		340
BLi_r0143	4	8	10	5	15	11	4	3	4	2	5	1	1	0	0		7	10	4	3	0		5
BLi_r0144	2	9	6	19	7	15	12	13	13	15	8	13	7	9	8		6	14	13	12	8		11
BLi_r0145	0	9	0	5	2	3	0	1	6	2	1	1	5	3	0		4	3	3	1	3		3
BLi_r0146	237	495	124	239	457	228	133	189	102	95	90	70	164	117	111		327	304	137	86	133		195
BLi_r0147	40	23	0	2	3	0	0	12	0	5	17	0	11	0	0		23	1	3	7	4		6
BLi_r0148	68	23	41	44	56	27	26	51	48	34	4	16	43	23	45		41	41	43	19	37		37
BLi_r0149	14	8	8	23	8	32	35	16	51	18	11	34	38	10	27		10	22	36	21	25		24
BLi_r0150	17	10	13	11	6	6	7	9	6	6	5	9	1	7	3		13	7	7	7	3		7
BLi_r0151	16	7	0	7	8	4	24	3	10	2	0	10	13	25	6		8	6	12	4	15		9
BLi_r0152	0	0	0	0	6	0	0	0	0	0	0	0	0	0	0		0	2	0	0	0		0
BLi_r0153	0	38	0	0	16	0	0	0	0	0	0	0	0	0	0		17	5	0	0	0		3
BLi_r0154	0	35	0	3	7	0	0	0	0	0	0	0	0	0	0		15	3	0	0	0		3
BLi_r0155	0	7	0	0	0	0	0	0	0	0	0	0	0	0	0		3	0	0	0	0		0
BLi_r0156	0	92	0	1	48	0	0	7	4	0	5	0	0	0	0		41	15	4	1	0		11
BLi_r0157	0	32	0	7	11	6	7	8	0	0	3	0	1	0	0		14	8	4	0	0		5
BLi_r0158	0	60	16	19	14	5	5	10	7	0	0	3	0	0	0		31	12	8	1	0		9
BLi_r0159	0	38	0	8	8	14	0	5	4	0	0	0	0	0	0		17	11	3	0	0		6
BLi_r0160	0	14	0	0	0	0	0	6	0	9	0	0	0	5	0		6	0	1	3	1		2
BLi_r0161	0	1	0	0	0	0	1	0	0	11	2	3	2	4	0		0	0	0	6	2		1
BLi_r0162	0	0	0	0	9	8	0	0	0	0	0	0	0	0	0		0	6	0	0	0		1
BLi_r0163	0	0	7	0	2	6	0	0	2	23	0	6	5	11	0		1	3	1	10	6		4
BLi_r0164	0	15	13	0	0	0	0	0	8	0	0	0	7	0	0		10	0	3	0	2		2
BLi_r0165	4	15	13	6	6	7	0	7	0	2	0	0	5	0	0		11	7	2	1	1		4
BLi_r0166	10	60	14	9	10	18	3	5	4	7	3	3	4	1	0		33	13	4	5	2		10
BLi_r0167	127	4669	323	229	636	242	25	168	72	92	188	40	38	37	14		2223	362	89	107	31		466
BLi_r0168	0	7	0	0	0	0	0	0	0	0	0	0	0	0	0		3	0	0	0	0		0
BLi_r0169	6	4	0	3	8	0	3	0	2	11	5	0	0	0	0		4	3	1	6	0		3
BLi_r0170	16	12	10	17	20	15	18	13	17	12	9	5	10	5	7		13	17	16	9	7		13
BLi_r0171	0	0	0	0	5	0	8	1	1	6	9	6	5	7	0		0	1	3	7	4		3
BLi_r0172	0	138	29	9	31	18	5	0	6	2	0	1	13	3	6		69	19	4	1	8		17
BLi_r0173	40	16	19	46	46	45	48	45	41	27	14	26	20	14	12		24	46	45	23	15		33
BLi_r0174	3	30	8	8	14	14	10	14	13	17	0	0	9	5	0		16	12	12	6	5		10
BLi_r0175	208	236	78	428	530	355	253	425	388	84	62	7	94	56	26		190	433	364	54	62		243
BLi_r0176	0	0	0	0	0	0	0	0	0	20	0	7	19	3	0		0	0	0	10	8		3
BLi_r0177	11	0	0	0	0	0	0	0	2	42	34	11	16	42	5		3	0	1	30	22		10
BLi_r0178	7745	2092	17728	1221	3651	2150	4309	1152	1437	579	470	488	2023	698	4207		7641	2336	2129	518	2190		2720
BLi_r0179	51	6	15	35	37	43	9	24	24	25	13	16	16	12	9		22	39	20	18	13		23
BLi_r0180	169	35	294	47	107	78	227	39	56	64	25	57	87	26	182		139	78	97	50	93		89
BLi_r0181	26	14	0	31	48	25	60	17	25	31	0	24	35	24	31		14	34	32	19	30		27
BLi_r0182	5	23	0	2	6	0	0	1	0	7	5	0	4	0	0		12	2	0	4	1		3
BLi_r0183	5	2	5	27	5	14	41	31	26	93	105	93	78	98	43		3	15	31	97	75		43
BLi_r0184	84	12	12	39	74	13	28	16	39	23	44	17	50	68	73		34	40	29	28	63		38
BLi_r0185	378	343	311	1166	384	706	1337	1526	1004	2065	2573	281	2278	2179	986		347	749	1257	1683	1883		1192
BLi_r0186	20	14	17	0	27	3	0	0	0	21	18	0	4	11	0		17	9	0	14	5		8
BLi_r0187	0	8	12	3	9	3	5	7	3	3	7	0	5	7	4		6	5	4	3	5		5
BLi_r0188	0	0	0	1	0	0	0	8	1	0	0	0	7	0	0		0	0	3	0	2		1
BLi_r0189	210	79	444	64	115	111	438	50	102	155	56	134	160	44	369		208	98	177	118	180		153
BLi_r0190	12	20	0	3	3	2	6	6	5	7	2	5	8	11	8		12	3	6	5	9		6
BLi_r0191	3	3	40	0	3	1	6	0	0	4	8	5	2	1	4		12	1	1	6	2		4
BLi_r0192	53	805	115	48	254	15	2	93	17	5	0	2	2	5	7		407	100	36	3	4		95
BLi_r0193	10	2	9	12	6	9	82	20	33	49	29	38	46	26	51		6	9	42	40	41		28
BLi_r0194	25	126	12	102	60	42	21	72	38	16	25	12	12	50	9		67	66	44	18	24		44
BLi_r0195	67	55	56	44	76	14	143	97	51	89	69	64	48	32	57		59	43	90	75	45		64
BLi_r0196	776	339	747	43	299	29	16	47	37	58	61	17	71	52	69		575	118	34	47	64		143
BLi_r0197	1	5	8	1	0	0	0	0	7	6	5	0	0	6	0		5	0	3	4	2		2
BLi_r0198	46	16	96	21	20	14	59	10	17	35	20	17	24	16	92		45	18	26	24	41		29
BLi_r0199	27	8	30	3	11	5	22	4	5	13	0	7	5	6	22		19	6	10	7	10		10
BLi_r0200	0	14	0	0	0	0	11	0	0	0	7	0	0	0	0		6	0	3	2	0		2
BLi_r0201	0	7	0	23	10	10	24	32	18	21	17	15	18	16	11		3	14	24	18	15		16
BLi_r0202	13	0	0	0	0	0	0	5	0	0	0	0	0	0	0		4	0	1	0	0		1
BLi_r0203	3	6	0	15	3	6	30	19	22	27	13	24	17	13	20		3	8	23	22	16		15
BLi_r0204	23	0	145	0	0	0	0	0	0	0	0	0	0	0	0		42	0	0	0	0		6
BLi_r0205	2	20	5	3	0	5	9	7	4	0	8	1	5	5	4		11	3	6	3	5		5
BLi_r0206	9	13	160	0	0	0	0	0	0	0	0	0	0	0	0		48	0	0	0	0		7
BLi_r0207	0	0	0	0	0	0	12	0	0	107	52	35	43	41	23		0	0	3	68	37		20
BLi_r0208	0	0	0	0	0	0	0	0	0	8	7	0	0	0	0		0	0	0	5	0		1
BLi_r0209	0	0	0	0	0	0	2	0	0	27	14	21	10	9	2		0	0	0	21	7		5
BLi_r0210	0	0	0	0	0	0	0	0	0	0	0	0	0	7	0		0	0	0	0	2		0
BLi_r0211	183	862	262	193	540	201	243	264	236	261	266	57	266	181	267		509	305	247	201	238		290
BLi_r0212	22	154	76	84	34	68	25	67	80	31	11	11	23	54	23		94	63	61	19	34		54
BLi_r0213	5	33	10	9	22	14	8	13	6	65	39	65	15	29	4		19	15	9	57	17		22
BLi_r0214	0	34	0	0	18	0	0	12	15	0	0	0	0	0	0		15	5	10	0	0		6
BLi_r0215	12	12	5	15	17	24	24	24	32	4	14	4	18	17	18		10	19	28	7	18		18
BLi_r0216	0	13	0	0	2	0	0	0	0	0	0	0	0	0	0		6	0	0	0	0		1
BLi_r0217	0	46	24	12	18	0	13	17	12	12	0	8	15	0	0		27	9	14	7	5		12
BLi_r0218	5	198	16	15	54	22	35	41	32	26	24	13	55	51	29		95	30	36	21	46		43
BLi_r0219	0	14	0	5	0	15	2	1	0	4	0	0	0	15	0		6	7	1	1	5		4
BLi_r0220	40	43	19	0	14	14	12	9	7	6	0	8	5	7	0		37	10	9	4	5		12
BLi_r0221	63	40	17	39	37	35	95	59	75	37	23	20	32	24	40		42	37	76	28	32		45
BLi_r0222	5	21	11	9	9	6	11	12	10	6	5	4	7	6	3		14	8	11	5	6		9
BLi_r0223	10	330	13	12	25	10	26	58	14	1	48	0	59	16	0		155	16	31	16	27		42
BLi_r0224	39	76	65	32	38	26	49	30	30	30	24	9	42	40	22		62	32	35	22	36		36
BLi_r0225	8	11	10	9	10	9	15	12	10	17	13	9	8	10	5		10	10	12	13	8		11
BLi_r0226	2	6	7	0	3	0	3	1	0	5	5	6	15	15	7		5	1	1	5	12		4
BLi_r0227	270	259	77	247	301	242	143	195	243	149	118	43	154	224	147		219	263	201	107	177		197
BLi_r0228	29	66	56	82	55	27	50	42	65	62	24	29	83	29	76		53	53	54	40	62		52
BLi_r0229	0	12	0	0	0	0	0	0	0	0	0	0	0	0	10		5	0	0	0	2		1
BLi_r0230	0	10	0	0	0	0	0	0	0	0	0	0	0	0	0		4	0	0	0	0		0
BLi_r0231	0	3	14	24	11	17	6	10	14	15	19	4	1	50	11		5	17	11	13	21		14
BLi_r0232	6	0	0	3	2	4	7	7	1	13	6	9	13	6	12		2	3	5	10	10		6
BLi_r0233	0	74	21	66	111	55	29	78	86	162	77	88	101	72	60		38	76	68	113	80		76
BLi_r0234	5	15	2	13	12	5	9	8	7	5	13	3	5	1	9		9	10	8	7	5		8
BLi_r0235	8	58	0	20	26	13	21	8	18	14	25	5	5	28	17		29	19	16	15	17		19
BLi_r0236	0	0	0	0	12	0	0	0	0	0	0	0	0	0	0		0	3	0	0	0		0
BLi_r0237	0	0	0	0	0	0	0	0	0	7	7	6	3	0	0		0	0	0	7	1		1
BLi_r0238	0	0	8	4	0	3	4	0	2	13	3	10	0	4	3		2	2	2	9	2		3
BLi_r0239	0	5	9	0	0	0	0	4	0	3	7	0	0	7	0		4	0	1	3	2		2
BLi_r0240	0	23	0	0	0	5	0	0	0	0	1	0	17	0	0		10	1	0	0	6		3
BLi_r0241	0	0	0	0	0	2	0	0	0	7	7	14	2	2	2		0	0	0	9	2		2
BLi_r0242	0	3	0	0	11	4	0	3	5	3	0	0	7	6	5		1	5	3	1	6		3
BLi_r0243	0	26	9	0	0	0	5	0	0	16	8	0	12	0	0		14	0	1	8	4		4
BLi_r0244	3	4	0	4	0	3	7	1	3	13	9	10	6	5	1		2	2	3	11	4		4
BLi_r0245	51	66	62	51	70	57	52	67	50	120	141	170	95	73	84		60	59	56	143	84		78
BLi_r0246	12	11	3	6	6	7	1	5	4	7	3	3	5	1	2		10	6	3	4	3		5
BLi_r0247	0	7	0	0	13	9	0	0	2	0	0	5	0	0	0		3	8	0	1	0		2
BLi_r0248	33	193	70	27	200	55	69	104	56	71	81	42	75	37	58		114	92	74	65	57		80
BLi_r0249	1	9	0	3	3	1	8	8	7	6	3	1	6	4	0		4	3	8	4	4		4
BLi_r0250	0	1	3	8	4	2	5	9	6	9	4	12	6	10	3		1	5	7	8	6		6
BLi_r0251	26	64	8	21	33	22	15	84	46	29	13	18	21	48	0		39	25	49	21	25		32
BLi_r0252	11	12	0	58	19	13	97	130	83	247	178	141	172	156	102		9	29	101	193	147		95
BLi_r0253	47	31	67	1	6	2	12	3	1	15	16	15	15	10	14		45	3	5	15	13		14
BLi_r0254	6	2	2	47	13	14	65	78	49	142	83	74	94	53	52		3	24	62	102	68		53
BLi_r0255	0	398	0	0	0	0	0	0	0	0	0	0	0	0	0		179	0	0	0	0		26
BLi_r0256	0	75	0	0	0	0	0	0	0	0	0	0	0	0	0		33	0	0	0	0		5
BLi_r0257	0	55	11	0	0	6	12	4	17	0	0	0	0	7	0		28	2	12	0	2		8
BLi_r0258	0	12	1	0	7	0	0	4	0	0	0	0	0	13	0		5	2	1	0	4		2
BLi_r0259	2232	13	148	566	2113	747	19	355	309	24	17	9	19	25	6		735	1120	245	17	17		442
BLi_r0260	10	0	9	6	0	3	0	0	4	0	0	0	7	5	0		5	3	1	0	4		2
BLi_r0261	3	5	4	3	0	1	0	8	9	0	0	0	0	0	2		4	1	6	0	0		3
BLi_r0262	106	3	1	33	109	44	0	12	3	0	4	0	3	0	0		34	61	5	1	1		21
BLi_r0263	15	17	20	0	9	12	10	9	14	9	0	17	7	5	0		17	7	12	8	4		9
BLi_r0264	0	0	0	0	0	0	0	0	0	10	0	0	0	0	0		0	0	0	3	0		0
BLi_r0265	0	0	0	12	0	0	0	0	0	0	0	0	0	0	0		0	4	0	0	0		0
BLi_r0266	0	27	0	0	9	0	0	0	0	0	0	0	0	0	0		12	3	0	0	0		2
BLi_r0267	0	0	0	0	0	0	0	0	0	4	2	2	0	0	0		0	0	0	3	0		0
BLi_r0268	33	880	153	24	75	13	0	29	6	0	25	0	0	8	0		444	36	11	8	2		80
BLi_r0269	18	30	17	39	34	22	58	39	24	61	46	16	55	39	24		23	31	38	43	41		35
BLi_r0270	11	2	0	11	12	14	5	13	10	7	8	6	6	8	3		4	13	10	7	6		8
BLi_r0271	4	0	0	1	3	1	4	3	2	3	3	2	10	9	7		1	2	3	3	9		3
BLi_r0272	33	19	40	15	39	24	1	25	15	13	13	9	13	22	6		28	26	15	12	14		19
BLi_r0273	23	27	0	52	64	55	72	116	54	192	217	85	132	145	73		19	57	78	168	120		88
BLi_r0274	6	13	6	13	14	10	6	10	7	17	5	17	18	9	12		9	12	8	13	13		11
BLi_r0275	16	2	3	50	12	29	42	31	41	83	61	48	63	49	35		7	30	38	66	50		39
BLi_r0276	0	7	0	0	0	0	0	0	0	0	0	0	0	0	0		3	0	0	0	0		0
BLi_r0277	0	0	0	0	0	0	0	0	0	0	0	0	0	30	0		0	0	0	0	10		1
BLi_r0278	100	305	220	154	217	113	55	120	97	47	64	54	62	72	31		222	159	93	55	56		114
BLi_r0279	170	1686	372	256	704	217	158	206	206	127	258	107	309	207	183		903	382	194	163	239		347
BLi_r0280	0	0	0	0	0	0	0	0	0	4	11	5	9	7	5		0	0	0	7	7		2
BLi_r0281	0	0	0	0	0	0	0	0	0	6	0	0	0	0	0		0	0	0	2	0		0
BLi_r0282	0	0	0	0	0	0	0	0	0	12	16	4	0	0	36		0	0	0	11	10		3
BLi_r0283	0	0	0	0	0	0	0	0	0	30	28	29	3	6	3		0	0	0	29	4		6
BLi_r0284	7	9	5	3	4	3	10	2	1	7	5	5	5	3	10		8	3	4	6	6		5
BLi_r0285	15	16	0	0	6	3	8	0	3	6	0	1	0	0	0		12	3	3	2	0		4
BLi_r0286	0	19	0	0	0	0	0	0	0	0	0	0	0	10	0		8	0	0	0	3		2
BLi_r0287	0	40	13	3	18	6	6	8	1	3	22	2	2	15	0		21	9	5	9	6		9
BLi_r0288	0	3	10	5	0	7	0	0	2	9	4	0	7	0	0		4	4	1	4	2		3
BLi_r0289	10	305	3	0	7	19	0	22	0	16	1	3	1	14	0		141	9	7	7	5		27
BLi_r0290	43	132	65	12	158	23	0	16	13	15	0	0	24	9	25		89	62	10	5	19		35
BLi_r0291	16	48	0	11	127	7	1	5	2	0	0	0	0	0	0		27	46	3	0	0		15
BLi_r0292	26	0	0	12	12	6	9	31	52	0	0	21	9	9	12		8	10	34	6	10		15
BLi_r0293	0	7	0	3	9	7	0	0	0	0	0	0	0	0	0		3	6	0	0	0		2
BLi_r0294	0	35	0	12	0	0	0	0	0	0	0	0	0	0	0		15	4	0	0	0		3
BLi_r0295	0	0	0	0	0	0	0	0	0	0	0	0	7	0	0		0	0	0	0	2		0
BLi_r0296	0	4	0	10	11	3	3	0	2	2	0	0	4	0	0		2	8	1	1	1		3
BLi_r0297	7	19	17	11	15	3	17	16	16	44	26	32	22	21	12		14	9	16	35	19		18
BLi_r0298	0	4	0	1	6	1	0	0	0	2	0	3	3	0	2		2	2	0	2	2		1
BLi_r0299	0	0	8	15	25	15	21	0	15	6	8	0	0	7	4		2	18	12	5	3		9
BLi_r0300	0	242	13	0	0	0	0	0	0	11	5	0	1	2	0		112	0	0	6	1		18
BLi_r0301	2	11	1	3	0	0	2	1	2	0	0	1	0	2	2		6	1	2	0	1		2
BLi_r0302	17	45	6	12	19	14	0	0	0	0	0	0	0	13	0		27	15	0	0	4		8
BLi_r0303	5	15	3	13	7	4	6	14	9	6	3	10	9	3	0		9	8	10	6	4		7
BLi_r0304	0	8	1	3	2	4	0	0	2	7	3	1	5	0	6		4	3	1	4	4		3
BLi_r0305	0	29	0	69	26	33	4	29	16	6	13	9	10	15	0		13	42	17	9	9		19
BLi_r0306	5	23	12	40	30	20	54	14	48	13	28	0	20	55	120		15	29	39	13	61		32
BLi_r0307	0	129	72	53	85	15	128	71	58	357	144	127	421	141	929		75	49	81	219	469		168
BLi_r0308	96	67	501	14	63	70	0	0	9	4	11	0	0	0	18		181	51	4	5	5		42
BLi_r0309	5	8	6	9	27	12	5	6	8	12	6	7	7	6	1		7	16	7	9	5		9
BLi_r0310	5	7	80	0	3	2	0	4	0	0	1	0	1	0	0		24	2	1	0	0		4
BLi_r0311	4	1	53	2	2	3	0	1	3	0	0	1	0	2	3		15	2	2	0	1		4
BLi_r0312	46	104	67	43	135	50	12	37	18	44	30	11	23	16	19		77	75	22	30	20		44
BLi_r0313	287	61	16	54	1240	105	18	37	25	129	135	46	124	138	38		121	445	27	106	105		168
BLi_r0314	20	14	17	3	22	24	5	26	8	3	13	4	6	27	9		17	17	13	6	14		13
BLi_r0315	0	0	0	0	0	0	0	0	0	0	15	16	27	29	0		0	0	0	10	20		5
BLi_r0316	0	3	13	0	0	0	0	0	0	5	0	0	0	0	0		4	0	0	1	0		1
BLi_r0317	0	9	0	5	0	0	0	0	0	17	0	0	0	0	1		4	1	0	6	0		2
BLi_r0318	0	0	0	2	1	0	4	1	2	1	1	0	2	0	2		0	1	2	1	1		1
BLi_r0319	0	0	0	0	0	0	7	0	0	0	0	0	0	0	0		0	0	1	0	0		0
BLi_r0320	0	0	0	0	0	0	0	0	0	21	21	38	2	6	0		0	0	0	26	3		5
BLi_r0321	0	5	0	0	5	3	0	0	0	0	0	0	0	0	8		2	3	0	0	2		1
BLi_r0322	0	17	6	0	6	4	3	0	0	0	0	0	0	0	0		9	3	0	0	0		2
BLi_r0323	0	0	0	0	0	0	0	0	0	0	0	16	0	0	0		0	0	0	5	0		0
BLi_r0324	0	5	0	3	7	5	2	0	3	0	0	3	2	8	0		2	5	2	0	3		3
BLi_r0325	0	7	0	6	0	0	0	0	0	0	3	0	0	0	0		3	2	0	1	0		1
BLi_r0326	0	0	0	0	0	0	0	0	0	0	0	0	7	0	0		0	0	0	0	2		0
BLi_r0327	0	17	0	5	3	0	8	0	0	0	0	0	3	10	0		7	2	2	0	5		3
BLi_r0328	52	0	31	8	4	0	0	0	0	24	45	20	16	15	13		23	3	0	30	15		12
BLi_r0329	377	574	392	67	592	128	50	102	31	180	174	157	149	113	142		471	254	58	172	135		201
BLi_r0330	0	0	38	0	12	10	0	0	0	0	0	0	14	0	0		9	8	0	0	5		4
BLi_r0331	1	17	0	1	5	3	0	6	3	0	0	0	0	0	6		8	3	3	0	2		3
BLi_r0332	0	5	0	0	12	2	5	12	0	0	0	0	0	8	0		2	4	5	0	3		3
BLi_r0333	0	24	26	0	6	0	0	0	0	0	0	0	0	0	0		17	2	0	0	0		3
BLi_r0334	0	57	1	7	18	6	11	0	10	0	9	0	0	11	1		26	10	7	2	4		9
BLi_r0335	23	99	15	27	34	18	28	67	25	5	0	0	0	13	5		55	26	39	2	6		26
BLi_r0336	31	115	28	70	42	89	44	78	156	46	55	44	60	67	85		68	69	102	48	70		73
BLi_r0337	2	2	3	5	6	4	3	7	4	8	11	7	3	3	2		2	5	5	9	3		5
BLi_r0338	4	0	0	67	8	25	126	94	72	208	86	139	187	67	193		1	33	94	148	148		85
BLi_r0339	38	42	77	71	60	36	46	50	89	33	11	27	64	49	37		50	54	65	25	51		50
BLi_r0340	4	0	5	0	1	2	1	1	1	0	1	0	1	2	0		2	1	1	0	1		1
BLi_r0341	0	119	24	0	38	32	12	21	10	23	25	0	16	14	0		59	24	14	16	11		23
BLi_r0342	41	171	5	24	60	44	7	30	34	0	3	0	9	11	0		91	43	25	1	7		31
BLi_r0343	0	0	0	0	0	0	0	0	0	12	6	0	12	0	0		0	0	0	6	4		2
BLi_r0344	2	8	4	7	2	7	3	1	2	4	5	3	3	5	4		5	6	2	4	4		4
BLi_r0345	0	0	0	0	0	0	0	11	0	40	21	31	27	40	61		0	0	3	31	41		14
BLi_r0346	0	0	0	0	0	0	0	0	0	23	9	0	2	23	0		0	0	0	11	8		3
BLi_r0347	0	24	0	0	0	0	0	1	4	0	0	0	0	0	0		11	0	2	0	0		2
BLi_r0348	2	2	0	6	2	2	0	3	4	0	4	1	0	0	0		1	3	3	1	0		2
BLi_r0349	0	3	0	0	0	7	0	0	0	12	0	13	0	3	0		1	2	0	8	1		2
BLi_r0350	0	14	0	0	0	0	0	0	0	0	0	0	0	0	0		6	0	0	0	0		0
BLi_r0351	0	414	0	8	43	0	0	0	0	19	7	0	0	0	0		186	16	0	9	0		33
BLi_r0352	0	20	14	18	28	0	13	28	12	0	7	13	6	5	0		12	14	17	6	4		11
BLi_r0353	23	49	40	40	37	55	8	28	31	18	31	13	11	20	14		39	45	24	21	15		29
BLi_r0354	0	18	21	5	16	11	7	10	11	6	9	11	20	19	38		13	11	10	8	25		13
BLi_r0355	22	202	65	46	100	39	17	56	22	31	10	4	37	32	19		114	60	31	16	30		48
BLi_r0356	459	1655	424	737	877	729	914	1081	1243	2113	1501	1614	2127	1978	3265		991	779	1106	1771	2405		1368
BLi_r0357	5	14	11	4	9	3	0	0	0	0	10	8	3	2	0		10	5	0	5	2		4
BLi_r0358	11	64	42	35	27	8	19	30	10	7	6	0	19	0	10		42	23	19	5	10		19
BLi_r0359	29	42	31	10	36	15	5	6	3	23	16	12	13	4	12		35	20	5	17	9		16
BLi_r0360	48	256	202	66	91	45	36	65	34	45	43	7	72	34	52		179	66	44	33	54		69
BLi_r0361	15	26	0	0	14	0	10	0	6	0	0	0	0	0	0		16	4	5	0	0		5
BLi_r0362	16	58	14	28	28	32	11	0	19	0	0	0	7	12	0		34	29	11	0	7		16
BLi_r0363	0	8	0	11	6	3	0	3	8	0	0	0	0	7	0		3	7	4	0	2		3
BLi_r0364	1	1	29	0	1	2	3	1	2	0	0	0	0	0	1		8	1	2	0	0		2
BLi_r0365	24	101	17	0	31	0	17	9	10	63	30	5	34	19	36		57	9	12	35	30		25
BLi_r0366	0	0	9	3	2	1	42	6	4	514	392	512	337	220	108		2	2	15	476	232		133
BLi_r0367	0	0	0	0	0	0	0	0	0	15	11	19	0	0	0		0	0	0	15	0		2
BLi_r0368	0	3	0	3	2	5	6	3	4	6	5	2	3	2	0		1	4	4	4	2		3
BLi_r0369	47	97	13	39	75	43	33	33	29	6	19	4	17	14	9		62	52	31	9	14		34
BLi_r0370	0	5	0	1	3	3	0	2	1	13	7	0	4	3	0		2	3	1	7	3		3
BLi_r0371	0	3	0	0	0	3	0	0	1	5	0	1	7	4	0		1	1	0	2	4		1
BLi_r0372	14	25	17	22	15	38	8	25	24	17	16	17	16	22	20		20	26	20	17	20		21
BLi_r0373	0	0	0	0	0	0	0	0	0	101	116	96	41	59	0		0	0	0	104	35		25
BLi_r0374	31	92	0	59	70	65	52	41	53	37	53	20	58	86	57		51	65	49	37	68		54
BLi_r0375	0	18	0	0	0	0	0	2	3	0	17	0	0	1	0		8	0	2	5	0		3
BLi_r0376	26	88	57	5	37	10	3	6	1	10	15	2	7	1	2		62	17	3	9	4		16
BLi_r0377	0	11	11	9	16	4	0	10	7	3	16	9	13	6	0		8	9	6	9	7		8
BLi_r0378	11	31	6	19	27	11	22	12	16	10	3	11	4	5	7		19	18	16	8	5		14
BLi_r0379	28	170	36	12	84	9	13	40	0	37	15	0	19	0	0		94	33	15	18	7		30
BLi_r0380	0	8	0	0	0	0	0	0	5	0	0	0	0	0	0		3	0	2	0	0		1
BLi_r0381	79	134	43	93	146	98	39	71	56	88	69	30	52	53	36		96	111	56	64	48		75
BLi_r0382	630	2852	902	143	1096	249	231	590	217	689	497	277	502	391	549		1700	482	337	503	478		631
BLi_r0383	28	22	21	5	34	8	13	36	6	46	26	21	32	32	23		24	15	17	32	29		22
BLi_r0384	6	39	21	2	14	3	0	9	7	17	20	13	13	10	0		24	6	6	17	8		11
BLi_r0385	11	34	0	0	26	0	0	0	0	11	8	0	0	0	0		19	8	0	7	0		6
BLi_r0386	7	13	8	11	11	7	10	11	13	7	14	12	11	13	11		10	9	12	11	12		11
BLi_r0387	9	6	7	26	3	15	4	28	29	13	1	2	8	17	0		7	14	22	6	9		13
BLi_r0388	3	19	20	15	10	1	4	0	4	8	5	16	11	5	6		15	8	3	10	8		8
BLi_r0389	29	8	9	11	7	12	18	23	23	1	13	4	27	1	0		15	10	22	6	10		13
BLi_r0390	24	41	14	7	29	13	0	2	0	7	4	0	3	1	5		29	17	1	4	3		10
BLi_r0391	0	37	0	0	17	0	0	0	0	0	0	0	0	0	0		16	5	0	0	0		3
BLi_r0392	4	5	3	5	12	8	3	3	4	6	2	4	3	5	1		4	8	3	4	3		5
BLi_r0393	9	10	6	9	14	7	8	5	8	21	13	11	12	7	11		9	10	7	15	10		10
BLi_r0394	0	64	8	16	0	0	0	0	0	0	0	0	0	0	0		31	4	0	0	0		5
BLi_r0395	6	51	17	4	26	18	4	12	3	9	7	0	7	7	0		29	16	6	5	5		12
BLi_r0396	0	0	0	0	0	0	0	0	0	9	0	0	0	0	0		0	0	0	3	0		0
BLi_r0397	0	33	0	5	40	7	3	21	7	3	0	0	0	14	0		14	17	11	1	5		10
BLi_r0398	0	0	0	0	0	0	0	0	0	0	15	0	0	0	0		0	0	0	5	0		0
BLi_r0399	0	89	0	6	0	0	0	0	0	0	0	0	0	0	0		40	2	0	0	0		6
BLi_r0400	0	11	0	0	6	0	0	0	0	0	0	9	0	0	0		5	2	0	2	0		1
BLi_r0401	9	28	0	18	76	17	0	19	6	15	19	10	29	19	7		15	36	8	15	19		19
BLi_r0402	0	10	0	0	0	0	0	0	0	0	0	0	0	0	0		4	0	0	0	0		0
BLi_r0403	0	19	20	8	6	1	24	0	0	0	16	0	0	9	0		13	5	6	5	3		6
BLi_r0404	14	114	0	9	18	23	0	10	9	0	0	0	11	0	0		56	17	7	0	4		15
BLi_r0405	0	13	0	7	1	0	0	1	1	0	3	0	0	0	0		6	2	0	1	0		2
BLi_r0406	0	14	0	4	7	7	0	1	5	0	0	0	0	0	0		6	6	2	0	0		3
BLi_r0407	0	28	0	7	3	18	3	10	0	21	39	0	0	0	0		13	10	4	20	0		9
BLi_r0408	49	134	119	24	63	48	0	9	7	9	17	0	0	0	0		105	45	6	9	0		29
BLi_r0409	0	6	0	7	10	7	0	7	0	0	0	0	0	8	0		2	8	2	0	3		3
BLi_r0410	0	0	0	2	0	0	0	10	0	0	9	0	0	0	0		0	0	3	3	0		1
BLi_r0411	16	17	0	10	10	8	0	7	7	5	0	0	11	12	0		13	9	5	2	8		7
BLi_r0412	0	0	0	0	0	0	0	0	4	5	0	0	0	0	0		0	0	1	1	0		0
BLi_r0413	21	5	0	8	149	14	7	11	2	9	5	0	9	10	12		9	55	6	5	10		18
BLi_r0414	96	5	45	34	372	44	97	23	22	8	11	12	22	19	23		43	144	43	10	22		57
BLi_r0415	2	0	0	1	0	1	6	1	2	17	8	16	17	6	22		0	0	3	14	15		6
BLi_r0416	0	109	32	17	93	35	27	56	8	23	40	0	16	16	22		57	48	28	21	18		34
BLi_r0417	12	2	16	1	8	1	7	2	2	2	2	0	0	0	0		9	3	3	1	0		3
BLi_r0418	8	9	6	16	4	5	9	6	6	1	1	0	1	3	2		8	8	7	1	2		5
BLi_r0419	6	7	3	5	5	1	0	1	2	0	3	0	3	0	0		6	4	1	0	1		2
BLi_r0420	64	113	67	22	99	36	15	28	20	34	25	7	35	21	20		87	51	21	23	26		39
BLi_r0421	55	352	83	19	61	23	34	46	43	17	49	0	71	26	26		196	34	42	22	43		59
BLi_r0422	24	42	9	4	37	5	3	5	4	0	0	0	0	12	0		29	14	4	0	4		9
BLi_r0423	18	10	29	27	10	19	29	35	19	19	16	31	16	13	25		17	19	26	22	18		21
BLi_r0424	2	1	1	28	12	18	31	31	16	50	32	31	48	30	18		1	19	25	39	33		24
BLi_r0425	12	314	26	12	80	15	30	40	19	28	10	0	5	0	0		152	35	29	14	2		41
BLi_r0426	41	44	45	59	40	48	73	53	45	52	37	40	47	51	57		44	49	55	44	52		49
BLi_r0427	9	28	5	23	26	18	19	24	14	47	38	25	17	15	10		16	22	18	38	14		22
BLi_r0428	16	20	7	58	31	40	38	55	65	52	32	23	54	39	21		15	43	55	37	40		40
BLi_r0429	9	32	22	4	30	6	7	8	2	8	5	1	4	2	7		23	13	5	5	4		9
BLi_r0430	0	0	0	0	0	0	0	0	0	9	0	0	0	0	0		0	0	0	3	0		0
BLi_r0431	0	12	0	0	0	0	0	0	0	0	0	11	3	0	0		5	0	0	3	1		1
BLi_r0432	0	1	3	2	7	0	0	2	2	11	7	7	4	0	0		1	3	1	9	1		3
BLi_r0433	0	4	0	8	9	9	0	7	11	4	0	0	4	3	0		1	9	7	1	2		5
BLi_r0434	0	0	0	12	0	0	0	0	0	0	0	0	0	0	0		0	3	0	0	0		0
BLi_r0435	6	18	4	12	24	7	24	23	10	22	23	22	30	12	28		11	14	18	23	23		18
BLi_r0436	0	27	0	5	12	13	0	6	8	32	11	9	4	0	0		12	10	5	18	1		9
BLi_r0437	14	4	37	3	4	5	28	9	6	24	13	17	13	4	39		15	4	13	19	17		13
BLi_r0438	9	2	0	4	3	4	1	3	6	3	5	2	3	1	1		4	4	4	4	2		3
BLi_r0439	64	170	84	111	198	118	391	169	143	639	288	190	454	220	476		117	141	219	391	380		246
BLi_r0440	15	8	19	41	19	31	21	17	23	9	26	10	34	5	18		13	31	21	15	19		21
BLi_r0441	3	0	0	5	12	5	2	4	2	0	1	0	1	1	0		0	7	3	0	0		3
BLi_r0442	14	2	20	8	4	9	17	8	10	22	12	20	18	11	25		10	7	12	18	17		13
BLi_r0443	0	24	0	0	13	11	0	0	4	6	0	0	3	0	0		11	8	1	2	1		4
BLi_r0444	238	853	370	160	374	175	289	151	193	35	84	5	62	62	100		548	233	206	41	73		210
BLi_r0445	19	45	28	17	18	15	18	16	9	0	8	2	7	3	0		33	16	14	3	3		13
BLi_r0446	10	17	0	16	3	6	11	5	0	0	0	0	0	1	0		11	8	4	0	0		4
BLi_r0447	10	138	7	39	78	30	27	13	37	26	8	5	39	11	48		67	48	27	14	32		36
BLi_r0448	322	452	295	173	613	248	88	170	149	20	18	15	34	11	0		375	340	139	18	16		178
BLi_r0449	245	472	334	207	383	137	748	562	226	900	1246	878	584	661	688		370	236	472	1006	642		529
BLi_r0450	617	1075	827	494	960	292	2000	1449	559	2457	3422	2397	1573	1770	1858		876	564	1225	2753	1728		1387
BLi_r0451	6813	1236	2828	10181	4161	6256	13886	11287	12305	31087	22600	26975	29464	23582	28715		3357	6833	12442	27223	27299		15139
BLi_r0452	0	6	0	0	0	0	4	0	6	0	0	2	0	0	0		2	0	3	0	0		1
BLi_r0453	0	15	0	0	23	0	0	0	0	0	0	0	0	0	0		6	7	0	0	0		2
BLi_r0454	9	10	0	1	13	0	6	15	10	16	26	23	12	3	5		7	4	10	21	7		10
BLi_r0455	19	55	35	6	10	0	6	0	0	6	0	0	9	0	1		39	5	1	2	4		8
BLi_r0456	10	40	0	0	5	0	0	0	7	0	0	0	8	0	0		21	1	3	0	3		5
BLi_r0457	0	0	0	0	0	0	0	0	0	0	9	0	0	7	10		0	0	0	2	5		1
BLi_r0458	18	42	39	15	58	9	29	11	16	16	19	10	17	27	11		34	26	18	15	19		22
BLi_r0459	0	0	0	0	0	0	0	0	0	0	0	0	0	8	0		0	0	0	0	2		0
BLi_r0460	16	19	0	0	43	14	0	16	9	11	8	0	0	0	0		13	19	9	7	0		10
BLi_r0461	0	0	0	0	0	3	3	0	0	9	2	2	5	4	5		0	1	0	5	5		2
BLi_r0462	3	0	4	3	6	6	4	5	6	2	8	2	2	5	0		2	5	5	4	2		4
BLi_r0463	57	12	15	45	36	47	20	24	22	27	16	12	21	35	15		27	43	22	19	24		28
BLi_r0464	8	6	0	1	10	6	9	18	3	9	0	19	8	19	0		5	6	9	9	9		8
BLi_r0465	161	63	311	3	25	12	30	12	10	21	4	14	18	12	52		154	13	16	13	26		37
BLi_r0466	19	808	57	360	389	225	112	431	94	112	111	13	120	141	19		384	319	203	81	99		216
BLi_r0467	14	10	32	5	9	13	47	5	12	14	7	13	13	6	21		16	9	19	11	13		14
BLi_r0468	0	13	0	5	5	2	0	3	0	3	1	1	1	1	0		6	4	1	2	1		2
BLi_r0469	166	99	185	78	177	77	78	139	111	69	39	24	75	99	62		141	109	111	46	80		97
BLi_r0470	0	0	0	0	0	0	0	0	0	1635	1957	979	288	494	177		0	0	0	1540	329		341
BLi_r0471	74	29	83	78	57	47	38	77	34	14	33	7	32	30	22		56	60	48	18	28		43
BLi_r0472	0	0	0	0	3	0	0	0	2	3	8	0	0	0	0		0	1	1	4	0		1
BLi_r0473	16	25	16	3	21	0	2	11	4	0	2	0	1	2	0		20	7	6	0	1		7
BLi_r0474	5	15	17	6	13	9	8	12	8	10	2	7	11	3	4		13	9	9	7	6		9
BLi_r0475	0	28	0	11	0	0	9	0	3	0	0	0	0	9	0		12	3	3	0	3		4
BLi_r0476	13	22	16	14	8	3	7	0	14	15	10	0	13	19	0		18	8	7	9	11		10
BLi_r0477	0	0	0	0	0	0	0	0	0	13	2	0	3	2	0		0	0	0	6	1		1
BLi_r0478	0	0	0	0	0	0	0	0	0	16	16	13	5	0	11		0	0	0	15	5		3
BLi_r0479	0	0	0	0	0	0	0	0	0	9	46	20	7	14	0		0	0	0	24	7		5
BLi_r0480	0	0	0	0	0	8	0	9	0	3	13	0	0	10	0		0	3	2	5	3		3
BLi_r0481	0	0	0	0	0	0	0	0	4	0	1	0	0	0	0		0	0	1	0	0		0
BLi_r0482	27	87	0	13	104	29	15	24	19	10	9	3	12	9	8		47	48	20	8	10		26
BLi_r0483	0	10	0	0	0	0	0	0	0	0	0	0	0	0	0		4	0	0	0	0		0
BLi_r0484	402	4106	565	706	694	842	1216	1005	1563	870	842	693	1055	795	1096		2113	755	1299	810	979		1145
BLi_r0485	2	47	1	3	6	9	8	6	11	4	4	11	7	6	3		22	6	9	5	5		9
BLi_r0486	211	1533	403	248	388	441	67	155	116	24	51	41	37	87	39		854	365	115	38	55		260
BLi_r0487	10	915	29	16	46	9	232	197	11	8	27	12	16	47	14		423	23	128	15	27		108
BLi_r0488	43	148	43	18	68	17	36	21	5	57	56	29	22	13	14		90	33	19	48	17		38
BLi_r0489	16	23	32	24	22	32	13	22	7	6	8	6	2	22	6		23	26	13	7	10		16
BLi_r0490	0	28	0	0	0	0	0	0	0	0	14	0	7	0	0		12	0	0	4	2		3
BLi_r0491	176	1018	176	375	482	725	267	459	192	71	100	52	146	152	172		556	542	295	75	156		327
BLi_r0492	6	3	25	0	0	0	0	0	0	0	0	2	0	0	0		9	0	0	0	0		1
BLi_r0493	0	7	0	7	13	2	3	1	9	0	0	8	1	8	9		3	7	5	2	6		5
BLi_r0494	3	47	0	0	3	0	43	22	4	0	0	0	5	1	0		22	1	20	0	2		9
BLi_r0495	13	33	0	17	69	10	0	8	0	13	11	0	11	13	16		19	31	2	8	13		14
BLi_r0496	16	0	0	47	17	40	0	24	14	20	16	0	12	21	12		5	35	13	12	15		17
BLi_r0497	0	2	0	8	2	7	8	8	4	5	11	6	9	2	1		1	6	7	7	5		5
BLi_r0498	555	2908	587	405	2317	898	700	460	568	1110	1111	696	1764	864	2400		1626	1191	571	986	1637		1144
BLi_r0499	0	0	0	0	0	1	0	0	0	18	68	31	7	27	0		0	0	0	38	12		9
BLi_r0500	0	0	0	0	0	0	0	0	0	9	0	10	0	0	0		0	0	0	6	0		1
BLi_r0501	168	474	278	611	406	318	147	255	588	290	187	111	433	347	1078		333	437	367	203	588		388
BLi_r0502	48	145	33	182	171	135	98	73	82	85	64	76	42	25	151		88	162	84	76	67		98
BLi_r0503	28	152	29	0	45	10	4	13	0	5	13	6	15	4	15		84	18	5	8	11		21
BLi_r0504	12	8	0	12	14	3	5	3	0	10	5	7	0	0	0		7	9	2	8	0		5
BLi_r0505	105	119	113	15	174	53	26	18	9	26	18	7	29	9	8		114	79	16	17	16		46
BLi_r0506	28	3	13	6	31	30	0	2	0	0	2	0	1	0	0		13	23	1	0	0		8
BLi_r0507	7	32	5	21	34	16	12	14	7	7	20	9	0	15	0		18	23	11	12	5		14
BLi_r0508	13	68	3	24	49	34	12	28	18	24	27	8	37	24	7		35	36	20	20	24		27
BLi_r0509	6	154	42	20	19	17	0	3	3	6	4	3	4	6	7		82	18	2	4	6		19
BLi_r0510	23	418	107	67	32	42	9	19	23	33	32	6	29	37	18		221	47	18	24	29		58
BLi_r0511	178	1638	144	250	580	256	229	322	218	127	168	55	277	191	123		828	356	254	118	204		330
BLi_r0512	0	8	16	2	4	3	4	5	3	14	0	7	2	0	0		7	3	4	7	1		4
BLi_r0513	91	177	20	141	126	74	123	140	150	76	30	45	100	82	57		113	111	140	52	82		103
BLi_r0514	0	45	0	8	19	11	0	0	11	0	0	0	7	12	4		20	12	4	0	8		8
BLi_r0515	1	40	15	15	7	3	3	14	19	10	18	11	2	9	10		22	8	13	13	7		12
BLi_r0516	0	2	3	16	4	4	0	0	0	0	0	0	0	6	0		1	8	0	0	2		2
BLi_r0517	1	0	0	0	0	0	0	0	0	44	31	33	19	10	7		0	0	0	37	13		9
BLi_r0518	0	45	5	6	35	0	0	11	0	0	0	0	7	4	0		21	13	3	0	4		8
BLi_r0519	43	635	109	30	225	53	25	76	35	55	40	6	50	32	42		326	100	45	35	42		98
BLi_r0520	31	38	50	42	38	36	31	28	32	33	31	36	42	30	23		39	38	31	33	32		35
BLi_r0521	4	16	0	8	10	3	7	5	8	2	3	0	5	8	4		8	7	7	1	6		6
BLi_r0522	132	456	297	166	323	120	121	176	149	170	123	66	210	132	113		319	198	150	123	156		183
BLi_r0523	18	679	92	58	144	55	24	55	32	42	23	33	52	28	42		334	84	37	34	41		93
BLi_r0524	8	45	10	12	16	8	19	17	13	19	6	17	18	19	0		25	12	16	15	13		15
BLi_r0525	0	58	0	3	19	4	0	9	4	0	0	0	0	0	0		26	9	4	0	0		7
BLi_r0526	0	12	0	0	14	5	0	0	2	13	1	0	0	7	0		5	6	1	5	2		4
BLi_r0527	0	0	0	0	5	0	0	0	4	0	0	0	0	0	0		0	1	1	0	0		0
BLi_r0528	0	0	0	5	4	6	14	5	0	4	0	0	0	0	0		0	5	5	1	0		3
BLi_r0529	351	99	122	609	266	303	737	647	692	1085	621	314	1093	923	753		183	387	692	703	940		591
BLi_r0530	151	146	301	309	194	183	505	386	498	307	355	247	322	526	377		186	226	466	305	409		328
BLi_r0531	6	98	16	16	29	11	9	11	8	11	11	0	4	3	7		50	18	9	7	5		16
BLi_r0532	0	44	20	15	20	29	0	0	0	0	0	0	0	0	0		24	22	0	0	0		8
BLi_r0533	39	494	11	75	155	72	60	88	24	7	27	20	30	46	41		237	99	54	17	39		83
BLi_r0534	32	177	64	62	141	32	15	41	11	18	24	0	38	54	7		105	76	22	14	35		48
BLi_r0535	10	0	0	0	0	0	0	0	0	7	0	0	0	0	0		3	0	0	2	0		0
BLi_r0536	14	14	15	11	13	10	5	13	6	1	11	2	8	2	4		14	11	8	5	5		9
BLi_r0537	0	14	0	0	0	0	0	0	0	0	0	0	0	0	0		6	0	0	0	0		0
BLi_r0538	0	0	0	0	0	11	2	0	0	0	0	2	10	8	0		0	4	0	0	6		2
BLi_r0539	0	0	0	0	0	0	0	0	0	0	0	8	5	0	0		0	0	0	2	2		0
BLi_r0540	24	12109	447	4	1	28	0	0	8	61	0	0	38	13	0		5574	12	3	23	18		846
BLi_r0541	6	15	4	5	14	19	1	7	2	6	3	2	1	8	0		9	13	3	4	3		7
BLi_r0542	3	652	20	0	0	0	0	0	0	1	0	0	2	5	0		300	0	0	0	2		45
BLi_r0543	0	83	6	1	4	1	2	1	2	0	0	0	1	0	0		39	2	2	0	1		7
BLi_r0544	64	257	140	40	152	132	24	64	47	78	83	28	94	60	18		170	110	46	65	61		86
BLi_r0545	13	21	9	25	22	9	21	8	9	9	6	7	6	9	4		16	18	12	7	7		12
BLi_r0546	51	148	27	17	57	41	20	32	22	18	0	0	44	26	0		89	39	25	7	25		34
BLi_r0547	12	37	2	3	21	9	1	8	4	10	3	12	13	3	15		21	11	5	9	10		10
BLi_r0548	0	0	0	0	0	0	0	0	0	0	0	0	7	0	0		0	0	0	0	2		0
BLi_r0549	10	0	33	0	12	0	0	5	4	4	0	0	7	0	0		11	4	3	1	2		4
BLi_r0550	10	5	0	0	4	0	0	2	3	15	8	13	16	13	6		5	1	1	12	12		6
BLi_r0551	24	0	0	0	0	3	0	0	0	6	0	2	7	15	25		7	1	0	3	15		4
BLi_r0552	0	0	0	2	0	5	0	0	0	11	0	0	0	0	0		0	2	0	4	0		1
BLi_r0553	8	33	0	0	0	0	0	0	0	4	0	0	0	0	0		17	0	0	1	0		2
BLi_r0554	2	3	4	10	6	5	12	7	7	24	10	20	16	12	11		3	7	8	18	13		10
BLi_r0555	7	10	2	27	14	24	23	24	19	29	18	30	15	17	14		7	22	22	26	15		19
BLi_r0556	6	7	11	17	15	15	24	16	14	49	31	34	33	21	31		8	16	17	39	29		21
BLi_r0557	0	0	0	0	0	0	0	0	0	15	35	0	0	15	10		0	0	0	17	8		4
BLi_r0558	36	14	41	24	20	69	35	39	32	55	57	19	113	123	30		28	40	35	45	93		47
BLi_r0559	0	0	0	9	0	11	0	0	3	9	0	0	4	21	3		0	7	1	3	10		4
BLi_r0560	0	32	25	0	0	6	0	0	8	0	0	12	0	0	0		21	2	3	3	0		5
BLi_r0561	0	13	0	11	9	0	8	2	0	0	7	2	0	7	0		6	6	2	2	2		4
BLi_r0562	0	36	23	11	36	15	20	15	8	2	14	13	12	4	8		21	20	13	9	8		14
BLi_r0563	0	2	0	2	1	0	0	0	1	10	7	4	1	3	0		0	1	0	7	1		2
BLi_r0564	14	26	29	8	14	6	3	0	9	6	6	1	10	11	14		23	9	4	4	12		10
BLi_r0565	38	25	157	10	30	35	14	24	30	6	4	2	30	21	36		61	26	24	4	29		27
BLi_r0566	9	20	20	1	7	9	2	8	2	17	5	4	0	9	3		16	6	4	9	4		7
BLi_r0567	25	65	26	22	61	23	6	12	6	9	19	13	8	14	17		43	34	8	13	13		21
BLi_r0568	53	101	126	90	51	85	102	99	104	66	57	68	60	66	88		93	76	102	64	70		82
BLi_r0569	8	15	16	18	14	18	9	10	12	20	11	10	13	14	5		13	16	11	14	11		13
BLi_r0570	0	152	64	21	52	7	27	20	6	44	49	19	47	12	21		84	26	16	38	28		34
BLi_r0571	0	16	0	11	7	7	0	1	8	17	0	13	16	3	0		7	8	4	10	7		7
BLi_r0572	3	2	4	8	1	1	1	10	3	14	19	9	7	8	3		3	3	4	14	6		6
BLi_r0573	8	140	44	23	71	39	6	20	10	41	22	22	7	34	4		76	44	12	29	16		33
BLi_r0574	0	66	0	4	15	16	15	0	6	12	4	0	4	19	10		30	12	6	6	11		12
BLi_r0575	0	25	0	25	41	14	10	29	45	15	44	17	24	32	0		11	26	31	25	20		24
BLi_r0576	0	0	52	0	0	0	0	0	0	0	0	0	0	0	0		12	0	0	0	0		1
BLi_r0577	0	13	2	0	7	2	14	0	0	2	1	0	0	4	6		6	3	4	1	3		3
BLi_r0578	0	0	0	0	0	0	0	0	0	1	26	0	28	7	48		0	0	0	8	26		6
BLi_r0579	0	0	0	3	0	0	0	0	0	46	244	204	111	169	31		0	1	0	158	109		48
BLi_r0580	0	0	0	0	0	0	0	0	0	294	1918	469	1037	611	597		0	0	0	865	767		296
BLi_r0581	0	12	6	1	10	5	4	10	2	5	2	0	3	0	2		7	5	5	3	1		4
BLi_r0582	0	0	1	0	0	0	0	0	0	210	593	381	418	232	326		0	0	0	385	328		130
BLi_r0583	0	0	0	0	0	0	0	0	0	8	8	9	0	0	0		0	0	0	8	0		1
BLi_r0584	0	0	0	0	0	0	0	0	0	7	20	9	3	3	0		0	0	0	12	2		2
BLi_r0585	0	0	0	0	0	0	0	0	0	230	588	328	123	44	32		0	0	0	375	70		81
BLi_r0586	0	0	0	0	0	0	0	0	0	15	21	3	2	0	5		0	0	0	13	2		2
BLi_r0587	0	0	0	0	0	0	0	0	0	10	56	3	21	7	3		0	0	0	22	11		6
BLi_r0588	2	4	4	0	3	1	3	0	0	2	3	0	0	1	2		4	1	0	2	1		1
BLi_r0589	4	6	16	8	10	13	10	10	9	10	6	11	16	6	15		8	11	9	9	12		10
BLi_r0590	0	1	0	0	0	0	0	0	0	78	153	110	58	51	27		0	0	0	112	47		29
BLi_r0591	15	67	27	14	63	9	6	13	17	15	23	0	24	10	23		41	27	13	13	19		22
BLi_r0592	15	13	32	25	19	16	21	55	21	15	18	20	31	79	18		18	20	32	18	44		26
BLi_r0593	9	23	5	14	12	3	37	16	21	37	43	32	46	53	20		14	9	24	38	41		25
BLi_r0594	32	34	23	93	68	56	96	144	78	15	8	18	83	96	29		31	71	104	14	72		63
BLi_r0595	73	16	56	27	16	13	22	19	27	34	39	31	58	32	118		43	18	23	35	66		35
BLi_r0596	2	1	13	4	4	6	3	5	2	7	11	8	6	6	3		4	5	3	9	5		5
BLi_r0597	0	0	20	5	0	2	4	0	0	18	5	16	9	0	24		5	2	1	13	10		6
BLi_r0598	0	0	0	7	7	3	5	11	13	0	0	0	0	11	17		0	6	10	0	8		5
BLi_r0599	0	0	0	0	0	0	0	0	0	12	9	5	0	3	0		0	0	0	9	1		1
BLi_r0600	85	153	648	152	144	199	136	234	125	127	76	116	131	158	53		252	167	162	108	118		159
BLi_r0601	5	18	23	8	41	7	10	3	8	37	16	13	9	16	2		15	18	7	23	9		14
BLi_r0602	10	46	29	46	31	28	24	26	19	69	57	44	30	56	15		31	34	22	58	35		35
BLi_r0603	1	3	2	2	2	1	2	1	9	0	6	0	0	1	3		2	2	5	2	1		2
BLi_r0604	7	26	0	19	19	0	0	17	9	10	13	17	10	0	0		14	12	9	13	3		10
BLi_r0605	0	0	0	0	0	0	0	0	6	3	0	0	0	0	0		0	0	2	1	0		0
BLi_r0606	0	3	0	3	15	0	8	2	4	1	2	3	0	1	0		1	5	5	2	0		3
BLi_r0607	0	0	0	0	0	0	7	0	6	8	7	4	3	1	0		0	0	4	6	1		2
BLi_r0608	0	0	0	0	0	0	0	0	0	8	2	4	2	3	0		0	0	0	5	2		1
BLi_r0609	0	15	0	5	6	2	0	1	0	5	0	0	0	0	0		7	4	0	2	0		2
BLi_r0610	21	261	41	5	47	11	5	7	5	8	6	15	14	7	9		134	20	6	10	10		30
BLi_r0611	1	8	4	4	8	5	3	3	4	3	4	1	2	0	1		5	5	3	3	1		4
BLi_r0612	4	53	0	3	11	0	9	6	3	2	4	0	2	16	3		25	4	6	2	7		8
BLi_r0613	0	0	0	0	0	5	0	0	0	0	0	0	0	0	0		0	2	0	0	0		0
BLi_r0614	0	0	0	0	0	0	0	0	0	10	0	0	0	9	0		0	0	0	3	3		1
BLi_r0615	2499	2221	2866	1075	3538	1769	305	1074	475	129	127	89	206	188	165		2471	2111	615	117	189		1078
BLi_r0616	135	36	142	35	87	46	15	30	19	14	10	10	15	12	19		93	56	21	11	15		37
BLi_r0617	90	315	117	99	243	244	44	110	108	62	45	15	64	51	75		198	199	92	42	63		119
BLi_r0618	0	0	0	0	0	0	0	0	0	0	8	0	0	0	0		0	0	0	2	0		0
BLi_r0619	30	22	21	9	11	9	2	10	2	7	5	3	1	4	3		24	10	5	5	3		9
BLi_r0620	0	4	15	0	11	5	0	6	9	5	0	0	0	5	0		5	5	6	2	1		4
BLi_r0621	0	18	0	6	5	6	6	10	2	4	7	4	6	0	0		8	6	6	5	2		5
BLi_r0622	0	2	0	0	0	10	0	2	1	0	0	0	0	0	0		0	3	1	0	0		1
BLi_r0623	3	6	0	9	7	6	5	2	5	0	5	8	0	3	0		4	7	4	4	1		4
BLi_r0624	0	5	0	0	0	1	9	0	6	16	8	1	10	0	1		2	0	5	9	4		4
BLi_r0625	0	17	0	0	4	0	0	0	0	6	0	0	0	0	0		8	1	0	2	0		1
BLi_r0626	0	0	0	0	0	0	0	0	0	10	0	4	0	10	12		0	0	0	5	7		2
BLi_r0627	3	108	5	0	0	0	10	0	16	5	8	0	3	0	0		51	0	9	4	1		11
BLi_r0628	119	446	55	286	359	547	282	337	413	331	542	196	648	740	481		251	408	355	358	635		403
BLi_r0629	0	9	0	0	0	0	0	0	0	0	0	0	0	0	0		4	0	0	0	0		0
BLi_r0630	0	5	0	0	0	0	0	0	0	0	0	0	0	7	0		2	0	0	0	2		0
BLi_r0631	10	105	12	26	38	25	10	17	18	3	12	8	28	18	11		53	29	16	7	20		24
BLi_r0632	51	373	75	66	127	15	49	140	103	35	23	33	158	158	110		202	66	100	31	145		103
BLi_r0633	7835	0	115	2501	5223	7115	500	1019	960	540	1298	299	542	1308	308		2459	5103	855	708	743		2051
BLi_r0634	0	2	4	0	3	1	0	1	2	3	1	1	2	0	1		2	1	1	2	1		1
BLi_r0635	70	0	37	50	57	61	48	48	26	35	19	7	31	28	26		30	56	39	22	29		37
BLi_r0636	0	54	0	0	0	0	0	0	0	0	0	0	0	19	0		24	0	0	0	6		4
BLi_r0637	585	20	209	57	78	40	62	54	101	162	100	30	217	107	107		241	57	76	102	148		114
BLi_r0638	0	0	4	0	1	0	0	0	0	92	117	147	28	26	17		0	0	0	117	24		26
BLi_r0639	102	0	0	7	47	9	19	24	15	39	9	12	39	33	5		31	20	19	21	27		23
BLi_r0640	0	0	0	0	0	1	0	0	0	4	1	0	2	1	0		0	0	0	2	1		0
BLi_r0641	0	0	25	0	0	0	0	0	0	129	143	47	68	25	40		6	0	0	109	45		29
BLi_r0642	116	125	74	28	127	45	48	45	33	25	29	32	41	41	21		110	65	41	28	35		54
BLi_r0643	250	575	332	251	409	188	144	269	101	52	66	15	144	97	81		417	277	165	45	110		197
BLi_r0644	0	13	0	4	3	0	0	0	0	6	9	0	0	4	0		6	2	0	5	1		2
BLi_r0645	0	0	0	45	25	83	228	61	248	295	146	158	680	308	630		0	53	185	206	538		194
BLi_r0646	0	0	0	3	0	1	3	1	0	1	1	0	3	1	0		0	1	1	1	1		1
BLi_r0647	0	0	0	0	0	0	0	8	0	14	0	0	18	0	0		0	0	2	5	6		2
BLi_r0648	0	0	0	0	0	0	0	0	0	8	0	0	0	0	0		0	0	0	3	0		0
BLi_r0649	0	28	17	25	27	9	1	8	9	6	0	0	0	14	0		17	20	7	2	5		10
BLi_r0650	0	123	6	21	27	13	19	25	28	20	16	2	20	10	0		57	20	24	13	11		24
BLi_r0651	0	8	0	0	5	0	0	2	0	0	0	0	0	0	0		3	1	0	0	0		1
BLi_r0652	9	6	0	39	10	6	31	22	22	27	19	4	22	11	0		6	18	25	17	12		16
BLi_r0653	0	0	0	1	0	0	1	0	0	51	17	45	13	15	0		0	1	0	39	10		9
BLi_r0654	2	2	0	1	2	2	1	1	1	3	0	1	2	1	3		1	2	1	2	2		1
BLi_r0655	5	20	10	9	19	14	4	22	15	26	24	10	16	13	21		13	14	14	21	16		16
BLi_r0656	27	45	4	23	32	45	22	32	36	16	38	3	12	21	9		30	34	31	19	14		26
BLi_r0657	0	0	0	0	0	0	0	0	0	16	0	0	10	12	0		0	0	0	6	8		2
BLi_r0658	0	0	0	0	0	0	0	0	0	73	98	40	58	137	0		0	0	0	71	69		25
BLi_r0659	0	6	15	0	0	0	0	0	0	3	0	2	0	3	0		6	0	0	2	1		1
BLi_r0660	1	5	4	1	2	0	5	1	6	0	1	0	1	0	0		3	1	4	0	0		2
BLi_r0661	56	90	58	11	93	30	26	18	12	73	52	34	39	50	25		72	44	18	55	39		43
BLi_r0662	96	867	168	144	303	124	125	199	80	128	130	39	141	67	27		461	187	129	101	83		179
BLi_r0663	0	0	0	0	0	0	0	0	0	5	4	1	1	1	0		0	0	0	4	1		0
BLi_r0664	0	0	0	0	0	0	0	0	0	26	16	0	14	21	0		0	0	0	15	12		5
BLi_r0665	0	24	0	5	3	2	13	0	0	0	4	0	0	0	0		10	3	3	1	0		3
BLi_r0666	0	0	0	0	0	0	13	0	0	297	184	113	169	126	0		0	0	3	205	106		57
BLi_r0667	0	15	2	0	8	1	0	0	1	1	3	2	0	0	0		7	3	0	2	0		2
BLi_r0668	0	0	0	0	0	0	11	0	0	0	0	0	9	0	0		0	0	3	0	3		1
BLi_r0669	48	388	82	48	125	85	18	43	23	31	32	7	41	39	39		210	86	28	24	40		70
BLi_r0670	121	381	108	59	207	57	106	80	80	64	91	29	108	35	91		235	105	87	62	78		107
BLi_r0671	41	20	33	75	64	44	58	70	60	40	48	47	55	37	36		29	60	63	45	44		50
BLi_r0672	62	116	23	61	85	90	25	72	49	24	39	23	33	37	19		77	80	50	29	30		54
BLi_r0673	36	110	63	61	85	55	22	46	30	35	24	12	55	35	11		76	67	33	25	36		46
BLi_r0674	0	5	4	0	2	1	0	1	0	4	0	1	0	1	0		3	1	0	2	0		1
BLi_r0675	0	0	0	5	0	0	0	0	0	0	10	0	10	0	0		0	1	0	3	3		1
BLi_r0676	12	0	0	0	0	0	0	0	0	0	0	0	12	0	0		3	0	0	0	4		1
BLi_r0677	1	20	6	3	9	0	3	3	3	4	2	1	2	0	2		11	4	3	2	1		4
BLi_r0678	0	0	0	0	0	0	0	0	8	0	0	0	0	0	0		0	0	3	0	0		0
BLi_r0679	6	112	0	60	25	29	0	27	19	10	0	15	6	3	2		52	38	17	8	4		23
BLi_r0680	3	15	0	5	8	1	2	7	4	7	4	0	3	2	4		8	5	4	4	3		5
BLi_r0681	7	31	0	9	16	3	5	14	9	9	6	0	7	5	10		16	9	9	5	7		9
BLi_r0682	47	129	21	0	26	0	0	0	5	6	0	0	12	7	0		78	8	2	2	7		15
BLi_r0683	15	36	30	7	24	11	2	7	4	11	10	5	5	4	4		28	14	5	9	4		11
BLi_r0684	2	124	6	73	37	28	18	38	19	14	8	6	14	3	0		58	45	25	10	6		28
BLi_r0685	0	5	0	3	5	0	1	2	1	7	3	0	2	1	0		2	2	1	4	1		2
BLi_r0686	0	14	0	10	15	1	2	7	4	11	7	0	4	4	1		6	8	5	6	3		6
BLi_r0687	7	15	0	7	6	0	4	12	0	37	11	28	11	6	0		9	4	5	26	6		9
BLi_r0688	360	151	254	420	313	286	650	631	726	615	398	511	622	595	730		242	337	678	516	645		496
BLi_r0689	0	7	0	0	1	2	0	0	0	0	0	0	0	0	0		3	1	0	0	0		0
BLi_r0690	0	29	6	4	0	2	0	12	2	3	0	1	3	0	0		14	2	4	1	1		4
BLi_r0691	2842	4662	1174	8243	3505	10803	4498	9501	13604	475	889	398	586	927	469		3268	7744	9897	584	673		5030
BLi_r0692	0	7	0	0	0	10	0	15	0	7	16	0	0	0	0		3	4	4	8	0		4
BLi_r0693	0	9	0	1	0	0	0	0	2	0	0	0	0	0	0		4	0	1	0	0		1
BLi_r0694	99	376	189	96	247	92	415	202	152	447	318	307	306	163	359		246	142	239	365	272		246
BLi_r0695	22	13	16	32	14	40	5	19	21	3	4	2	8	16	5		16	29	16	3	10		16
BLi_r0696	0	0	2	0	0	0	0	0	0	13	7	12	4	2	0		0	0	0	11	2		2
BLi_r0697	20	17	0	0	9	5	0	13	0	1	0	0	0	10	0		14	5	4	0	3		5
BLi_r0698	39	34	33	12	34	21	31	20	26	35	20	40	46	67	114		35	22	26	32	73		36
BLi_r0699	0	3	38	9	4	38	16	3	16	8	18	21	24	13	19		10	19	12	15	19		15
BLi_r0700	1	2	0	1	0	1	8	0	0	0	0	0	0	6	0		1	1	2	0	2		1
BLi_r0701	3	41	0	7	30	18	19	15	7	18	18	7	19	14	19		19	18	13	15	17		16
BLi_r0702	21	109	50	30	84	0	13	11	0	18	29	15	15	21	29		68	35	7	21	21		28
BLi_r0703	5	54	6	14	38	12	11	24	14	19	13	2	10	12	3		27	21	16	12	9		17
BLi_r0704	71	170	39	6	68	20	6	32	26	34	16	32	56	57	42		108	31	23	27	53		44
BLi_r0705	18	16	28	10	6	22	30	25	19	6	3	10	18	23	12		20	13	24	6	18		16
BLi_r0706	1041	1254	429	2364	1506	2498	1645	2401	2176	592	970	490	963	1213	595		992	2151	2106	683	948		1481
BLi_r0707	0	0	0	0	0	0	0	0	0	251	155	45	40	45	0		0	0	0	158	30		34
BLi_r0708	0	0	0	0	0	0	0	0	0	4	7	10	4	3	4		0	0	0	7	4		2
BLi_r0709	0	0	0	0	0	0	0	0	0	43	43	41	6	16	5		0	0	0	43	9		9
BLi_r0710	0	22	0	0	0	0	0	0	0	0	0	0	0	0	0		10	0	0	0	0		1
BLi_r0711	0	4	0	0	0	3	0	0	4	0	0	0	0	0	0		2	1	1	0	0		1
BLi_r0712	49	190	75	4	74	29	35	27	12	19	16	11	9	0	6		119	35	23	16	5		36
BLi_r0713	9	18	30	3	11	4	52	12	21	15	16	19	15	5	50		18	6	27	16	22		18
BLi_r0714	987	4440	1635	1172	2557	1110	3311	3116	2060	6359	7575	6494	3735	4203	2872		2704	1584	2729	6808	3664		3369
BLi_r0715	931	24954	3275	447	4495	981	305	1066	285	806	859	233	694	522	280		12332	1918	532	649	519		2645
BLi_r0716	95	337	125	130	166	426	33	88	113	114	92	124	144	162	86		212	253	84	111	134		157
BLi_r0717	0	1	0	1	0	0	1	1	1	0	2	1	0	1	0		0	0	1	1	0		1
BLi_r0718	0	0	0	0	0	0	0	0	0	6	0	0	0	0	0		0	0	0	2	0		0
BLi_r0719	0	169	0	2	0	13	0	0	5	0	0	0	0	0	0		76	5	2	0	0		13
BLi_r0720	0	25	0	0	3	0	2	1	1	0	1	0	0	0	0		11	1	1	0	0		2
BLi_r0721	0	0	0	7	7	0	11	5	4	0	15	12	18	26	0		0	4	6	8	16		7
BLi_r0722	84	45	23	180	63	102	130	260	215	68	85	48	54	106	35		52	114	206	67	67		111
BLi_r0723	0	0	3	0	0	0	0	0	0	104	56	13	64	62	27		0	0	0	61	53		21
BLi_r0724	0	0	0	0	0	0	0	0	0	1	15	10	0	1	0		0	0	0	9	0		1
BLi_r0725	0	0	0	0	0	0	1	0	0	7	10	12	2	4	0		0	0	0	10	2		2
BLi_r0726	0	0	0	0	0	0	0	0	0	68	35	9	46	137	0		0	0	0	39	65		19
BLi_r0727	70	45	35	115	147	98	113	132	96	175	119	98	125	92	61		51	119	112	134	96		106
BLi_r0728	0	7	0	0	0	0	2	0	0	7	7	0	1	3	0		3	0	0	5	1		2
BLi_r0729	13	12	3	15	21	13	26	26	14	7	8	7	14	12	5		10	16	21	8	11		14
BLi_r0730	0	3	0	11	10	0	0	5	3	3	0	0	0	0	0		1	7	3	1	0		2
BLi_r0731	0	16	9	3	6	0	3	7	0	3	0	0	3	0	0		9	3	3	1	1		3
BLi_r0732	0	0	0	0	0	0	0	0	0	130	99	98	56	109	11		0	0	0	110	62		31
BLi_r0733	0	0	0	4	6	0	3	7	2	106	91	75	89	241	21		0	3	4	92	123		40
BLi_r0734	34	806	75	104	263	81	81	216	97	38	86	8	83	46	33		392	145	130	44	56		144
BLi_r0735	232	355	271	395	398	581	253	419	634	334	323	272	383	453	389		298	467	466	312	410		403
BLi_r0736	829	2259	472	1761	2392	2290	1093	1626	1528	396	538	232	761	939	287		1390	2163	1443	392	690		1277
BLi_r0737	8	60	6	16	33	30	18	14	20	3	10	4	5	0	0		31	27	18	6	2		17
BLi_r0738	0	145	47	0	65	17	0	39	18	8	0	0	17	0	14		76	27	19	3	10		25
BLi_r0739	1	0	1	6	0	5	2	0	0	0	0	7	0	0	0		1	4	0	2	0		1
BLi_r0740	3	8	8	1	4	3	1	2	3	0	0	3	0	1	0		7	3	2	1	0		2
BLi_r0741	0	30	19	0	12	5	0	0	4	3	12	0	0	3	9		18	6	1	5	3		6
BLi_r0742	3	33	7	5	26	6	0	2	0	3	4	0	0	0	0		17	12	0	2	0		6
BLi_r0743	3904	3129	3856	4820	9909	8765	3240	3831	4877	3626	3158	1308	4099	3423	1590		3556	7915	4120	2774	3163		4513
BLi_r0744	10922	17963	8711	3618	14240	6260	3238	3147	2723	2294	2672	1095	4109	3702	2828		13598	7950	2999	2052	3616		5693
BLi_r0745	2	13	0	15	7	11	5	4	1	3	2	5	0	26	2		7	11	3	3	10		7
BLi_r0746	0	62	60	0	54	0	0	0	0	0	12	0	0	0	0		42	17	0	3	0		11
BLi_r0747	0	0	0	0	0	5	0	0	2	0	4	0	7	3	0		0	2	0	1	4		1
BLi_r0748	18	15	18	14	16	14	9	9	11	7	15	10	7	14	7		17	15	10	10	10		12
BLi_r0749	0	0	0	0	0	0	0	5	0	12	0	10	12	21	0		0	0	1	8	12		4
BLi_r0750	10	0	0	0	4	0	0	0	0	0	0	0	0	0	0		3	1	0	0	0		0
BLi_r0751	0	20	0	13	15	3	1	3	1	17	9	3	7	6	3		9	10	2	10	5		7
BLi_r0752	10	168	44	33	109	47	24	63	8	33	21	21	118	88	49		89	62	29	26	88		56
BLi_r0753	0	16	0	10	4	0	0	0	0	31	43	26	23	14	79		7	4	0	33	36		15
BLi_r0754	4	7	4	0	16	12	7	6	3	19	31	18	17	16	37		5	10	5	23	22		13
BLi_r0755	0	0	0	0	0	0	0	0	0	151	244	78	48	43	15		0	0	0	159	37		35
BLi_r0756	0	0	0	0	0	0	0	0	0	9	40	7	0	13	0		0	0	0	18	4		4
BLi_r0757	45	488	39	107	258	123	23	126	60	50	20	9	67	29	28		243	161	70	28	43		105
BLi_r0758	5	4	20	8	6	5	4	6	4	5	0	5	2	2	0		8	6	4	3	1		5
BLi_r0759	39	100	16	94	125	74	40	82	42	12	23	11	11	30	11		61	97	54	15	18		51
BLi_r0760	0	4	1	4	2	2	0	3	1	0	0	0	0	0	0		2	3	1	0	0		1
BLi_r0761	20	24	0	0	14	2	0	0	0	0	11	0	0	0	0		17	5	0	3	0		4
BLi_r0762	666	86	45	215	342	537	110	136	204	110	106	39	149	107	44		256	377	158	87	105		202
BLi_r0763	0	0	21	8	0	0	0	0	0	6	3	0	15	0	5		5	3	0	3	7		3
BLi_r0764	27	38	13	17	55	45	20	41	41	20	20	11	40	46	10		29	39	35	17	34		32
BLi_r0765	0	5	0	0	0	10	0	1	2	0	0	0	8	6	0		2	4	1	0	5		2
BLi_r0766	3	2	0	4	4	1	4	2	3	2	2	2	2	1	1		2	3	3	2	1		2
BLi_r0767	1	6	8	0	4	0	2	0	1	3	4	1	0	2	7		5	1	1	3	2		2
BLi_r0768	9	6	19	10	8	9	18	8	14	13	3	0	24	23	16		10	9	13	5	22		12
BLi_r0769	16	8	6	1	10	6	0	1	2	6	5	10	6	6	5		10	6	1	7	6		5
BLi_r0770	6	0	0	3	6	7	13	12	11	17	7	6	7	16	12		2	6	12	10	11		9
BLi_r0771	167	114	37	108	170	141	50	87	65	49	54	11	65	62	34		112	140	68	39	55		84
BLi_r0772	0	0	0	0	0	0	0	0	0	494	499	393	71	83	10		0	0	0	466	58		95
BLi_r0773	0	0	0	0	0	0	0	0	2	8	6	8	5	3	4		0	0	0	7	4		2
BLi_r0774	0	0	0	9	0	0	0	0	0	852	580	402	117	135	0		0	2	0	630	90		132
BLi_r0775	15	123	28	20	83	4	22	53	10	26	31	20	42	21	24		67	34	26	26	30		35
BLi_r0776	35	102	9	34	87	26	74	78	15	10	16	8	21	17	15		59	48	50	11	18		38
BLi_r0777	0	23	0	0	0	0	0	0	1	0	0	0	0	0	0		10	0	0	0	0		1
BLi_r0778	0	4	0	0	2	0	5	0	0	0	20	11	11	0	0		2	0	1	10	4		3
BLi_r0779	0	12	0	0	0	0	0	0	0	3	0	0	0	0	0		5	0	0	1	0		1
BLi_r0780	0	0	0	0	2	0	1	0	0	21	25	21	6	6	0		0	0	0	22	4		5
BLi_r0781	17	14	0	0	34	0	0	0	0	6	14	0	12	0	0		11	10	0	7	4		6
BLi_r0782	33	43	7	20	40	11	7	15	8	11	10	10	18	29	4		31	23	10	10	17		18
BLi_r0783	81	995	185	162	636	251	153	174	182	154	283	116	186	201	97		518	344	172	184	166		266
BLi_r0784	291	304	571	244	349	336	220	252	273	361	241	173	389	336	321		366	312	253	266	352		304
BLi_r0785	1	1	10	0	0	2	15	3	1	14	0	1	2	14	1		3	1	5	6	6		4
BLi_r0786	16	0	14	0	0	10	0	0	0	37	22	11	0	16	6		8	4	0	24	7		8
BLi_r0787	13	51	9	26	20	20	21	15	18	10	6	9	7	6	0		29	22	18	8	5		16
BLi_r0788	0	2	0	4	0	1	0	0	0	0	0	0	20	2	0		1	2	0	0	8		2
BLi_r0789	8	56	0	11	48	38	23	72	29	69	39	55	24	18	26		27	33	41	55	22		36
BLi_r0790	155	99	361	179	115	278	98	243	367	191	269	137	752	1176	793		180	197	257	200	914		339
BLi_r0791	136	92	700	272	156	243	249	392	425	1468	1057	1019	2214	2397	2974		253	226	368	1204	2500		855
BLi_r0792	0	237	11	14	42	18	12	13	16	5	16	0	7	28	11		109	24	14	7	15		30
BLi_r0793	3	33	0	5	5	5	0	7	1	4	1	0	4	2	1		16	5	3	2	3		5
BLi_r0794	0	22	1	7	9	11	2	15	5	0	3	1	1	8	21		10	9	7	1	9		7
BLi_r0795	82	691	54	204	317	142	122	293	156	139	145	67	120	192	57		350	216	189	119	128		196
BLi_r0796	407	1109	286	1038	1125	725	1030	1827	1513	858	942	421	1260	1132	603		696	949	1482	753	1033		1024
BLi_r0797	0	7	0	0	0	0	0	0	0	0	0	0	0	0	0		3	0	0	0	0		0
BLi_r0798	2	3	2	15	2	8	18	13	17	11	6	15	15	17	13		2	8	16	11	15		11
BLi_r0799	0	66	0	0	0	0	0	0	5	0	11	0	0	0	0		29	0	2	3	0		5
BLi_r0800	0	0	0	0	1	0	0	0	0	0	0	0	0	9	0		0	0	0	0	3		0
BLi_r0801	6	0	6	6	7	7	15	6	7	7	7	7	5	5	25		4	7	9	7	11		8
BLi_r0802	0	0	0	0	0	0	0	0	0	194	135	122	151	177	0		0	0	0	153	117		49
BLi_r0803	0	0	0	0	0	0	0	0	0	50	116	70	25	131	0		0	0	0	77	55		24
BLi_r0804	0	0	0	0	0	0	0	0	0	473	502	190	194	381	13		0	0	0	397	208		110
BLi_r0805	5	12	1	29	10	18	17	17	17	26	12	13	14	18	10		7	19	17	18	14		16
BLi_r0806	9	0	6	0	0	0	0	0	1	10	1	5	7	1	24		4	0	0	6	10		3
BLi_r0807	90	0	27	0	0	2	0	6	8	15	41	17	38	7	97		34	0	5	24	44		19
BLi_r0808	331	1627	465	723	645	1233	401	484	721	206	293	175	270	386	191		949	893	563	225	289		587
BLi_r0809	0	13	0	0	16	0	23	16	17	0	0	0	0	0	12		6	5	18	0	3		7
BLi_r0810	41	110	100	110	69	75	46	91	86	78	66	62	72	77	45		87	84	77	69	66		77
BLi_r0811	0	0	0	0	0	0	0	0	0	6	7	9	12	4	13		0	0	0	7	10		3
BLi_r0812	37	58	62	51	38	40	40	59	48	118	130	81	72	91	25		53	43	49	111	66		62
BLi_r0813	1	15	3	4	11	8	0	4	6	225	305	236	134	129	120		8	8	4	254	129		74
BLi_r0814	5	0	9	6	2	1	8	2	3	61	59	70	38	62	5		4	3	4	63	37		21
BLi_r0815	26	0	13	14	21	11	28	26	27	386	310	340	158	422	43		11	15	27	349	217		115
BLi_r0816	0	0	0	0	0	0	0	0	0	0	0	0	0	7	0		0	0	0	0	2		0
BLi_r0817	197	22	26	72	336	89	56	48	42	31	35	22	45	44	40		78	161	48	30	43		75
BLi_r0818	0	0	0	0	0	0	0	0	0	9	0	15	0	1	0		0	0	0	8	0		1
BLi_r0819	11	35	16	11	28	14	14	13	14	54	17	25	22	26	20		23	18	14	34	23		21
BLi_r0820	0	0	0	0	0	0	0	6	0	6	16	8	7	22	0		0	0	1	10	10		4
BLi_r0821	0	0	0	0	0	0	0	0	0	105	48	49	46	39	0		0	0	0	70	31		18
BLi_r0822	6	41	19	4	36	6	4	20	3	10	0	5	4	7	0		25	14	8	5	4		11
BLi_r0823	0	0	5	2	0	0	0	2	0	0	0	0	2	4	0		1	0	0	0	2		1
BLi_r0824	0	18	0	14	0	6	20	4	10	0	3	11	0	0	0		8	7	11	4	0		6
BLi_r0825	387	88	354	261	383	390	270	386	304	368	295	73	312	200	197		246	349	321	255	242		290
BLi_r0826	7	1	3	12	7	10	6	7	6	10	8	10	6	5	3		3	10	6	9	5		7
BLi_r0827	241	66	101	423	297	398	200	351	554	154	120	58	189	139	165		129	375	396	114	166		258
BLi_r0828	0	0	0	0	7	23	7	0	7	0	0	0	0	0	0		0	11	5	0	0		4
BLi_r0829	15	40	15	33	41	41	34	39	48	18	17	59	26	31	26		26	39	42	30	28		34
BLi_r0830	11	31	3	11	36	10	52	27	24	132	110	176	100	43	32		18	19	32	139	61		52
BLi_r0831	71	894	89	114	283	115	157	178	79	228	122	50	272	141	76		447	167	131	140	171		196
BLi_r0832	6	2	64	0	6	7	0	5	4	5460	14674	9425	2421	4038	1357		18	5	3	9629	2688		2249
BLi_r0833	13	45	1	12	19	15	10	5	6	16	4	12	7	8	1		25	16	7	11	6		12
BLi_r0834	0	0	4	0	0	0	0	0	0	1859	3234	2010	484	1018	229		1	0	0	2349	599		537
BLi_r0835	0	0	0	0	0	0	0	0	0	158	574	279	59	210	33		0	0	0	328	104		78
BLi_r0836	9	86	9	26	47	12	9	23	4	14	12	0	12	7	6		44	27	11	9	9		19
BLi_r0837	354	625	576	283	735	316	314	327	287	443	346	338	359	306	210		531	438	307	382	300		384
BLi_r0838	6	19	22	5	14	13	5	6	8	8	8	7	10	5	5		16	11	7	7	7		9
BLi_r0839	23	147	77	22	69	18	12	16	12	27	21	12	16	12	16		92	35	14	20	15		32
BLi_r0840	0	0	0	0	0	0	0	0	0	91	93	76	50	28	0		0	0	0	88	28		21
BLi_r0841	0	0	0	0	0	0	1	0	0	15	12	12	8	4	3		0	0	0	13	5		3
BLi_r0842	13	27	29	5	14	6	1	1	2	4	4	0	6	6	5		23	8	1	3	6		7
BLi_r0843	436	1862	328	399	869	282	261	364	277	297	204	81	480	290	315		1054	503	300	201	369		455
BLi_r0844	31	40	203	23	46	13	66	42	23	21658	42286	20096	11684	31523	3330		77	26	41	27802	16241		8039
BLi_r0845	2	16	27	0	8	3	0	10	6	2	2	0	0	0	4		14	4	5	1	1		5
BLi_r0846	4	6	10	11	12	7	3	5	8	18	20	17	13	10	2		6	10	6	19	9		10
BLi_r0847	3	7	9	7	4	5	6	2	5	6	1	1	2	1	1		6	5	4	3	1		4
BLi_r0848	0	6	2	1	2	2	1	1	1	0	0	0	2	1	0		3	2	1	0	1		1
BLi_r0849	21	30	3	26	19	15	14	14	18	21	13	6	10	8	8		21	20	16	14	9		16
BLi_r0850	0	1	0	0	9	0	0	0	0	0	0	0	0	0	0		0	2	0	0	0		0
BLi_r0851	28	9	20	16	13	19	12	15	9	16	31	33	17	31	47		18	16	11	26	30		20
BLi_r0852	61	69	43	115	102	34	115	69	57	12	20	10	16	34	56		60	81	76	14	34		56
BLi_r0853	11	317	22	0	61	20	0	0	0	10	0	12	0	0	0		152	27	0	7	0		30
BLi_r0854	49	194	105	2	87	28	0	3	5	5	9	0	0	3	0		128	38	3	5	1		30
BLi_r0855	0	23	3	14	2	7	1	9	7	6	0	0	17	8	0		11	7	6	2	9		7
BLi_r0856	25	71	16	10	24	16	3	15	5	9	7	7	23	3	4		43	17	8	8	11		16
BLi_r0857	145	334	139	66	270	96	46	104	45	86	68	33	76	52	78		229	141	64	65	68		108
BLi_r0858	0	0	0	0	0	0	0	0	0	0	22	17	17	0	12		0	0	0	12	9		4
BLi_r0859	3	7	23	3	7	4	2	4	3	3469	8035	17673	3670	2545	3886		10	5	3	9313	3352		2310
BLi_r0860	30	53	25	45	60	44	45	63	45	33	28	19	31	26	24		39	49	50	27	28		40
BLi_r0861	32	30	66	17	42	14	24	15	0	13018	36854	9962	27987	18778	21356		40	24	11	19692	22989		7761
BLi_r0862	18	20	0	0	6	0	0	0	0	0	0	0	0	0	0		14	2	0	0	0		2
BLi_r0863	5	166	8	0	72	9	0	4	0	0	0	0	0	0	0		78	26	1	0	0		18
BLi_r0864	45	0	1	33	107	30	40	23	25	6	7	27	17	6	56		14	55	28	13	24		29
BLi_r0865	486	22	181	335	907	530	412	274	158	236	145	183	183	107	1383		205	588	263	192	498		360
BLi_r0866	16	49	21	12	29	0	36	14	8	19	3	14	4	11	25		32	12	17	13	13		17
BLi_r0867	0	0	0	0	0	0	9	0	0	3	0	0	0	0	0		0	0	2	1	0		0
BLi_r0868	0	11	17	0	6	5	0	0	0	8	0	0	0	0	8		9	4	0	3	2		3
BLi_r0869	0	20	0	18	26	21	36	32	41	24	42	44	41	52	43		9	22	37	36	45		30
BLi_r0870	3	1	16	4	2	5	3	1	2	21	77	17	32	51	5		5	4	2	37	31		15
BLi_r0871	1628	909	1678	3005	1136	1761	4468	2863	4899	1756	907	1572	3079	2355	3952		1321	1956	4163	1435	3085		2523
BLi_r0872	16621	9278	17148	30629	11588	17962	45594	29167	50061	17622	9119	15822	31231	23950	40263		13494	19940	42491	14422	31365		25689
BLi_r0873	174	67	511	61	85	174	32	35	47	576	3375	261	486	1293	73		208	112	39	1370	650		435
BLi_r0874	0	7	0	0	0	0	0	0	0	0	0	0	0	0	0		3	0	0	0	0		0
BLi_r0875	0	0	0	0	6	0	0	0	0	0	0	0	0	0	0		0	2	0	0	0		0
BLi_r0876	0	9	0	0	6	4	0	0	0	0	0	0	2	1	0		4	3	0	0	1		1
BLi_r0877	0	0	0	0	0	0	0	0	0	0	0	0	0	7	0		0	0	0	0	2		0
BLi_r0878	0	134	21	22	71	30	12	0	21	8	14	7	35	25	19		65	41	12	10	27		29
BLi_r0879	0	6	3	0	0	0	0	0	0	3	14	0	0	2	0		3	0	0	5	0		1
BLi_r0880	0	11	0	20	0	12	0	0	7	0	0	0	0	0	0		5	11	3	0	0		4
BLi_r0881	0	0	0	0	0	0	34	0	0	373	172	183	324	244	82		0	0	9	252	228		89
BLi_r0882	4	3	15	3	3	6	2	2	3	8	17	12	11	8	7		6	4	2	12	9		6
BLi_r0883	253	320	641	186	358	340	91	167	180	389	512	232	531	419	262		378	299	152	381	417		310
BLi_r0884	11	5	25	1	6	0	0	0	0	1	1	0	4	4	2		12	2	0	1	3		3
BLi_r0885	20	7	17	126	30	70	79	111	111	94	50	73	58	61	45		13	75	102	74	55		69
BLi_r0886	24	70	52	0	54	21	14	0	12	20	0	0	26	0	0		52	25	9	7	9		19
BLi_r0887	28	28	31	78	48	39	83	80	60	85	53	71	77	33	37		28	54	73	71	51		57
BLi_r0888	0	44	2	0	2	0	0	3	0	0	0	4	0	0	0		20	0	1	1	0		3
BLi_r0889	0	6	0	0	5	2	2	3	7	0	0	0	0	1	2		2	2	5	0	1		2
BLi_r0890	15	16	0	19	95	12	0	33	0	21	0	0	0	0	0		12	40	10	8	0		15
BLi_r0891	6	10	7	11	22	13	10	12	7	18	13	12	10	6	5		8	15	10	15	7		11
BLi_r0892	0	2	0	0	1	0	0	0	3	4	3	0	2	6	0		1	0	1	2	2		1
BLi_r0893	1	4	2	0	2	0	0	1	1	6	3	5	3	0	0		3	0	0	5	1		2
BLi_r0894	25	5	21	1	13	3	2	7	2	10	10	6	4	2	0		15	5	4	9	2		6
BLi_r0895	0	15	19	2	16	2	4	2	0	9	0	0	0	0	0		11	7	2	3	0		4
BLi_r0896	21	7	10	14	11	9	16	12	17	13	22	11	8	19	6		12	11	15	15	11		13
BLi_r0897	30	0	27	0	50	0	0	30	0	0	0	0	0	26	0		15	15	9	0	9		10
BLi_r0898	0	0	0	0	0	0	0	0	0	0	0	0	13	0	0		0	0	0	0	4		0
BLi_r0899	9	0	11	0	2	7	1	5	0	4	0	0	0	0	0		5	3	2	1	0		2
BLi_r0900	0	0	0	0	7	0	0	6	0	5	0	0	0	0	0		0	2	2	2	0		1
BLi_r0901	0	0	0	0	0	0	7	0	0	0	0	0	0	0	0		0	0	1	0	0		0
BLi_r0902	0	6	0	0	0	0	0	11	0	0	0	4	0	0	0		3	0	3	1	0		1
BLi_r0903	14	326	33	45	113	25	12	44	12	42	32	0	21	0	11		159	59	22	26	11		50
BLi_r0904	44	80	26	144	85	67	153	190	118	76	76	29	75	110	73		56	97	150	62	87		96
BLi_r0905	0	0	0	9	5	1	9	17	2	7	2	3	6	4	2		0	5	9	4	4		5
BLi_r0906	9	20	10	15	19	10	8	16	10	12	7	6	9	7	6		14	15	11	8	7		11
BLi_r0907	446	60	76	869	459	277	506	716	361	328	270	186	585	308	345		184	519	511	267	423		403
BLi_r0908	15	136	40	7	183	119	9	9	0	20	0	5	0	0	0		75	105	5	9	0		39
BLi_r0909	16	17	0	0	21	1	0	0	0	0	0	0	0	0	0		13	7	0	0	0		3
BLi_r0910	12	0	2	9	21	58	5	5	4	8	3	4	2	6	2		4	31	5	5	3		11
BLi_r0911	50	158	36	6	182	16	4	11	3	0	10	2	3	5	2		96	65	6	3	4		32
BLi_r0912	0	4	0	0	0	0	0	0	0	28	21	23	10	10	3		2	0	0	25	8		6
BLi_r0913	9	113	10	26	23	10	28	39	16	10	14	28	22	12	37		56	19	26	17	23		27
BLi_r0914	0	0	0	0	0	1	0	0	0	4	1	2	0	1	0		0	0	0	2	0		1
BLi_r0915	0	0	0	0	0	0	0	0	0	37	79	21	24	18	0		0	0	0	45	15		11
BLi_r0916	0	229	0	20	49	0	21	24	19	7	0	13	3	29	6		103	21	21	7	13		29
BLi_r0917	0	0	0	0	1	0	0	0	0	22	37	26	7	13	1		0	0	0	28	7		6
BLi_r0918	2	5	3	5	7	4	10	6	7	7	3	4	5	4	4		4	5	8	5	4		5
BLi_r0919	4	14	9	6	9	6	7	7	6	2	2	0	2	2	4		9	7	7	1	2		5
BLi_r0920	0	0	0	8	2	0	0	0	5	202	146	104	66	134	4		0	3	2	155	72		42
BLi_r0921	11	1	1	11	7	15	14	16	20	24	13	27	7	0	0		4	11	17	21	3		12
BLi_r0922	6	10	8	6	10	9	41	7	13	20	7	13	17	8	47		9	8	19	14	23		15
BLi_r0923	0	0	0	0	0	0	0	0	0	25	81	9	6	6	0		0	0	0	38	4		7
BLi_r0924	0	14	0	0	12	0	0	0	0	3888	7036	1299	709	924	307		6	4	0	4103	671		872
BLi_r0925	9	42	5	24	37	15	29	23	21	0	4	5	3	10	0		23	25	24	3	4		17
BLi_r0926	0	8	0	3	10	7	0	0	3	11	11	0	0	0	0		3	7	1	7	0		4
BLi_r0927	571	690	298	590	871	618	358	644	500	345	269	76	395	441	288		560	690	507	239	382		487
BLi_r0928	42	50	28	73	114	60	84	92	59	43	59	18	32	66	38		42	81	76	40	46		60
BLi_r0929	0	0	0	0	0	0	0	0	0	74	81	34	28	32	0		0	0	0	64	21		15
BLi_r0930	15	0	0	0	0	0	0	0	0	3	8	6	1	29	0		4	0	0	6	10		3
BLi_r0931	105	49	622	0	25	35	0	0	3	0	0	9	0	0	0		205	21	1	3	0		36
BLi_r0932	159	105	1476	0	12	10	0	0	5	0	22	0	0	0	46		454	7	2	7	13		74
BLi_r0933	0	17	0	2	0	0	0	3	0	8	11	6	7	0	0		7	0	1	8	2		3
BLi_r0934	0	44	0	0	33	7	4	4	10	0	6	0	0	0	7		19	13	6	1	2		8
BLi_r0935	187	29	23	91	115	101	85	91	133	65	103	45	103	97	106		77	102	107	71	102		94
BLi_r0936	25	2	0	15	20	25	7	17	17	16	14	4	20	8	34		8	21	15	12	20		16
BLi_r0937	0	0	0	2	6	4	0	4	5	7	2	7	15	3	4		0	4	3	6	8		4
BLi_r0938	2	4	3	6	3	6	4	4	6	7	3	4	3	2	1		3	5	5	5	2		4
BLi_r0939	8	44	4	9	23	14	14	17	14	22	11	0	24	13	13		24	15	15	11	17		16
BLi_r0940	13	28	26	0	12	15	0	9	0	6	34	22	7	3	0		23	10	2	20	4		10
BLi_r0941	0	2	0	0	0	1	0	0	0	3	0	3	3	0	0		1	0	0	2	1		1
BLi_r0942	3	5	0	21	1	8	8	16	14	6	19	21	23	15	7		3	10	13	15	16		12
BLi_r0943	1304	4521	1260	2853	2742	3802	1725	2622	3398	2279	2574	1864	3077	3391	2112		2748	3183	2712	2252	2921		2782
BLi_r0944	409	1159	541	471	928	494	555	728	528	490	379	155	595	363	432		781	624	598	353	470		564
BLi_r0945	9	71	17	5	19	7	0	12	0	2	5	0	6	2	0		39	10	3	2	3		10
BLi_r0946	7	21	1	20	14	12	20	14	17	3	6	1	4	13	14		12	15	17	4	10		12
BLi_r0947	0	0	0	0	0	0	0	0	2	89	80	80	75	116	16		0	0	1	84	73		28
BLi_r0948	0	0	0	0	0	0	0	0	0	515	2163	920	565	730	571		0	0	0	1165	626		326
BLi_r0949	5	16	8	5	4	2	9	8	9	229	1200	854	268	317	240		10	3	9	731	278		188
BLi_r0950	16	11	7	6	12	11	26	12	13	3	29	17	11	11	0		12	10	16	16	8		12
BLi_r0951	0	20	0	3	3	6	0	3	2	2	6	1	0	1	1		9	4	1	3	1		3
BLi_r0952	23	87	17	27	42	15	23	34	14	51	67	41	24	38	13		50	27	23	53	26		34
BLi_r0953	36	22	5	0	11	7	8	0	10	31	13	6	32	5	18		22	6	6	18	19		13
BLi_r0954	0	0	0	0	0	0	0	0	0	14	16	16	0	0	0		0	0	0	15	0		2
BLi_r0955	3	1	3	6	4	5	8	10	7	26	18	15	24	20	17		2	5	8	20	21		11
BLi_r0956	0	8	18	0	0	1	29	16	1	0	0	0	5	8	0		8	0	13	0	4		5
BLi_r0957	0	29	0	0	11	0	15	17	0	9	0	0	0	0	0		13	3	9	3	0		5
BLi_r0958	56	85	43	85	93	79	106	80	135	58	42	54	50	79	48		66	85	111	52	60		78
BLi_r0959	55	221	84	19	195	61	21	61	41	29	48	4	42	24	25		137	90	42	28	31		63
BLi_r0960	442	1333	284	1000	1375	1279	752	1005	868	379	313	175	529	382	424		806	1225	881	296	450		766
BLi_r0961	75	82	121	102	103	60	212	107	125	158	134	173	138	55	189		90	87	143	156	124		121
BLi_r0962	0	19	0	0	0	0	0	0	0	0	8	0	0	0	0		8	0	0	2	0		1
BLi_r0963	0	23	2	3	15	3	0	1	0	3	7	1	0	0	0		11	7	0	3	0		4
BLi_r0964	0	7	0	0	0	0	0	0	0	5	10	7	8	4	0		3	0	0	7	4		2
BLi_r0965	0	24	0	0	0	0	0	0	0	5	19	7	0	4	0		10	0	0	10	1		3
BLi_r0966	0	24	0	0	2	0	0	5	0	4	4	4	2	0	11		10	0	1	4	4		3
BLi_r0967	0	0	0	0	0	0	0	0	0	18	31	18	13	20	0		0	0	0	22	11		6
BLi_r0968	0	2	10	0	0	0	0	0	0	6	11	14	0	2	0		3	0	0	10	0		2
BLi_r0969	308	1737	371	303	904	336	344	455	315	421	342	117	511	388	615		969	504	366	303	499		502
BLi_r0970	0	0	0	0	0	0	0	0	0	9	10	8	3	4	2		0	0	0	9	3		2
BLi_r0971	9	37	10	22	15	13	4	11	12	10	11	19	5	0	10		22	16	10	13	5		13
BLi_r0972	24	868	31	49	197	21	90	114	68	72	65	19	54	28	24		406	85	88	54	37		119
BLi_r0973	0	0	0	0	0	0	0	0	6	211	593	181	120	140	54		0	0	2	324	108		79
BLi_r0974	0	0	0	0	6	0	0	0	0	0	19	0	0	0	0		0	2	0	6	0		1
BLi_r0975	80	176	332	41	249	82	30	104	35	75	60	8	43	47	9		185	122	55	50	35		86
BLi_r0976	12	7	28	33	43	8	22	41	17	15	11	20	9	13	0		14	27	26	15	8		19
BLi_r0977	0	0	0	0	15	0	0	4	2	63	40	0	12	11	25		0	4	2	37	15		11
BLi_r0978	0	0	0	0	0	7	2	0	0	26	4	3	8	8	14		0	2	0	12	10		4
BLi_r0979	51	104	15	20	72	87	0	31	15	10	0	6	0	5	0		67	62	16	6	2		30
BLi_r0980	17	10	18	3	9	5	5	7	11	4	4	7	3	1	10		14	6	8	5	4		7
BLi_r0981	2	3	2	0	4	1	0	4	2	0	0	0	0	0	0		3	1	2	0	0		1
BLi_r0982	2108	2145	1345	573	2005	682	707	494	514	310	573	213	453	1037	385		1947	1064	561	364	638		865
BLi_r0983	683	5873	762	1439	6179	2152	264	1678	466	101	263	50	187	281	36		3044	3196	787	137	177		1465
BLi_r0984	57	30	85	28	70	35	68	43	44	52	91	93	111	126	191		52	44	50	77	139		70
BLi_r0985	0	0	0	0	0	0	1	0	0	26	19	25	15	9	10		0	0	0	24	12		6
BLi_r0986	0	0	0	0	0	0	9	0	9	231	239	135	102	73	33		0	0	6	205	72		52
BLi_r0987	180	397	275	141	282	167	192	193	204	350	288	125	282	209	256		301	195	198	262	250		234
BLi_r0988	24	43	47	74	56	24	110	65	46	25	87	35	66	55	31		38	50	69	48	52		53
BLi_r0989	482	0	55	113	426	1523	62	121	133	66	92	37	50	71	22		163	744	111	66	50		249
BLi_r0990	3	0	0	0	4	0	0	3	1	2	6	0	5	0	0		1	1	1	2	2		1
BLi_r0991	7	2	6	10	19	12	8	10	9	9	8	6	8	4	6		5	14	9	8	6		9
BLi_r0992	6	0	0	4	13	29	0	5	4	1	4	0	3	1	0		2	16	3	1	1		5
BLi_r0993	27	56	26	38	96	58	0	12	13	23	0	8	35	15	18		40	64	9	11	23		30
BLi_r0994	0	8	0	5	5	2	0	4	0	4	0	0	2	1	3		3	4	1	1	2		2
BLi_r0995	0	3	0	3	2	3	5	0	6	9	2	0	13	10	9		1	3	4	4	11		4
BLi_r0996	0	0	0	0	0	0	0	0	0	6	37	11	6	10	0		0	0	0	18	6		4
BLi_r0997	1072	5418	1442	1096	775	959	278	519	748	157	126	152	198	184	2471		3125	946	551	146	840		1008
BLi_r0998	0	0	0	0	0	0	0	0	0	15	9	14	1	0	0		0	0	0	13	0		2
BLi_r0999	0	0	0	0	0	0	0	0	0	49	16	40	7	11	9		0	0	0	36	9		8
BLi_r1000	6140	31910	8382	6209	4247	5501	1459	2844	4220	808	655	810	1060	965	14605		18321	5339	3055	763	4881		5791
BLi_r1001	3	10	12	4	7	5	3	2	0	2	3	10	1	0	0		8	5	1	5	0		4
BLi_r1002	38	203	92	8	108	6	67	34	20	61	77	14	47	20	46		126	39	37	52	38		53
BLi_r1003	0	5	0	3	3	0	0	0	0	27	17	18	11	12	0		2	2	0	21	8		6
BLi_r1004	0	57	2	7	2	0	4	8	8	3	5	15	1	22	22		26	3	7	7	14		10
BLi_r1005	0	11	0	0	0	0	0	0	0	2	12	0	0	13	0		5	0	0	4	4		2
BLi_r1006	117	1052	171	295	754	567	194	389	322	139	67	27	136	91	69		552	542	308	82	102		321
BLi_r1007	0	3	0	0	0	0	0	2	4	0	0	0	6	0	3		1	0	2	0	3		1
BLi_r1008	0	14	0	0	3	0	0	2	1	7	2	0	0	0	0		6	1	1	3	0		2
BLi_r1009	0	0	0	0	0	0	0	0	0	11	0	0	0	0	0		0	0	0	4	0		0
BLi_r1010	0	18	14	4	0	0	0	0	3	2	0	0	0	5	0		11	1	1	1	1		3
BLi_r1011	10372	13531	7172	8995	13751	14266	8447	10150	11208	4876	5092	3565	10075	11700	11047		11056	12496	10156	4556	10947		9963
BLi_r1012	16	0	0	0	0	0	0	0	0	21	19	26	28	12	58		5	0	0	22	31		10
BLi_r1013	0	0	1	0	1	0	0	0	0	481	708	507	62	120	39		0	0	0	563	76		116
BLi_r1014	0	0	0	0	0	0	0	0	0	77	68	64	39	47	9		0	0	0	70	33		19
BLi_r1015	0	18	60	27	0	8	9	0	6	13281	14839	11632	2699	3613	905		23	11	5	13311	2515		2893
BLi_r1016	0	3	19	1	5	4	3	6	2	3174	3347	5526	570	516	368		6	4	4	3965	496		817
BLi_r1017	0	0	47	1	0	0	12	0	0	8148	27843	11946	3810	5154	2001		11	0	3	15605	3775		3535
BLi_r1018	0	0	0	0	0	0	0	0	0	4	2	0	6	3	0		0	0	0	2	3		1
BLi_r1019	0	0	0	0	0	0	0	0	0	40	77	78	24	20	16		0	0	0	64	20		15
BLi_r1020	0	12	0	0	0	0	0	0	0	0	0	0	0	0	0		5	0	0	0	0		0
BLi_r1021	210	43	134	77	174	75	133	142	103	223	203	150	214	151	179		117	107	123	195	183		142
BLi_r1022	5	17	0	4	6	3	1	4	0	1	3	4	7	0	0		9	4	1	3	3		4
BLi_r1023	23	2	59	20	9	12	26	20	19	26	20	17	30	25	29		22	13	21	21	28		21
BLi_r1024	1	0	6	1	0	1	3	3	1	25	23	22	14	11	9		2	1	2	24	11		7
BLi_r1025	0	0	0	0	0	0	0	0	0	0	0	0	14	0	0		0	0	0	0	5		0
BLi_r1026	104	105	88	46	114	58	47	70	24	18	39	30	28	26	52		101	72	45	29	34		55
BLi_r1027	79	30	42	49	43	59	24	32	30	37	25	26	33	22	27		48	51	29	30	27		37
BLi_r1028	2071	16209	3707	2600	7754	7812	855	1431	1633	832	1200	706	2049	1689	1296		8848	6190	1363	913	1716		3605
BLi_r1029	0	0	0	0	0	0	0	0	4	0	0	1	0	7	0		0	0	1	0	2		1
BLi_r1030	13	42	0	0	0	19	9	0	0	0	23	13	14	0	0		23	7	2	11	5		8
BLi_r1031	0	22	0	16	13	10	17	31	8	4	9	2	9	22	0		10	13	18	5	11		12
BLi_r1032	71	19	64	25	31	33	206	27	33	76	33	65	80	22	181		46	30	78	59	89		61
BLi_r1033	0	7	0	0	0	2	0	0	0	0	0	0	0	0	0		3	1	0	0	0		0
BLi_r1034	1055	2432	1179	725	2372	814	1780	1512	882	2857	4096	3357	2056	2233	2184		1709	1276	1321	3414	2160		1902
BLi_r1035	5110	1685	3556	7780	3078	3645	7662	6778	6604	6013	5074	5651	7594	8105	6988		3207	4760	6957	5623	7623		5753
BLi_r1036	10881	5319	6771	15265	6864	9930	11920	10135	14654	5770	7207	4220	9542	9397	8471		7415	10649	12546	5767	9217		9490
BLi_r1037	29	307	17	45	98	21	22	34	13	54	59	8	65	32	37		152	52	22	41	46		56
BLi_r1038	4	1	0	8	1	1	3	0	2	2	1	3	6	2	154		1	3	2	2	47		10
BLi_r1039	0	0	0	7	8	0	0	0	0	0	1	0	0	0	0		0	4	0	0	0		1
BLi_r1040	5	8	1	9	12	10	4	9	3	3	2	0	2	7	3		5	11	5	2	4		6
BLi_r1041	9	105	62	0	69	0	21	0	0	20	0	0	9	0	0		65	21	5	7	3		18
BLi_r1042	5	100	0	18	40	45	16	20	17	3	13	7	12	5	10		47	35	18	8	9		23
BLi_r1043	0	4	7	0	0	0	0	1	0	0	0	0	3	0	0		3	0	0	0	1		1
BLi_r1044	1	18	5	14	13	17	3	9	2	1	10	1	6	4	1		10	15	4	4	4		7
BLi_r1045	5	41	59	1	14	4	5	2	1	4	4	13	11	8	9		34	6	2	7	9		10
BLi_r1046	0	14	0	0	0	0	0	5	0	6	21	0	7	0	18		6	0	1	9	8		4
BLi_r1047	36	2	172	2	8	2	3	2	1	4	3	8	8	5	9		54	4	2	5	7		12
BLi_r1048	13	10	9	11	16	6	9	9	8	20	7	3	19	7	9		11	11	9	11	12		10
BLi_r1049	897	151	1360	57	212	80	37	41	54	56	84	22	63	80	100		676	114	46	54	80		164
BLi_r1050	0	12	0	0	0	3	0	0	0	0	0	0	0	0	0		5	1	0	0	0		1
BLi_r1051	0	0	0	0	0	5	0	0	0	0	0	0	0	0	0		0	2	0	0	0		0
BLi_r1052	25	188	38	78	164	94	4	48	58	133	47	15	129	15	66		102	111	40	70	72		77
BLi_r1053	33	226	48	176	186	169	78	163	110	68	40	42	27	53	38		124	177	118	51	39		106
BLi_r1054	0	0	0	0	0	0	0	0	0	10	2	9	1	6	2		0	0	0	7	3		2
BLi_r1055	0	7	0	0	0	0	6	0	3	0	0	0	0	0	0		3	0	3	0	0		1
BLi_r1056	0	0	0	0	0	0	0	17	0	0	0	0	0	0	0		0	0	5	0	0		1
BLi_r1057	0	11	5	13	0	7	0	0	0	0	0	5	0	0	6		6	7	0	1	1		3
BLi_r1058	0	12	0	0	3	5	0	4	0	0	0	0	0	0	0		5	3	1	0	0		1
BLi_r1059	40	343	52	19	198	89	21	73	22	32	24	3	28	5	34		180	102	37	21	22		68
BLi_r1060	19	20	0	0	28	43	0	0	7	25	21	0	59	5	36		15	25	3	16	34		18
BLi_r1061	25	288	43	66	42	35	11	10	27	0	6	0	8	0	0		148	47	18	2	3		38
BLi_r1062	0	14	13	0	8	0	0	0	0	0	0	17	0	0	0		9	2	0	5	0		3
BLi_r1063	0	0	0	0	0	0	0	0	0	0	0	0	11	0	0		0	0	0	0	4		0
BLi_r1064	0	17	19	0	6	0	0	0	0	0	0	0	0	0	0		12	2	0	0	0		2
BLi_r1065	0	2	0	0	1	1	0	3	0	5	2	2	3	3	1		1	0	1	3	2		1
BLi_r1066	0	10	28	0	22	22	15	21	6	0	0	0	0	0	0		11	15	13	0	0		8
BLi_r1067	0	0	21	0	0	0	0	0	0	0	0	0	0	0	0		5	0	0	0	0		0
BLi_r1068	458	113	81	183	570	186	60	151	67	38	51	0	63	82	0		213	306	91	31	52		142
BLi_r1069	0	0	3	0	1	0	1	0	0	194	289	175	78	109	23		1	0	0	219	73		53
BLi_r1070	39	7	9	11	35	13	5	7	5	5	5	2	5	4	3		17	19	6	4	4		10
BLi_r1071	32	1007	40	25	187	42	12	28	8	13	29	0	12	22	0		474	82	15	14	12		99
BLi_r1072	34	11	19	58	23	57	160	79	103	417	301	181	486	280	402		20	47	111	309	392		169
BLi_r1073	13	10	0	2	0	2	9	9	4	0	7	3	6	3	4		9	1	7	3	4		5
BLi_r1074	0	0	0	0	0	0	0	11	3	7	15	0	0	0	0		0	0	5	7	0		2
BLi_r1075	3	13	0	0	0	0	0	0	0	0	0	0	0	0	0		6	0	0	0	0		1
BLi_r1076	0	0	0	0	0	7	9	0	4	0	0	0	0	0	0		0	2	4	0	0		1
BLi_r1077	0	0	0	0	0	13	12	0	6	0	0	0	0	0	0		0	5	6	0	0		2
BLi_r1078	0	1	0	3	0	5	4	2	4	0	0	0	1	2	0		0	3	3	0	1		2
BLi_r1079	0	12	0	0	0	7	0	0	0	0	0	0	0	0	0		5	2	0	0	0		1
BLi_r1080	20	97	0	0	12	10	0	0	13	0	0	0	0	0	0		50	8	5	0	0		10
BLi_r1081	0	13	0	20	0	0	17	42	56	89	23	8	38	82	38		6	6	41	43	53		30
BLi_r1082	104	229	294	31	153	72	14	19	16	8	6	9	9	5	4		207	85	16	8	6		58
BLi_r1083	51	67	85	4	78	8	5	7	2	27	17	10	25	14	25		66	29	4	19	21		25
BLi_r1084	9	6	20	0	4	3	0	0	0	0	2	0	0	0	0		10	2	0	0	0		2
BLi_r1085	0	1	1	0	5	1	2	4	1	2	2	2	1	0	1		1	2	2	2	1		2
BLi_r1086	0	12	0	0	4	0	0	3	1	3	3	4	1	0	0		5	1	1	3	0		2
BLi_r1087	519	3468	1440	13	1191	113	14	59	25	27	11	1	26	10	29		2073	420	33	14	21		424
BLi_r1088	4	26	2	6	2	2	10	10	8	5	8	5	8	3	12		13	3	10	6	7		7
BLi_r1089	39	42	43	525	52	269	715	806	779	824	675	195	687	670	245		41	281	772	585	557		474
BLi_r1090	6	17	28	0	0	7	0	0	0	2	1	2	0	1	12		16	2	0	2	3		4
BLi_r1091	1	0	0	20	0	12	38	26	25	64	54	51	45	37	22		0	11	29	57	36		27
BLi_r1092	27	6	164	0	9	25	0	0	0	0	0	0	0	0	0		51	12	0	0	0		10
BLi_r1093	0	13	0	0	0	7	0	0	0	0	0	0	0	0	0		6	3	0	0	0		1
BLi_r1094	0	5	0	0	0	8	0	0	0	0	0	0	0	0	0		2	3	0	0	0		1
BLi_r1095	0	35	0	7	12	8	0	0	4	0	7	7	0	0	0		15	9	1	4	0		5
BLi_r1096	357	2640	524	455	1051	728	427	532	449	216	273	237	306	304	302		1427	746	469	242	305		607
BLi_r1097	2	1	0	0	2	0	2	1	0	0	2	1	1	0	0		1	1	1	1	0		1
BLi_r1098	26	34	18	6	13	10	0	1	1	0	0	0	0	5	0		28	10	1	0	1		7
BLi_r1099	29	59	43	27	12	0	8	13	33	0	16	0	0	15	0		46	12	20	5	5		17
BLi_r1100	9	11	2	7	10	5	29	5	0	4	5	0	1	2	10		8	7	9	3	4		6
BLi_r1101	30	507	132	135	265	123	124	194	95	211	100	24	147	148	96		270	171	134	119	133		160
BLi_r1102	102	0	86	17	0	10	0	17	35	103	61	44	64	41	130		52	9	20	71	75		42
BLi_r1103	0	7	0	0	1	0	0	0	0	0	0	0	0	0	0		3	0	0	0	0		0
BLi_r1104	0	0	0	19	7	16	10	5	5	4	11	6	5	5	5		0	14	7	7	5		7
BLi_r1105	31	109	46	21	56	43	10	24	15	8	7	5	4	10	7		70	40	17	7	7		27
BLi_r1106	0	57	0	0	19	9	5	12	3	4	3	10	44	1	9		25	9	6	6	19		12
BLi_r1107	0	30	8	14	11	3	14	4	3	2	7	0	2	15	0		15	9	6	3	6		8
BLi_r1108	8	23	9	16	26	16	13	15	18	15	11	18	16	14	11		15	19	16	15	14		16
BLi_r1109	12	80	3	17	22	21	13	16	13	31	10	4	16	4	13		41	20	14	16	11		19
BLi_r1110	40	113	78	91	29	70	48	52	54	39	84	63	49	72	28		82	64	52	61	51		61
BLi_r1111	85	432	215	108	143	210	66	108	153	125	136	68	109	143	68		273	157	116	112	109		147
BLi_r1112	366	104	224	324	234	327	484	315	308	4581	5481	3603	5969	2970	3434		215	298	358	4580	4225		1792
BLi_r1113	46	376	44	118	154	173	159	147	170	137	116	128	192	235	270		194	150	160	128	230		170
BLi_r1114	0	64	8	2	21	5	6	1	8	12	11	5	0	0	20		31	9	6	10	5		11
BLi_r1115	0	51	23	12	12	14	0	11	1	6	0	0	0	2	0		28	13	3	2	1		9
BLi_r1116	12	30	17	23	34	13	18	13	10	35	25	33	13	2	7		21	23	13	32	8		19
BLi_r1117	10	20	4	5	52	11	7	16	3	0	7	4	3	1	0		13	22	8	3	1		10
BLi_r1118	0	0	0	0	0	0	0	0	0	27	14	13	7	8	1		0	0	0	19	5		4
BLi_r1119	10	15	14	15	21	12	11	17	12	10	8	7	9	10	5		13	16	13	9	8		12
BLi_r1120	79	82	29	70	156	228	70	78	49	84	47	0	134	109	81		68	157	64	47	111		92
BLi_r1121	616	311	141	1134	393	671	955	653	767	1001	531	630	1152	723	1139		365	729	784	740	1003		740
BLi_r1122	31	29	22	15	30	13	20	17	11	21	13	9	13	5	15		28	19	15	15	11		17
BLi_r1123	0	0	0	0	0	0	0	0	0	72	128	200	37	14	20		0	0	0	130	24		28
BLi_r1124	15	7	0	13	6	13	0	6	4	17	0	0	7	0	0		8	11	3	6	2		6
BLi_r1125	6729	3024	3044	2263	3553	2562	2504	2250	2415	799	1231	716	3086	2341	2615		4189	2785	2393	914	2703		2540
BLi_r1126	3	36	0	12	5	30	6	0	1	11	23	1	3	10	0		17	17	2	12	5		10
BLi_r1127	53	18	115	96	0	184	67	48	185	0	64	0	49	73	122		52	99	111	20	78		77
BLi_r1128	0	0	13	0	0	0	0	0	0	0	0	0	0	0	0		3	0	0	0	0		0
BLi_r1129	0	0	0	0	0	5	0	0	0	0	0	0	0	0	0		0	2	0	0	0		0
BLi_r1130	0	11	0	10	8	7	0	0	3	7	4	0	0	12	5		5	8	1	4	5		5
BLi_r1131	4	0	0	0	0	0	0	0	6	0	0	0	0	0	0		1	0	2	0	0		0
BLi_r1132	0	0	0	0	0	4	0	0	0	1	0	0	10	0	0		0	1	0	0	4		1
BLi_r1133	23	0	0	0	7	24	0	0	10	2	0	0	0	0	33		7	11	4	0	9		6
BLi_r1134	0	0	0	0	0	0	0	0	6	0	0	0	3	0	5		0	0	2	0	2		1
BLi_r1135	0	0	0	0	0	0	0	0	0	8	24	9	2	0	0		0	0	0	13	1		2
BLi_r1136	0	0	0	11	0	0	0	0	0	0	0	0	0	0	13		0	3	0	0	3		1
BLi_r1137	2	0	4	1	1	1	0	1	1	50	42	30	23	24	3		2	1	0	41	18		11
BLi_r1138	0	2	0	0	0	0	0	0	0	38	15	0	35	15	9		1	0	0	19	21		7
BLi_r1139	21	0	54	0	25	1	0	0	0	3	2	2	1	0	0		19	8	0	3	0		5
BLi_r1140	0	0	0	0	3	0	0	0	0	29	17	26	9	3	0		0	1	0	24	4		5
BLi_r1141	70	23	256	13	84	23	0	3	8	11	6	11	7	0	0		94	39	4	10	2		27
BLi_r1142	36	5	45	7	9	0	2	6	0	18	19	19	20	15	17		24	5	2	19	17		12
BLi_r1143	11	12	0	0	22	0	0	0	0	16	0	0	8	0	0		9	7	0	6	3		4
BLi_r1144	0	0	0	0	0	0	0	0	0	12	5	0	0	0	0		0	0	0	6	0		1
BLi_r1145	287	32	254	234	336	202	331	280	244	362	304	256	344	244	261		165	254	279	312	287		264
BLi_r1146	0	0	0	0	0	0	0	0	0	3	0	0	0	7	0		0	0	0	1	2		0
BLi_r1147	16	14	0	3	13	4	0	12	4	12	0	12	0	0	0		11	6	5	8	0		6
BLi_r1148	0	0	0	0	0	0	0	0	0	21	17	19	12	8	1		0	0	0	19	8		5
BLi_r1149	299	245	170	317	463	271	145	303	171	135	225	63	204	187	102		245	346	205	142	170		226
BLi_r1150	39	307	45	128	140	100	155	188	137	98	135	44	207	99	124		161	121	158	94	147		136
BLi_r1151	500	920	515	128	830	216	96	208	101	303	499	252	292	287	175		695	381	133	350	258		338
BLi_r1152	0	0	0	0	0	0	0	0	0	42	50	43	9	12	1		0	0	0	45	8		9
BLi_r1153	6	11	0	14	0	7	1	0	0	11	0	0	1	0	0		7	7	0	4	0		3
BLi_r1154	0	51	21	15	34	18	7	24	8	15	6	19	16	6	19		28	22	13	14	13		18
BLi_r1155	0	5	4	0	0	1	0	2	2	20	22	12	10	28	6		3	0	2	18	15		7
BLi_r1156	55	26	17	59	44	59	50	51	50	89	48	56	64	29	64		33	55	50	66	52		52
BLi_r1157	37	30	28	53	46	45	63	65	59	134	81	97	108	66	71		32	48	62	106	83		66
BLi_r1158	92	160	81	25	79	22	24	48	22	39	25	11	24	17	15		121	41	30	26	19		44
BLi_r1159	14	13	3	0	0	0	0	6	0	0	0	0	0	0	0		11	0	2	0	0		2
BLi_r1160	426	651	480	248	531	451	63	232	195	36	37	24	30	107	25		542	414	171	33	56		238
BLi_r1161	10	8	9	0	5	6	14	0	1	0	0	0	0	0	0		9	4	4	0	0		3
BLi_r1162	0	0	0	0	0	0	0	0	0	6	13	0	34	33	0		0	0	0	6	24		5
BLi_r1163	0	0	0	0	0	0	0	0	0	0	0	0	8	8	0		0	0	0	0	5		1
BLi_r1164	0	13	0	6	6	17	0	8	4	13	10	0	0	7	0		6	10	4	8	2		6
BLi_r1165	19	41	31	43	48	33	5	45	16	3	9	4	12	9	7		32	41	22	5	10		23
BLi_r1166	25	15	9	33	30	28	25	25	20	23	28	22	20	19	11		17	30	23	24	17		23
BLi_r1167	6	20	8	2	0	1	0	0	4	0	0	1	0	0	0		13	1	2	0	0		2
BLi_r1168	2109	2331	3280	2098	1638	3007	1425	1700	2498	2657	2524	1957	2192	1896	1757		2500	2302	1966	2408	1972		2207
BLi_r1169	5	14	21	10	7	1	0	8	3	0	0	0	4	7	5		13	6	3	0	5		5
BLi_r1170	12	44	19	3	9	11	4	10	5	11	45	27	33	28	9		28	8	6	27	25		17
BLi_r1171	240	3429	524	288	937	1438	81	235	241	236	268	121	364	418	171		1747	927	196	211	329		628
BLi_r1172	1	2	1	3	0	8	8	1	8	1	4	1	9	6	3		1	4	6	2	6		4
BLi_r1173	3	3	4	2	0	0	9	0	0	0	1	1	2	0	2		3	0	2	1	1		1
BLi_r1174	54	71	29	47	78	38	53	76	34	43	37	24	62	18	53		56	54	52	35	44		49
BLi_r1175	52	163	0	255	71	242	114	183	203	41	42	15	107	111	51		90	193	173	33	93		125
BLi_r1176	17	24	17	29	26	19	30	21	36	40	28	35	20	17	22		20	24	30	35	20		26
BLi_r1177	2	2	1	12	2	14	8	12	8	16	11	7	16	9	12		2	9	9	12	12		9
BLi_r1178	14	46	6	4	31	8	13	16	9	12	18	14	13	16	11		27	14	12	15	13		15
BLi_r1179	12	447	56	22	137	47	17	25	18	8	12	9	10	11	0		219	68	20	10	8		57
BLi_r1180	10	448	60	27	215	30	29	26	12	0	19	0	6	42	6		220	87	21	6	18		63
BLi_r1181	14	124	0	6	16	0	2	0	0	0	0	0	0	0	0		60	7	0	0	0		10
BLi_r1182	0	521	12	0	12	0	0	0	0	1	0	0	0	0	0		238	4	0	0	0		36
BLi_r1183	0	1	0	2	5	0	10	0	1	0	0	0	0	0	13		0	2	3	0	3		2
BLi_r1184	66	50	73	0	47	0	24	0	0	0	0	0	10	39	52		61	14	6	0	32		20
BLi_r1185	0	0	0	0	0	0	0	0	0	18	0	13	0	0	0		0	0	0	11	0		2
BLi_r1186	168	1387	163	421	654	487	449	413	315	171	298	145	299	342	224		717	520	382	204	294		416
BLi_r1187	17	56	11	6	3	6	26	19	13	38	28	21	16	18	24		33	5	18	30	19		20
BLi_r1188	0	55	16	0	12	10	13	31	5	0	7	0	0	2	7		29	8	15	2	3		11
BLi_r1189	6	11	3	2	4	5	16	13	5	14	11	5	5	8	2		7	4	10	10	5		7
BLi_r1190	12	6	4	6	11	11	3	0	4	0	0	0	0	3	0		7	9	2	0	1		4
BLi_r1191	7	0	0	9	6	12	14	4	5	8	0	0	0	0	0		2	9	7	3	0		5
BLi_r1192	17	104	40	33	55	14	18	17	15	19	9	9	14	12	6		62	33	16	13	11		25
BLi_r1193	54	129	31	42	129	22	34	39	14	14	8	1	33	19	0		82	62	27	8	19		38
BLi_r1194	0	37	0	4	22	0	0	0	0	2	4	0	0	0	0		16	8	0	2	0		4
BLi_r1195	14	12	21	21	17	14	14	16	11	10	7	4	6	6	4		15	17	13	7	5		12
BLi_r1196	1602	518	1658	1034	560	1426	281	494	1095	56	155	55	200	387	184		1132	1036	691	87	261		651
BLi_r1197	0	0	13	0	12	0	0	0	0	0	0	0	0	0	0		3	4	0	0	0		1
BLi_r1198	0	9	0	0	3	6	0	0	1	0	0	0	3	0	0		4	3	0	0	1		1
BLi_r1199	0	0	0	0	2	0	0	0	0	9	0	0	0	0	0		0	0	0	3	0		0
BLi_r1200	45	28	0	28	21	13	12	9	11	5	6	0	10	19	13		27	20	11	3	14		15
BLi_r1201	4	6	0	9	5	8	2	3	0	7	3	6	4	6	0		4	7	1	6	3		4
BLi_r1202	2	3	0	0	5	4	1	2	3	7	2	0	9	4	4		2	3	2	3	6		3
BLi_r1203	4	4	0	4	5	0	8	9	1	0	0	0	19	6	0		3	3	6	0	9		4
BLi_r1204	18	0	0	0	17	9	0	0	8	0	0	15	13	21	0		5	9	3	4	12		7
BLi_r1205	4	0	0	11	0	0	0	0	0	0	0	0	0	0	0		1	3	0	0	0		1
BLi_r1206	0	0	0	0	0	0	0	0	4	0	0	0	0	0	0		0	0	1	0	0		0
BLi_r1207	24	16	37	20	15	18	25	20	22	28	17	16	20	12	25		24	18	22	21	19		20
BLi_r1208	34	77	54	56	87	48	114	30	31	13	62	43	38	53	108		58	63	53	38	63		55
BLi_r1209	219	353	348	137	191	169	114	118	136	63	62	27	128	74	101		312	166	125	52	102		145
BLi_r1210	0	46	26	5	86	20	27	6	8	0	15	0	0	19	0		27	36	13	4	6		18
BLi_r1211	3	14	6	0	10	0	1	0	1	1	0	0	1	0	0		8	3	1	0	1		2
BLi_r1212	60	73	19	167	89	127	106	109	80	93	71	66	64	54	172		56	128	96	78	91		93
BLi_r1213	0	0	0	0	0	0	0	0	0	13	0	21	0	0	0		0	0	0	11	0		2
BLi_r1214	12	12	9	0	21	9	7	12	6	15	6	12	5	5	3		11	10	8	11	4		9
BLi_r1215	57	106	45	30	89	43	22	49	52	36	35	14	61	19	66		76	54	43	29	48		49
BLi_r1216	6	8	5	4	10	7	7	5	2	11	12	10	7	0	2		7	7	4	11	3		6
BLi_r1217	0	2	0	7	0	0	0	0	0	0	0	0	1	0	0		0	2	0	0	0		0
BLi_r1218	11	19	0	15	0	1	0	0	8	16	6	10	21	7	9		12	5	3	11	13		8
BLi_r1219	0	9	11	2	2	1	0	0	0	4	0	2	0	0	3		7	2	0	2	1		2
BLi_r1220	0	16	0	0	0	8	0	0	0	0	0	0	0	0	0		7	3	0	0	0		1
BLi_r1221	0	20	0	5	22	4	9	6	0	14	1	0	12	0	1		9	10	4	5	5		7
BLi_r1222	12	35	0	14	54	19	5	19	8	3	8	0	8	13	11		19	29	11	3	11		15
BLi_r1223	0	6	0	1	15	5	0	0	0	0	0	0	4	0	0		3	7	0	0	1		2
BLi_r1224	0	8	0	0	3	0	0	0	0	26	24	12	3	5	0		4	1	0	20	3		5
BLi_r1225	0	20	0	5	6	5	0	0	0	0	0	0	0	0	0		9	5	0	0	0		2
BLi_r1226	25	85	36	38	41	42	39	31	41	39	39	51	46	17	33		55	41	37	43	32		41
BLi_r1227	0	39	1	5	6	6	0	3	1	3	0	0	9	0	4		18	6	1	1	4		5
BLi_r1228	537	2040	1160	867	1086	688	997	623	1030	774	615	251	1044	636	672		1367	870	897	565	800		883
BLi_r1229	12	30	0	17	29	11	18	7	12	2	11	2	11	3	4		17	19	12	5	6		12
BLi_r1230	0	5	0	0	0	0	5	0	0	37	60	29	16	17	0		2	0	1	42	12		10
BLi_r1231	0	0	0	0	0	0	0	0	0	56	8	33	45	15	17		0	0	0	34	27		11
BLi_r1232	0	0	0	0	0	0	0	0	0	0	0	0	0	14	0		0	0	0	0	5		0
BLi_r1233	214	149	182	329	198	388	1257	367	634	243	568	267	605	583	907		178	311	721	355	685		469
BLi_r1234	4	47	26	21	21	19	45	29	12	22	20	5	19	14	27		29	20	26	16	20		22
BLi_r1235	2	1	0	1	1	0	0	1	1	100	51	83	206	172	209		1	0	1	79	196		50
BLi_r1236	6	64	5	18	72	16	66	33	19	15	21	8	29	19	46		32	34	36	15	30		30
BLi_r1237	0	15	0	4	9	5	12	6	0	7	0	0	4	0	5		7	6	5	2	3		5
BLi_r1238	973	2160	1470	1362	1907	962	2805	1612	2085	1147	2044	1787	1711	1945	2253		1632	1384	2138	1633	1952		1758
BLi_r1239	42	22	53	37	50	42	45	42	33	66	55	52	57	46	44		36	43	39	58	50		45
BLi_r1240	75	833	119	206	365	196	170	175	190	117	136	141	175	215	174		428	253	180	131	189		227
BLi_r1241	0	0	0	2	0	8	0	0	0	0	6	0	0	0	0		0	4	0	2	0		1
BLi_r1242	0	0	0	0	0	0	7	0	0	1	6	0	0	0	0		0	0	1	2	0		0
BLi_r1243	125	176	112	187	159	153	115	121	101	141	78	73	139	75	117		145	165	111	100	111		127
BLi_r1244	0	940	25	12	97	10	0	0	0	0	0	0	0	7	0		430	38	0	0	2		73
BLi_r1245	19	11	1	13	13	6	0	0	0	1	0	1	14	1	0		11	10	0	1	5		5
BLi_r1246	37	27	49	44	39	24	40	21	25	9	8	4	8	21	16		35	35	28	7	15		25
BLi_r1247	0	2	16	0	0	0	0	0	0	0	0	0	4	2	4		5	0	0	0	3		1
BLi_r1248	58	266	69	152	137	221	75	89	104	33	38	20	71	37	16		155	174	92	31	44		101
BLi_r1249	55	101	84	17	68	35	17	24	22	10	19	1	19	9	16		83	40	21	10	15		32
BLi_r1250	7	30	0	8	7	3	4	16	2	0	4	8	19	12	5		16	6	7	3	13		8
BLi_r1251	21	6	16	23	20	17	6	14	9	11	10	10	9	11	8		13	20	10	11	9		13
BLi_r1252	0	42	4	10	21	5	11	10	0	28	41	18	28	19	14		20	11	6	29	21		16
BLi_r1253	0	98	6	2	8	6	8	12	4	9	15	0	6	8	17		45	6	7	8	10		13
BLi_r1254	0	0	10	12	8	0	5	4	10	4	3	0	15	0	2		2	6	7	2	6		5
BLi_r1255	0	6	0	0	0	0	1	1	0	6	8	0	0	0	0		2	0	0	5	0		1
BLi_r1256	0	0	0	0	0	0	0	0	1	8	6	4	1	2	0		0	0	0	6	1		1
BLi_r1257	0	124	40	6	84	33	7	23	0	7	17	5	0	0	16		65	41	9	9	4		24
BLi_r1258	105	5	0	34	44	345	0	2	8	0	0	0	0	2	22		35	155	4	0	7		44
BLi_r1259	1516	361	600	422	610	481	200	107	149	448	93	246	483	195	495		778	504	150	275	388		393
BLi_r1260	35	1049	131	38	304	58	27	67	30	40	39	6	38	24	15		516	129	40	29	27		128
BLi_r1261	9	21	8	23	22	5	7	11	3	2	14	12	10	0	13		14	16	6	9	7		10
BLi_r1262	0	0	0	0	0	0	0	0	0	13	0	0	0	0	0		0	0	0	5	0		0
BLi_r1263	0	0	0	0	6	0	0	0	0	0	0	0	0	0	0		0	2	0	0	0		0
BLi_r1264	349	4437	303	307	1038	344	161	226	109	107	88	5	140	77	66		2182	551	160	70	98		527
BLi_r1265	0	0	0	0	0	0	3	0	0	18	16	15	13	20	0		0	0	1	17	11		5
BLi_r1266	94	82	58	209	126	132	452	227	260	115	174	201	167	164	116		80	154	302	161	152		181
BLi_r1267	0	5	0	10	1	7	7	3	0	6	1	2	0	0	2		2	6	3	3	0		3
BLi_r1268	0	0	0	0	0	0	0	0	0	150	63	61	75	52	18		0	0	0	95	51		26
BLi_r1269	0	0	0	0	0	0	1	0	0	4	4	3	3	0	3		0	0	0	4	2		1
BLi_r1270	5	18	7	10	9	17	23	33	33	10	44	15	22	24	20		11	12	30	22	22		20
BLi_r1271	6	4	5	7	8	4	9	0	2	8	5	8	6	5	8		5	6	3	7	6		6
BLi_r1272	13	14	25	19	22	12	29	46	20	46	57	28	74	38	47		16	17	30	44	54		32
BLi_r1273	11	20	17	16	26	15	60	20	17	24	9	12	20	6	17		16	19	30	15	14		20
BLi_r1274	124	68	361	46	177	63	22	44	58	21	33	14	37	32	66		157	94	44	23	44		69
BLi_r1275	18	48	3	29	44	42	91	54	41	17	99	47	53	64	62		28	39	59	52	60		48
BLi_r1276	7	75	1	27	40	8	18	21	12	5	10	0	8	7	8		36	24	16	5	8		17
BLi_r1277	171	275	125	95	252	163	104	156	109	161	146	53	191	73	186		207	170	122	123	149		151
BLi_r1278	29	312	52	9	98	9	17	14	12	25	44	6	28	19	27		162	37	14	25	25		46
BLi_r1279	0	7	2	5	4	1	5	0	7	2	6	7	3	3	9		3	3	4	5	5		4
BLi_r1280	0	0	0	0	0	0	0	0	0	0	0	8	0	0	0		0	0	0	2	0		0
BLi_r1281	49	122	50	78	87	60	67	82	72	25	41	28	29	34	10		82	74	74	31	26		59
BLi_r1282	615	1453	425	456	888	533	234	474	371	176	165	47	269	242	116		949	621	366	133	217		444
BLi_r1283	13	0	0	0	0	0	0	0	0	5	19	37	8	1	0		4	0	0	19	3		4
BLi_r1284	14	197	27	41	77	36	19	21	7	17	0	0	67	8	34		100	51	15	6	37		38
BLi_r1285	11	74	0	0	18	0	0	0	0	8	5	2	0	0	1		37	5	0	5	0		8
BLi_r1286	0	40	0	20	35	17	11	26	2	23	11	0	5	18	9		18	24	12	12	10		15
BLi_r1287	28	151	64	33	11	39	11	0	15	38	44	29	10	18	37		92	28	9	37	20		33
BLi_r1288	8	10	4	12	18	10	10	11	9	13	9	9	14	8	11		8	13	10	11	11		11
BLi_r1289	3	7	0	6	13	1	0	6	1	5	15	14	14	2	13		4	6	2	11	9		6
BLi_r1290	230	475	193	126	327	176	138	130	140	171	146	86	201	204	194		332	208	136	137	201		194
BLi_r1291	0	39	4	5	12	4	5	6	1	10	5	8	5	24	11		19	7	4	8	13		9
BLi_r1292	0	1	7	1	1	1	0	3	5	7	0	1	2	5	0		2	1	3	3	2		2
BLi_r1293	13	81	23	28	33	27	23	31	13	11	5	15	7	46	34		46	29	21	10	29		26
BLi_r1294	0	9	0	0	2	10	0	6	0	0	2	0	0	0	4		4	4	1	0	1		2
BLi_r1295	35	552	162	34	272	59	39	37	37	23	45	9	46	20	35		299	118	38	26	34		93
BLi_r1296	5	14	15	0	0	0	8	0	0	4945	6733	5007	881	1650	393		11	0	2	5548	1012		1199
BLi_r1297	41	18	277	22	10	8	17	13	17	28625	44477	22600	8662	10939	4027		88	13	16	31897	8163		7321
BLi_r1298	5	144	0	12	41	15	6	6	0	29	23	13	21	10	13		66	22	3	22	15		23
BLi_r1299	0	7	0	0	0	5	0	0	1	0	0	0	0	0	0		3	2	0	0	0		1
BLi_r1300	23	2084	102	65	102	36	65	112	62	106	125	58	106	79	63		971	66	79	97	85		214
BLi_r1301	20	31	31	14	17	8	31	18	13	60	26	34	26	22	71		28	13	19	41	37		26
BLi_r1302	8	0	0	5	7	4	0	15	0	0	0	0	0	0	0		2	5	4	0	0		2
BLi_r1303	0	32	0	21	31	24	35	34	15	62	27	38	39	22	30		14	25	27	43	31		28
BLi_r1304	11	45	42	62	43	30	21	70	24	136	68	11	106	49	27		34	44	37	76	64		50
BLi_r1305	648	20	78	105	1403	208	162	552	102	171	219	86	215	312	229		229	551	257	160	253		304
BLi_r1306	1013	24	118	154	2195	261	297	1045	134	261	403	160	382	652	379		354	834	460	276	476		502
BLi_r1307	23	0	0	4	43	2	11	29	3	4	15	2	10	20	9		7	15	13	7	13		12
BLi_r1308	0	11	0	0	3	3	2	1	1	7	0	8	0	0	0		5	2	1	5	0		2
BLi_r1309	57	15	9	11	16	9	15	15	6	9	10	5	10	11	15		27	12	11	8	12		13
BLi_r1310	7	17	7	6	7	3	1	5	3	3	0	4	2	0	0		11	5	3	3	1		4
BLi_r1311	5	12	2	9	6	16	3	5	3	0	0	0	0	6	0		8	11	3	0	2		5
BLi_r1312	21	36	25	10	55	15	13	11	0	3	15	0	10	27	3		29	26	6	6	14		16
BLi_r1313	27	331	19	25	176	45	0	28	22	0	31	0	21	21	2		162	80	18	9	16		52
BLi_r1314	144	4	68	4	6	0	0	0	0	489	808	429	87	109	69		63	3	0	573	90		131
BLi_r1315	0	0	0	0	0	15	10	9	10	0	0	0	10	0	0		0	6	9	0	3		4
BLi_r1316	1	2	2	1	3	0	1	2	4	4	6	5	2	2	2		1	1	3	5	2		2
BLi_r1317	21	5	5	17	12	6	3	8	12	29	14	21	3	6	7		10	11	8	22	5		11
BLi_r1318	34	151	80	8	255	85	10	36	17	43	0	4	35	18	12		98	115	21	17	23		54
BLi_r1319	8	103	0	35	78	27	13	45	15	14	8	7	27	20	2		49	45	24	10	17		29
BLi_r1320	12	39	0	0	24	5	20	21	0	6	15	0	0	14	0		21	10	12	7	4		10
BLi_r1321	26	112	34	26	123	27	38	57	25	63	69	24	43	53	16		67	56	38	53	39		50
BLi_r1322	0	304	77	43	87	35	27	14	40	16	32	11	16	18	9		156	54	29	20	15		49
BLi_r1323	2	3	21	3	20	4	11	8	6	9	7	9	5	12	4		7	9	8	8	7		8
BLi_r1324	43	43	16	47	44	38	26	44	28	11	10	19	18	12	6		36	43	33	13	13		28
BLi_r1325	0	1	2	0	0	1	0	0	0	1	0	1	1	2	4		1	0	0	1	2		1
BLi_r1326	77	29	69	26	61	59	118	64	106	32	27	13	40	63	123		54	49	96	25	72		61
BLi_r1327	0	24	4	40	45	17	35	34	2	29	9	21	20	23	19		12	33	21	20	21		22
BLi_r1328	43	206	45	62	147	55	45	67	39	76	40	55	76	52	37		117	86	50	58	57		71
BLi_r1329	0	0	0	0	0	0	0	0	0	24	42	16	12	11	0		0	0	0	27	8		6
BLi_r1330	11	6	12	19	25	21	13	19	9	46	23	23	22	15	12		9	22	13	31	16		19
BLi_r1331	0	0	0	0	0	0	0	0	0	36	17	31	0	41	18		0	0	0	29	19		8
BLi_r1332	1	1	0	3	5	4	1	2	1	1	0	0	0	1	0		0	4	1	0	0		1
BLi_r1333	156	150	171	275	396	240	151	229	196	102	166	133	197	145	103		157	300	195	132	153		195
BLi_r1334	20	6	13	36	24	31	31	32	36	64	39	57	41	34	23		12	31	33	54	34		33
BLi_r1335	78	97	40	50	137	69	46	58	45	24	33	15	36	58	23		78	85	49	24	40		56
BLi_r1336	27	15	17	3	6	1	0	3	5	3	1	0	2	3	1		19	3	3	2	2		5
BLi_r1337	18	20	3	54	30	29	53	37	17	8	7	11	15	24	50		16	37	33	8	28		26
BLi_r1338	5	6	9	1	1	1	3	2	1	2	5	1	1	0	0		6	1	2	3	0		2
BLi_r1339	44	60	9	4	87	0	7	9	15	16	9	0	10	8	102		43	28	11	9	36		24
BLi_r1340	71	244	72	152	263	109	180	233	161	97	84	70	98	92	164		149	171	189	85	115		146
BLi_r1341	4	6	1	31	19	25	23	23	32	17	14	10	16	19	9		4	25	27	14	15		19
BLi_r1342	14	9	4	70	26	39	53	45	50	17	11	11	17	12	41		9	45	50	13	22		31
BLi_r1343	252	206	123	213	299	141	305	321	285	270	117	121	233	189	181		201	213	302	176	204		225
BLi_r1344	0	0	0	0	0	0	13	5	4	3	6	5	5	3	7		0	0	7	5	5		3
BLi_r1345	8	31	0	7	37	25	36	37	11	15	29	4	51	27	20		17	23	26	16	34		24
BLi_r1346	0	0	2	0	1	9	1	0	1	326	548	266	136	150	87		0	4	1	379	128		93
BLi_r1347	36	9	90	45	14	29	153	27	66	24116	13919	25585	7788	8707	6916		37	29	77	21407	7884		5366
BLi_r1348	0	0	0	0	0	0	0	0	0	13	8	16	6	0	0		0	0	0	13	2		2
BLi_r1349	4	5	6	7	5	6	2	5	5	20	29	18	10	19	4		5	6	4	22	12		9
BLi_r1350	0	0	0	5	0	0	16	0	6	295	275	287	149	134	28		0	1	7	287	110		74
BLi_r1351	3	17	0	7	11	8	11	8	0	0	0	0	0	3	5		9	9	6	0	2		5
BLi_r1352	0	31	0	9	12	0	9	0	2	0	0	0	0	0	0		14	7	3	0	0		4
BLi_r1353	1	53	5	8	11	18	14	6	18	16	3	20	19	23	2		25	13	13	13	16		15
BLi_r1354	15	500	27	31	148	40	22	47	15	27	28	12	21	24	14		237	71	27	23	20		67
BLi_r1355	125	1401	80	678	521	308	865	284	333	142	353	192	255	538	229		690	490	462	225	347		439
BLi_r1356	0	9	0	7	0	0	11	0	5	123	59	62	56	80	15		4	2	5	84	53		27
BLi_r1357	119	10	123	57	113	79	49	49	54	70	35	42	55	44	56		71	83	51	50	52		62
BLi_r1358	0	0	0	0	0	0	4	0	0	156	57	118	69	23	61		0	0	1	113	51		30
BLi_r1359	721	83	597	287	636	447	207	216	274	247	166	118	223	162	165		406	457	238	182	186		295
BLi_r1360	10	0	0	20	21	6	25	14	8	3	8	8	1	8	0		3	15	15	6	3		9
BLi_r1361	168	799	303	266	821	304	226	277	272	174	174	113	189	166	97		486	455	262	156	156		302
BLi_r1362	0	0	0	0	0	0	0	0	0	8	10	3	1	2	0		0	0	0	7	1		1
BLi_r1363	0	0	0	0	0	0	0	0	0	39	50	31	9	9	9		0	0	0	40	9		9
BLi_r1364	34	134	88	10	25	23	0	0	5	15	13	14	23	0	0		92	20	2	14	8		23
BLi_r1365	0	0	0	0	0	5	0	0	4	3	0	0	3	0	0		0	2	2	1	1		1
BLi_r1366	21	76	20	81	96	51	67	50	56	48	34	50	37	53	25		46	74	57	44	40		54
BLi_r1367	0	4	0	4	3	0	0	9	2	8	5	0	4	7	0		2	2	4	4	4		3
BLi_r1368	111	0	18	221	46	108	356	300	358	243	338	135	248	426	223		39	124	340	241	304		219
BLi_r1369	166	0	0	142	37	49	192	127	96	12	57	9	30	164	32		51	74	132	25	78		77
BLi_r1370	0	2	1	0	0	1	0	0	1	21	8	10	4	3	5		1	0	0	13	4		3
BLi_r1371	0	0	0	0	0	0	23	0	2	51	36	6	20	14	5		0	0	7	33	14		10
BLi_r1372	0	0	0	0	0	0	11	0	0	3	4	0	3	7	0		0	0	3	2	3		1
BLi_r1373	9	49	93	0	29	0	0	13	0	15	0	14	18	0	0		47	9	4	10	6		13
BLi_r1374	3	2	0	0	3	0	0	4	0	2	3	0	5	2	0		2	1	1	1	2		1
BLi_r1375	0	6	3	0	6	0	1	0	2	0	0	0	0	4	1		3	2	1	0	2		1
BLi_r1376	0	88	0	0	30	0	0	4	0	18	28	0	0	2	0		40	9	1	15	0		11
BLi_r1377	466	3030	1099	570	1469	796	372	616	521	402	496	247	414	505	341		1777	938	511	385	426		763
BLi_r1378	54	328	329	0	30	3	7	0	5	46	35	9	2	6	10		244	10	4	31	6		47
BLi_r1379	163	2845	307	535	801	929	244	699	322	198	226	123	282	207	147		1408	768	418	184	219		570
BLi_r1380	1	17	8	4	10	5	12	14	8	1	1	0	4	3	3		10	6	11	1	3		6
BLi_r1381	0	6	6	5	3	0	12	1	6	0	1	2	2	7	14		4	3	6	1	7		4
BLi_r1382	20	104	0	0	56	0	0	3	0	0	0	0	0	14	0		53	17	1	0	5		13
BLi_r1383	0	0	0	0	0	0	0	0	0	99	48	61	57	20	11		0	0	0	71	31		18
BLi_r1384	85	678	62	276	227	194	113	153	152	57	61	38	94	76	59		347	230	142	53	78		166
BLi_r1385	0	0	0	0	0	0	0	0	0	29	9	5	6	4	0		0	0	0	15	3		3
BLi_r1386	802	8365	631	2382	2490	1762	1361	1582	1670	1135	814	424	1169	849	789		4173	2186	1562	817	954		1854
BLi_r1387	0	0	0	0	0	0	0	0	0	7	5	0	3	0	4		0	0	0	4	2		1
BLi_r1388	9667	25702	7479	11999	17723	13195	6546	10422	10427	1906	3631	1464	3476	7695	2786		16398	14268	9395	2324	4757		9465
BLi_r1389	0	0	0	0	0	0	0	0	0	8	11	16	0	0	0		0	0	0	11	0		2
BLi_r1390	0	28	0	0	4	0	0	0	0	0	0	0	0	0	0		12	1	0	0	0		2
BLi_r1391	1051	536	317	307	1822	368	152	405	159	91	99	35	75	150	40		645	805	233	76	91		376
BLi_r1392	14	78	16	52	47	24	52	51	39	8	5	12	18	39	62		43	40	46	8	38		36
BLi_r1393	0	329	0	5	17	13	0	5	0	0	6	0	0	0	0		148	12	1	1	0		25
BLi_r1394	1	19	2	0	0	0	0	0	0	0	0	0	0	0	0		9	0	0	0	0		1
BLi_r1395	0	69	23	0	11	0	0	0	0	0	0	0	0	0	0		36	3	0	0	0		6
BLi_r1396	1	0	1	1	0	0	1	1	1	5	4	4	2	3	1		1	0	1	4	2		2
BLi_r1397	0	15	6	3	4	4	14	5	11	1	7	0	2	13	0		8	4	10	2	5		6
BLi_r1398	0	0	0	0	0	5	0	0	0	0	0	3	7	11	0		0	2	0	0	6		1
BLi_r1399	0	0	0	0	0	0	10	0	0	0	0	0	0	0	0		0	0	2	0	0		0
BLi_r1400	10	0	0	0	0	0	0	0	0	0	0	0	0	0	0		3	0	0	0	0		0
BLi_r1401	0	0	0	0	0	0	22	0	5	13	0	0	9	0	0		0	0	8	5	3		3
BLi_r1402	0	0	0	4	0	0	4	0	3	0	3	5	6	4	8		0	1	2	2	6		2
BLi_r1403	77	106	47	34	66	55	39	56	39	80	51	36	25	33	30		83	52	44	57	29		52
BLi_r1404	0	5	0	0	8	0	5	0	0	31	33	6	4	19	5		2	2	2	24	10		7
BLi_r1405	0	0	0	8	0	0	6	0	1	104	47	62	34	6	11		0	2	2	73	18		18
BLi_r1406	0	176	16	12	32	10	0	11	8	0	10	0	9	14	0		83	18	7	3	8		20
BLi_r1407	0	17	0	0	0	0	0	0	0	348	718	330	109	212	48		7	0	0	461	128		108
BLi_r1408	0	14	0	17	0	0	0	0	4	7	0	0	0	0	0		6	5	2	2	0		3
BLi_r1409	16	38	7	53	29	23	15	6	25	9	2	0	0	5	0		24	34	16	4	2		17
BLi_r1410	12	10	0	9	17	15	2	12	8	8	5	3	14	7	13		8	14	8	6	12		10
BLi_r1411	0	0	0	0	0	0	0	0	0	18	6	26	24	33	0		0	0	0	17	20		6
BLi_r1412	0	0	0	0	0	0	0	0	0	12	20	16	2	4	1		0	0	0	16	3		3
BLi_r1413	0	5	0	5	8	0	1	6	1	12	22	16	23	55	2		2	4	2	16	28		10
BLi_r1414	7	44	13	7	39	11	2	13	3	23	13	17	15	13	16		25	18	6	18	15		16
BLi_r1415	0	11	0	0	21	8	0	4	0	0	0	0	0	0	0		5	10	1	0	0		3
BLi_r1416	109	69	32	31	94	56	11	30	11	0	0	0	0	43	0		72	61	17	0	15		32
BLi_r1417	0	17	0	4	9	9	0	6	9	0	0	0	0	0	0		7	7	6	0	0		4
BLi_r1418	14	1	14	0	5	0	0	4	0	16	7	12	12	76	0		8	1	1	12	31		10
BLi_r1419	18	71	33	5	30	6	3	2	0	12	14	0	0	5	0		45	13	1	9	1		12
BLi_r1420	0	5	0	10	10	0	33	5	0	15	0	0	11	5	0		2	6	10	5	6		6
BLi_r1421	0	5	0	5	5	0	11	0	0	0	0	0	0	9	0		2	3	3	0	3		2
BLi_r1422	3	1	0	0	6	0	0	0	1	0	0	0	0	0	0		1	2	0	0	0		1
BLi_r1423	19	5	14	21	4	21	22	12	21	24	21	16	17	18	11		12	16	19	21	16		17
BLi_r1424	6	0	23	2	2	7	8	5	6	4125	12253	6885	4165	3426	2768		7	4	6	7573	3524		2023
BLi_r1425	0	0	0	0	0	0	4	0	0	6	8	1	4	6	0		0	0	1	5	3		2
BLi_r1426	158	286	141	91	224	86	112	108	46	97	74	56	93	62	69		212	131	83	77	76		111
BLi_r1427	5	57	14	0	12	4	0	0	0	0	0	3	0	0	0		31	5	0	0	0		6
BLi_r1428	166	129	313	16	79	23	45	10	14	6	3	0	38	8	57		185	38	21	3	33		49
BLi_r1429	4	8	2	2	6	5	1	2	0	3	4	3	2	3	0		5	4	1	3	2		3
BLi_r1430	30	97	76	31	34	26	39	19	32	84	48	56	55	43	47		71	30	30	65	49		46
BLi_r1431	2	95	8	16	12	8	4	13	4	0	9	0	0	1	0		45	12	7	3	0		12
BLi_r1432	64	199	182	0	148	7	0	18	4	19	13	0	9	14	0		154	49	7	11	8		40
BLi_r1433	0	0	0	1	0	0	0	1	0	7	12	8	6	2	0		0	0	0	9	3		2
BLi_r1434	19	2	10	0	0	0	0	0	0	1	0	1	0	0	0		9	0	0	1	0		1
BLi_r1435	0	0	0	0	0	0	0	0	0	25	8	22	15	28	0		0	0	0	19	15		6
BLi_r1436	0	0	0	0	0	0	0	0	0	22	13	12	4	5	0		0	0	0	16	3		3
BLi_r1437	0	0	0	0	0	0	0	0	0	0	22	6	6	0	0		0	0	0	9	2		2
BLi_r1438	104	51	33	60	59	50	40	47	42	33	26	10	39	24	7		64	56	43	24	25		43
BLi_r1439	0	0	0	0	0	0	0	0	0	3	12	7	0	2	0		0	0	0	7	0		1
BLi_r1440	0	0	0	0	0	0	0	0	0	32	29	26	6	7	0		0	0	0	29	4		6
BLi_r1441	2	1	12	3	0	4	0	3	0	3	0	5	3	1	0		4	2	1	3	1		2
BLi_r1442	0	0	0	0	0	0	0	0	0	38	78	24	24	0	0		0	0	0	46	9		10
BLi_r1443	14	20	13	8	22	8	29	15	15	14	17	0	18	3	14		17	13	19	11	12		14
BLi_r1444	0	12	0	0	8	2	0	0	0	0	1	0	4	4	0		5	3	0	0	2		2
BLi_r1445	24	13	29	15	15	24	20	16	19	29	12	19	19	9	17		20	18	19	21	15		19
BLi_r1446	0	99	2	5	8	15	2	1	1	4	7	3	4	3	0		45	10	2	5	3		11
BLi_r1447	0	0	0	0	0	0	0	0	0	214	257	204	39	123	14		0	0	0	225	61		52
BLi_r1448	0	0	0	0	3	0	0	0	0	23	9	4	10	10	0		0	1	0	13	7		4
BLi_r1449	2	12	0	5	6	3	11	1	2	0	2	0	1	8	0		6	5	4	0	3		4
BLi_r1450	0	11	0	0	17	11	12	3	4	1	0	0	7	0	7		5	9	6	0	4		5
BLi_r1451	0	0	0	0	0	0	0	0	0	111	1074	254	290	420	190		0	0	0	462	308		140
BLi_r1452	0	4	0	0	1	1	2	0	5	0	0	1	4	0	0		2	1	2	0	1		1
BLi_r1453	0	0	0	0	0	6	0	0	0	134	1261	282	341	477	351		0	2	0	538	392		169
BLi_r1454	55754	30424	57098	24939	49405	29415	15779	22740	16466	15998	23816	20522	20561	20676	17239		44850	34344	18250	19930	19721		26604
BLi_r1455	0	6	0	0	2	1	4	4	0	0	0	13	0	7	0		3	1	2	4	2		2
BLi_r1456	17	11	0	15	7	33	7	6	16	3	9	9	7	17	0		10	20	11	7	9		12
BLi_r1457	0	3	0	0	0	1	0	0	2	3	0	9	2	3	4		1	0	1	4	3		2
BLi_r1458	0	0	0	6	0	0	0	0	0	0	0	0	0	0	0		0	2	0	0	0		0
BLi_r1459	119	12	25	172	65	104	77	130	86	121	94	27	83	126	54		49	113	97	84	90		90
BLi_r1460	0	12	14	10	16	8	10	11	14	80	29	59	34	42	33		9	11	12	58	36		24
BLi_r1461	19	10	9	20	13	26	13	8	19	1245	1615	1562	502	638	192		12	20	14	1464	463		361
BLi_r1462	0	0	0	0	0	0	7	0	0	0	8	0	0	7	3		0	0	1	2	3		1
BLi_r1463	15	104	18	18	32	20	5	35	20	10	16	18	55	24	0		56	24	21	15	28		27
BLi_r1464	4	0	0	0	0	0	0	0	1	10	0	7	3	0	8		1	0	0	6	3		2
BLi_r1465	140	79	12	83	142	156	36	92	41	34	28	22	35	61	20		82	129	55	28	40		69
BLi_r1466	1	1	26	1	0	1	1	1	1	0	0	0	1	0	2		7	1	1	0	1		2
BLi_r1467	10	58	0	13	12	21	13	10	4	7	8	3	11	24	0		29	16	8	6	12		14
BLi_r1468	0	6	0	7	5	0	0	0	4	3	7	0	6	3	0		2	4	1	3	3		3
BLi_r1469	3	0	0	4	1	4	0	7	1	6	2	3	3	2	0		1	3	3	4	2		2
BLi_r1470	0	0	0	7	0	2	5	2	6	6	0	4	0	3	0		0	3	5	3	1		3
BLi_r1471	0	13	0	0	8	2	3	12	2	20	3	2	26	4	6		6	3	5	9	13		7
BLi_r1472	0	0	0	14	51	0	0	0	8	0	0	0	7	0	0		0	20	3	0	2		6
BLi_r1473	23	32	30	7	23	11	36	10	8	12	13	13	11	11	25		29	13	16	13	15		17
BLi_r1474	143566	40798	120681	82243	64149	79609	56446	42175	55489	38531	37574	51202	48658	39997	66848		92181	75751	51739	42261	50970		61592
BLi_r1475	29	230	116	12	36	18	6	14	5	6	6	3	9	7	8		141	22	8	5	8		31
BLi_r1476	13	80	48	12	38	15	20	17	21	75	41	47	38	24	18		51	21	20	56	28		33
BLi_r1477	12	19	1	7	0	6	4	8	5	0	1	1	5	0	0		12	4	6	1	2		5
BLi_r1478	1	0	0	4	1	2	16	0	2	5	3	0	15	3	1		0	2	5	3	7		4
BLi_r1479	19	0	10	24	12	35	4	13	32	12	18	0	13	15	11		8	24	19	10	13		16
BLi_r1480	3	18	8	7	12	10	5	6	0	8	4	0	0	0	0		11	10	3	4	0		5
BLi_r1481	0	12	12	8	4	9	4	9	3	6	11	0	28	14	11		8	7	5	6	18		8
BLi_r1482	0	0	0	0	0	0	0	0	0	12	0	0	0	0	0		0	0	0	4	0		0
BLi_r1483	0	0	0	0	0	5	0	0	0	0	0	0	0	0	0		0	2	0	0	0		0
BLi_r1484	0	0	0	0	0	0	0	0	7	0	0	0	10	15	3		0	0	3	0	10		2
BLi_r1485	6874	1637	4589	185	1850	432	1094	309	307	263	197	203	413	195	739		3983	800	521	224	431		1035
BLi_r1486	5	5	3	0	8	1	1	0	0	5	2	0	2	0	2		4	3	0	2	1		2
BLi_r1487	8	23	12	12	18	10	12	7	3	7	4	8	5	6	9		16	13	7	6	7		10
BLi_r1488	6	9	58	0	2	0	0	8	5	10	3	0	3	26	0		20	0	4	5	10		7
BLi_r1489	7473	5591	6883	5028	4723	9512	2060	2918	3609	542	711	556	966	625	1304		6507	6638	2983	602	947		3571
BLi_r1490	67	266	22	78	230	105	71	66	46	32	28	16	47	36	34		146	136	59	26	39		81
BLi_r1491	23	38	20	30	40	23	11	20	18	9	2	0	8	25	12		30	31	17	4	15		19
BLi_r1492	0	0	0	4	0	8	0	0	4	6	5	0	4	4	0		0	4	1	4	3		2
BLi_r1493	256	295	107	253	273	249	207	357	272	70	154	96	128	164	70		238	259	281	105	124		209
BLi_r1494	4	0	0	0	6	7	27	19	16	34	38	30	28	27	4		1	4	20	34	21		16
BLi_r1495	52	140	0	115	132	56	63	59	67	11	19	0	70	33	83		79	98	64	10	61		64
BLi_r1496	0	41	7	29	9	4	6	11	9	7	12	11	8	9	14		20	14	9	10	10		12
BLi_r1497	0	70	6	5	12	4	5	18	12	6	12	7	16	0	9		33	7	12	8	8		13
BLi_r1498	1	7	7	8	8	2	4	7	4	3	1	2	2	5	0		5	6	5	2	2		4
BLi_r1499	6	12	0	4	23	5	8	11	6	3	14	9	12	6	2		7	10	8	8	7		8
BLi_r1500	6	25	83	7	16	23	3	0	10	1682	9030	857	1800	3314	1036		33	16	5	3768	2115		1080
BLi_r1501	0	0	0	0	0	0	0	0	0	146	241	93	89	57	47		0	0	0	160	66		41
BLi_r1502	0	0	0	0	0	0	0	0	0	1	4	0	10	15	0		0	0	0	2	9		2
BLi_r1503	4339	9962	2229	2080	12474	2684	1090	2119	1278	691	896	277	998	581	852		6377	5568	1489	631	815		2905
BLi_r1504	2	27	5	15	21	14	27	21	12	11	11	10	12	17	11		14	17	19	10	13		15
BLi_r1505	9	11	0	1	0	0	0	0	0	14	0	8	11	2	0		8	0	0	8	5		3
BLi_r1506	0	0	0	0	0	0	0	0	0	0	0	0	7	0	0		0	0	0	0	2		0
BLi_r1507	0	15	11	12	23	3	0	0	0	0	5	0	6	0	0		9	12	0	1	2		5
BLi_r1508	5	3	4	0	3	2	3	3	3	3	0	0	2	0	0		4	1	3	1	0		2
BLi_r1509	21	33	42	20	41	18	30	20	12	39	21	19	33	11	22		31	26	19	27	22		25
BLi_r1510	21	185	36	29	107	61	33	54	46	42	25	39	63	46	41		99	66	45	36	51		57
BLi_r1511	33	94	86	37	58	14	36	14	12	42	25	12	28	5	4		73	35	19	27	13		31
BLi_r1512	79	76	64	164	91	132	126	67	92	138	111	62	151	165	146		74	129	94	106	155		113
BLi_r1513	6	71	6	3	25	8	3	4	4	2	1	0	7	6	1		35	12	4	1	5		10
BLi_r1514	48	130	37	57	73	72	51	43	32	62	31	50	39	54	30		82	68	40	49	42		55
BLi_r1515	14	12	0	18	22	16	13	18	10	5	9	1	11	8	0		10	18	13	5	7		11
BLi_r1516	12	53	0	0	31	15	15	0	19	3	0	0	0	8	10		28	15	12	1	5		12
BLi_r1517	36	23	0	0	114	23	16	24	13	18	8	0	17	10	41		22	44	17	9	22		24
BLi_r1518	0	5	5	5	4	4	1	1	1	5	0	0	0	2	2		3	4	1	2	1		2
BLi_r1519	20	0	0	8	30	18	33	18	24	21	19	16	16	8	23		6	19	24	19	15		18
BLi_r1520	73	221	157	45	144	46	14	31	27	5	0	0	5	13	31		160	77	25	2	15		51
BLi_r1521	209	266	173	89	313	151	106	160	130	252	644	118	310	383	140		227	183	133	336	288		224
BLi_r1522	403	563	255	410	957	906	250	455	479	1153	2000	672	974	1027	368		441	770	411	1278	823		733
BLi_r1523	17	120	42	12	67	16	13	26	15	16	22	10	11	16	4		69	31	18	16	11		27
BLi_r1524	0	0	0	0	0	0	0	0	0	6	5	1	1	0	0		0	0	0	4	0		1
BLi_r1525	7	5	2	4	4	5	7	7	5	0	0	0	0	1	0		5	4	6	0	0		3
BLi_r1526	0	0	0	0	0	0	0	0	0	104	106	42	13	78	6		0	0	0	86	34		21
BLi_r1527	0	0	0	0	0	0	0	0	0	454	321	340	98	248	5		0	0	0	378	124		91
BLi_r1528	0	0	0	0	0	0	0	0	0	0	1	3	0	0	20		0	0	0	1	5		1
BLi_r1529	0	0	0	0	0	0	0	0	0	0	8	0	0	0	9		0	0	0	2	2		0
BLi_r1530	0	0	0	0	12	0	0	0	0	0	0	0	0	0	0		0	3	0	0	0		0
BLi_r1531	0	0	0	0	0	0	0	0	0	0	0	0	0	0	9		0	0	0	0	2		0
BLi_r1532	0	0	13	0	12	0	0	0	0	0	24	0	0	0	18		3	4	0	7	5		3
BLi_r1533	0	19	13	12	12	16	13	23	35	0	12	6	13	14	18		11	14	25	5	15		15
BLi_r1534	8	13	29	11	7	4	2	0	7	1	11	0	2	0	12		16	7	3	4	4		6
BLi_r1535	0	3	0	12	6	0	0	6	0	3	1	0	0	1	0		1	6	1	1	0		2
BLi_r1536	2	0	0	1	4	0	0	1	0	1	2	1	0	0	2		1	1	0	1	0		1
BLi_r1537	0	0	0	0	0	0	0	0	0	0	0	0	0	0	9		0	0	0	0	2		0
BLi_r1538	0	0	0	2	3	6	0	0	0	5	0	0	0	4	0		0	4	0	1	1		1
BLi_r1539	0	16	3	2	17	2	0	14	1	0	3	0	8	5	7		8	7	5	1	7		5
BLi_r1540	0	0	0	0	0	0	0	0	0	0	0	0	0	15	0		0	0	0	0	5		0
BLi_r1541	6	0	0	0	4	0	0	0	0	0	0	19	0	18	0		2	1	0	6	6		2
BLi_r1542	10	50	19	69	110	44	8	45	63	51	50	19	54	50	40		30	73	43	41	49		49
BLi_r1543	8	1	0	23	18	19	13	19	17	17	2	18	7	7	8		2	20	17	12	7		13
BLi_r1544	17	44	48	52	66	35	13	25	11	21	35	13	9	13	0		37	50	16	23	7		27
BLi_r1545	1	2	0	0	5	3	1	0	0	1	1	0	1	0	1		1	3	0	1	0		1
BLi_r1546	0	34	26	0	15	1	0	4	0	8	13	0	4	6	0		21	5	1	7	3		6
BLi_r1547	17	183	26	34	80	27	46	73	61	24	14	15	31	46	42		94	46	60	18	39		51
BLi_r1548	0	17	12	0	7	0	0	5	0	0	0	0	0	0	0		10	2	1	0	0		2
BLi_r1549	0	24	0	0	8	0	0	0	0	0	0	0	0	0	0		11	2	0	0	0		2
BLi_r1550	0	0	4	2	0	1	0	0	0	11	5	4	3	0	0		1	1	0	7	1		2
BLi_r1551	0	0	0	0	0	0	4	2	3	4	0	11	0	1	0		0	0	3	5	0		1
BLi_r1552	15	0	0	0	1	0	0	0	10	7	10	6	9	3	0		4	0	4	8	4		4
BLi_r1553	0	7	0	0	0	0	0	0	0	0	0	0	0	0	0		3	0	0	0	0		0
BLi_r1554	0	16	0	0	0	0	1	0	0	0	0	0	1	0	0		7	0	0	0	0		1
BLi_r1555	0	0	11	0	0	4	0	3	2	4	4	5	0	4	0		2	1	2	4	1		2
BLi_r1556	0	7	0	0	10	0	10	0	0	0	0	0	4	0	0		3	3	2	0	1		2
BLi_r1557	0	41	0	0	12	6	0	0	4	0	10	0	0	0	0		18	6	1	3	0		5
BLi_r1558	15	0	31	10	20	19	35	24	42	43	29	44	37	27	24		12	17	35	39	30		27
BLi_r1559	0	0	0	0	0	0	0	0	0	3	3	3	0	0	2		0	0	0	3	0		0
BLi_r1560	283	25	38	468	626	566	752	716	538	1409	1029	919	949	646	568		109	555	652	1142	739		653
BLi_r1561	0	0	37	0	0	11	0	0	8	28	0	28	16	0	10		9	4	3	19	9		8
BLi_r1562	0	46	162	7	28	14	0	11	0	19	0	0	0	0	0		60	16	3	7	0		15
BLi_r1563	5	20	0	0	23	4	0	0	0	3	0	0	0	2	0		10	9	0	1	0		4
BLi_r1564	1	2	0	4	2	5	4	5	6	10	5	7	5	5	2		1	4	6	7	4		5
BLi_r1565	27	36	19	17	65	17	22	30	14	29	18	15	21	16	13		29	32	21	22	17		24
BLi_r1566	0	3	0	0	4	2	0	1	0	0	1	0	1	1	0		1	2	0	0	1		1
BLi_r1567	19	43	38	7	78	20	0	18	0	10	15	4	0	0	7		35	34	6	10	2		17
BLi_r1568	12	22	3	7	22	10	3	10	7	4	2	4	15	2	5		15	12	7	3	8		9
BLi_r1569	8	31	0	2	14	5	7	16	2	11	14	5	12	6	4		16	7	8	10	8		9
BLi_r1570	40	0	0	0	42	8	4	0	0	3	0	0	0	3	0		12	16	1	1	1		6
BLi_r1571	1	2	1	2	5	4	3	3	1	8	5	11	2	3	3		1	4	2	8	3		4
BLi_r1572	283	31	51	50	481	96	50	39	44	69	106	90	141	101	105		114	202	44	87	117		113
BLi_r1573	0	25	13	9	27	5	0	7	0	0	0	0	12	4	0		14	13	2	0	6		7
BLi_r1574	0	2	0	0	3	5	0	0	1	14	7	0	5	10	2		1	3	0	7	6		3
BLi_r1575	0	0	0	0	0	0	0	0	0	17	12	10	9	6	0		0	0	0	13	6		3
BLi_r1576	3	8	6	0	21	3	5	2	0	6	4	0	2	5	0		6	7	2	3	2		4
BLi_r1577	0	0	0	0	0	0	0	0	0	18	6	10	7	0	0		0	0	0	12	2		2
BLi_r1578	307	262	232	162	164	226	74	141	217	84	63	42	104	132	46		270	187	155	64	98		153
BLi_r1579	0	0	0	0	6	0	0	0	0	0	0	0	0	0	0		0	2	0	0	0		0
BLi_r1580	0	0	0	0	0	0	0	0	0	1	0	16	0	13	0		0	0	0	5	4		1
BLi_r1581	0	0	0	1	0	1	1	0	2	2	1	0	0	1	0		0	1	1	1	0		1
BLi_r1582	19	0	0	7	0	10	0	9	0	24	36	24	16	45	26		6	6	2	28	29		13
BLi_r1583	58	54	108	0	0	0	0	0	12	31	81	9	56	88	1601		68	0	5	40	506		110
BLi_r1584	0	0	0	2	2	4	10	0	1	0	0	0	1	1	0		0	3	3	0	1		1
BLi_r1585	11	6	12	20	15	12	25	12	13	6	9	7	10	5	129		9	16	16	7	42		18
BLi_r1586	0	0	0	0	0	0	0	0	0	261	272	160	77	111	9		0	0	0	234	70		55
BLi_r1587	0	0	0	0	0	0	0	0	0	31	38	31	6	3	0		0	0	0	33	3		6
BLi_r1588	0	0	0	0	0	0	0	0	0	56	45	25	22	24	4		0	0	0	43	18		11
BLi_r1589	20	35	33	32	43	26	20	23	44	16	24	5	31	29	11		30	33	31	15	25		27
BLi_r1590	0	0	1	2	1	0	4	0	1	13	0	0	0	11	2		0	1	2	5	5		2
BLi_r1591	0	1	0	2	2	2	2	2	2	4	2	4	2	2	1		1	2	2	4	2		2
BLi_r1592	16	127	22	55	65	98	56	71	71	56	71	65	81	43	50		68	75	67	64	59		67
BLi_r1593	72	140	79	93	178	71	59	144	39	115	115	137	104	102	35		105	111	77	122	84		99
BLi_r1594	335	603	161	186	691	123	167	277	141	159	87	87	222	182	60		415	321	190	115	162		236
BLi_r1595	0	0	0	0	0	0	0	0	0	0	14	16	0	2	0		0	0	0	9	0		1
BLi_r1596	0	0	0	0	0	0	0	0	0	65	34	47	24	26	6		0	0	0	50	20		12
BLi_r1597	0	0	0	0	0	0	0	0	0	18	5	8	5	5	0		0	0	0	11	3		2
BLi_r1598	0	0	0	0	0	0	0	0	0	27	19	0	11	47	0		0	0	0	16	20		6
BLi_r1599	0	0	0	0	0	0	0	0	0	165	231	146	83	111	0		0	0	0	181	69		45
BLi_r1600	0	0	0	0	0	0	0	0	0	2	5	4	5	0	0		0	0	0	4	2		1
BLi_r1601	0	0	0	0	0	0	0	0	0	18	21	14	0	3	0		0	0	0	18	1		3
BLi_r1602	0	0	0	0	0	0	0	0	0	90	76	28	17	19	0		0	0	0	67	13		14
BLi_r1603	0	0	0	0	0	0	0	0	0	0	8	0	0	7	0		0	0	0	2	2		0
BLi_r1604	0	0	0	0	0	0	0	0	0	0	16	0	0	0	0		0	0	0	5	0		0
BLi_r1605	0	0	0	0	0	0	0	0	0	32	44	34	8	5	3		0	0	0	37	6		7
BLi_r1606	0	0	0	0	0	0	0	0	0	24	0	0	14	36	0		0	0	0	9	18		4
BLi_r1607	0	9	24	0	0	0	0	0	1	677	967	545	235	371	36		10	0	0	730	227		176
BLi_r1608	163	353	927	52	163	69	79	63	42	148	186	138	236	122	136		434	93	59	157	169		161
BLi_r1609	40	39	73	13	54	28	15	19	11	60	51	42	44	35	31		48	32	15	52	37		34
BLi_r1610	0	26	0	0	12	3	2	5	1	3	5	0	9	5	6		12	5	2	2	7		5
BLi_r1611	0	25	0	8	13	0	0	10	1	2	7	0	1	4	5		11	6	3	3	3		5
BLi_r1612	0	0	0	0	0	0	0	0	0	0	0	0	0	7	0		0	0	0	0	2		0
BLi_r1613	0	0	0	0	0	0	0	0	0	13	11	8	0	0	0		0	0	0	11	0		2
BLi_r1614	0	0	0	0	0	0	0	0	0	22	4	0	0	4	0		0	0	0	10	1		2
BLi_r1615	0	0	0	0	0	0	0	8	0	0	0	0	0	0	0		0	0	2	0	0		0
BLi_r1616	44	161	51	0	100	42	13	5	6	19	0	0	0	0	0		99	47	8	7	0		29
BLi_r1617	0	0	0	0	0	0	0	10	0	13	0	0	0	15	0		0	0	3	5	5		2
BLi_r1618	36	59	0	22	76	35	9	33	13	24	8	4	10	13	8		38	44	18	13	10		25
BLi_r1619	7	79	17	7	9	6	10	1	0	0	8	1	0	0	0		42	7	3	3	0		9
BLi_r1620	0	3	4	1	1	3	2	2	4	1	0	7	1	2	6		2	2	3	2	3		2
BLi_r1621	48	1255	166	22	301	31	12	23	0	12	8	0	0	9	0		621	113	10	7	3		124
BLi_r1622	1995	1880	2299	783	1546	844	903	686	584	302	822	442	646	872	774		2024	1047	703	511	763		958
BLi_r1623	3	6	0	6	0	1	0	0	0	14	9	14	7	1	0		3	2	0	13	3		4
BLi_r1624	0	3	9	2	4	9	3	11	16	26	7	39	15	19	35		3	6	11	24	22		13
BLi_r1625	25	237	22	61	82	56	40	37	71	23	31	5	32	33	26		120	66	52	20	31		56
BLi_r1626	2	26	0	0	1	3	13	6	0	0	0	0	0	0	0		12	1	5	0	0		3
BLi_r1627	9	268	24	18	67	25	3	17	21	19	0	2	33	14	0		130	36	15	8	17		36
BLi_r1628	0	0	0	0	0	5	4	1	4	0	7	9	2	0	8		0	1	3	5	3		2
BLi_r1629	0	0	0	0	4	0	9	0	0	0	0	0	0	0	0		0	1	2	0	0		0
BLi_r1630	0	5	0	2	10	7	3	0	2	0	0	0	8	1	0		2	6	2	0	3		3
BLi_r1631	0	23	5	2	5	0	0	2	4	2	2	0	2	0	0		11	2	2	1	1		3
BLi_r1632	0	10	0	0	10	0	0	0	0	0	0	0	0	0	0		4	3	0	0	0		1
BLi_r1633	0	0	0	0	6	7	8	0	0	0	0	0	0	0	15		0	4	2	0	4		2
BLi_r1634	223	656	293	400	465	404	465	443	431	2622	3424	3353	2588	2078	1487		436	423	445	3111	2106		1225
BLi_r1635	0	183	0	0	0	0	0	0	0	0	0	0	0	0	0		82	0	0	0	0		12
BLi_r1636	14	11	0	14	12	4	18	15	12	10	3	15	0	8	6		9	10	15	9	4		10
BLi_r1637	0	7	0	0	0	0	0	0	0	0	0	0	0	0	0		3	0	0	0	0		0
BLi_r1638	183	199	98	303	278	272	203	271	321	73	58	26	106	105	70		170	284	274	54	96		189
BLi_r1639	0	0	0	0	0	0	0	0	0	460	855	484	1243	690	592		0	0	0	594	869		265
BLi_r1640	7	5	1	5	11	7	7	7	6	16	5	8	8	7	4		5	7	6	10	7		7
BLi_r1641	0	0	0	0	0	0	0	0	0	38	98	60	76	56	74		0	0	0	64	68		24
BLi_r1642	25	48	13	11	70	20	15	11	14	23	17	0	16	0	0		33	33	13	14	6		20
BLi_r1643	39	4	21	35	17	33	50	27	39	50	28	40	33	25	59		19	29	38	40	38		33
BLi_r1644	6	2	2	5	10	6	12	8	5	20	8	14	17	7	9		3	7	8	14	11		9
BLi_r1645	13741	2135	11254	20936	6018	21341	13659	15667	16734	5753	11520	8666	14222	21781	13233		7953	16461	15604	8503	16612		13545
BLi_r1646	0	0	13	0	0	0	0	0	0	0	0	1	0	0	0		3	0	0	0	0		0
BLi_r1647	0	0	0	0	0	0	0	0	0	384	386	404	63	44	5		0	0	0	392	40		79
BLi_r1648	3	5	0	1	7	7	1	4	4	1	2	0	1	0	2		3	5	3	1	1		3
BLi_r1649	0	1	0	0	1	0	0	0	0	218	346	152	36	52	0		0	0	0	239	31		49
BLi_r1650	7	12	0	0	14	3	5	4	6	19	0	5	5	0	0		7	5	5	8	1		5
BLi_r1651	0	1	0	11	1	3	16	9	19	46	25	14	53	31	27		0	5	15	29	38		17
BLi_r1652	0	32	0	12	29	0	0	0	0	0	0	0	0	0	0		14	13	0	0	0		5
BLi_r1653	6	29	6	7	21	7	10	9	6	8	9	7	7	11	4		16	11	8	8	8		10
BLi_r1654	0	0	0	0	0	0	0	0	0	175	461	264	107	163	78		0	0	0	294	119		75
BLi_r1655	0	0	0	0	0	0	0	10	0	1576	2932	1040	647	469	238		0	0	3	1846	471		423
BLi_r1656	6	8	0	36	2	17	7	11	20	3	17	2	11	1	9		5	18	14	7	7		11
BLi_r1657	267	11188	815	436	1107	339	84	357	271	137	290	125	209	275	134		5324	611	247	183	211		1075
BLi_r1658	0	407	9	18	33	17	11	21	10	8	8	0	21	5	12		185	22	13	6	13		40
BLi_r1659	0	60	1	11	1	7	1	4	15	10	1	0	10	3	18		27	6	8	4	10		10
BLi_r1660	195	541	38	975	350	632	291	418	336	130	155	78	284	161	234		314	651	350	123	228		352
BLi_r1661	13	1	10	10	9	19	20	11	13	83	45	50	82	38	70		7	13	14	61	63		30
BLi_r1662	0	1	0	10	4	2	19	9	12	34	20	26	29	7	24		0	5	13	27	20		13
BLi_r1663	0	13	10	14	9	5	3	8	4	10	14	16	2	8	0		8	9	5	13	4		8
BLi_r1664	0	8	0	1	0	0	0	6	0	0	10	8	0	0	0		3	0	2	6	0		2
BLi_r1665	0	6	0	3	0	4	6	0	0	21	6	21	0	0	3		3	2	2	17	1		5
BLi_r1666	0	50	0	30	18	4	0	6	8	0	0	0	21	0	0		22	17	5	0	7		10
BLi_r1667	0	0	0	0	0	0	4	0	0	0	5	0	0	5	4		0	0	1	1	3		1
BLi_r1668	0	1	3	0	0	7	0	0	4	0	0	1	5	0	0		1	2	1	0	2		1
BLi_r1669	0	8	0	0	3	0	0	4	0	2	4	2	0	0	2		3	1	1	2	0		1
BLi_r1670	0	9	0	0	0	0	0	0	0	0	0	0	0	0	0		4	0	0	0	0		0
BLi_r1671	0	0	0	0	0	0	0	0	0	14	5	6	4	4	0		0	0	0	9	3		2
BLi_r1672	0	225	0	0	24	0	0	0	0	0	0	0	0	0	0		101	7	0	0	0		17
BLi_r1673	60	109	37	143	136	115	84	141	106	54	44	30	87	52	36		77	130	111	44	61		89
BLi_r1674	374	95	149	539	212	300	706	472	512	700	464	597	592	588	552		195	347	553	596	581		464
BLi_r1675	0	0	0	0	0	0	0	0	0	0	0	0	6	4	0		0	0	0	0	3		0
BLi_r1676	0	0	0	0	0	0	0	0	0	1	16	3	0	0	0		0	0	0	6	0		1
BLi_r1677	0	0	0	0	0	0	0	0	0	51	40	20	17	55	0		0	0	0	38	25		11
BLi_r1678	0	7	0	2	1	5	25	5	8	11	20	12	20	11	11		3	3	12	14	14		9
BLi_r1679	0	0	0	0	0	0	0	0	0	6	24	14	10	20	0		0	0	0	14	10		4
BLi_r1680	0	0	0	0	0	2	19	4	4	17	9	10	12	4	13		0	0	8	12	9		6
BLi_r1681	19	1	8	84	15	35	183	73	93	118	68	92	127	51	177		9	44	112	94	115		78
BLi_r1682	0	0	0	0	0	0	0	6	0	0	0	0	0	0	0		0	0	1	0	0		0
BLi_r1683	0	0	0	0	0	0	0	0	0	9	3	14	12	14	16		0	0	0	8	14		4
BLi_r1684	0	0	0	0	0	0	0	0	0	3	6	1	0	12	0		0	0	0	3	4		1
BLi_r1685	0	0	0	0	0	0	0	0	0	107	481	303	128	132	94		0	0	0	287	120		74
BLi_r1686	0	0	16	0	0	0	0	0	0	14	8	0	0	0	0		3	0	0	8	0		2
BLi_r1687	1	0	0	0	1	0	1	0	2	544	1760	935	459	444	395		0	0	1	1053	437		272
BLi_r1688	6	53	45	16	83	19	8	38	9	52	23	9	13	32	13		37	38	18	30	20		28
BLi_r1689	17	0	5	35	4	26	24	30	33	41	28	45	46	59	30		6	22	30	38	46		29
BLi_r1690	10	18	15	14	34	23	10	13	7	17	20	6	18	15	10		15	24	10	15	15		16
BLi_r1691	21	96	29	9	28	4	19	20	9	19	20	3	18	23	14		57	13	15	14	19		21
BLi_r1692	0	12	0	10	9	5	6	7	3	0	10	3	3	13	0		5	8	5	4	5		6
BLi_r1693	13	57	13	9	38	26	4	9	2	3	7	0	6	4	7		33	25	5	3	6		14
BLi_r1694	0	13	0	7	7	2	0	15	6	17	0	8	3	9	5		6	5	7	9	6		7
BLi_r1695	0	0	0	0	0	2	0	9	0	0	0	0	0	0	0		0	1	3	0	0		1
BLi_r1696	2	11	0	0	4	0	0	0	0	10	5	0	9	0	0		5	1	0	5	3		2
BLi_r1697	10	8	0	0	3	0	0	0	0	0	0	0	0	0	0		7	1	0	0	0		1
BLi_r1698	0	0	0	6	0	0	0	0	0	0	0	0	0	0	0		0	2	0	0	0		0
BLi_r1699	0	0	0	6	3	2	0	4	1	54	47	36	31	57	11		0	3	2	47	35		16
BLi_r1700	0	0	0	0	6	0	0	0	0	4	2	0	1	5	0		0	2	0	2	2		1
BLi_r1701	236	214	261	138	414	251	48	176	75	119	167	51	168	201	53		233	268	99	114	148		170
BLi_r1702	11	4	28	17	22	14	15	18	15	12	9	7	13	10	8		12	18	16	10	11		14
BLi_r1703	0	23	0	16	8	0	29	38	21	5	30	1	7	16	14		10	7	28	12	12		15
BLi_r1704	0	0	18	0	0	0	0	0	0	1	0	2	0	1	0		4	0	0	1	0		0
BLi_r1705	72	74	126	22	60	37	238	27	25	58	52	36	55	70	143		86	40	83	50	86		68
BLi_r1706	692	488	726	22	186	56	87	32	19	56	41	25	46	22	69		610	86	42	42	44		138
BLi_r1707	25	245	103	17	93	14	35	39	19	112	77	110	84	95	78		143	40	29	101	86		72
BLi_r1708	27	313	71	13	83	16	16	17	11	21	22	0	22	14	11		167	36	14	15	16		43
BLi_r1709	1601	79	418	3349	884	2095	4499	3334	3406	5206	2242	4402	3580	2277	3473		634	2110	3686	4033	3108		2816
BLi_r1710	3	5	4	7	5	4	4	4	5	11	6	6	6	1	4		4	5	5	8	4		5
BLi_r1711	2	6	9	13	12	11	10	13	10	9	2	5	9	3	2		5	12	11	6	5		8
BLi_r1712	2	125	44	55	70	42	15	13	22	52	25	9	21	16	19		68	55	17	30	19		36
BLi_r1713	0	24	0	20	19	9	24	16	10	156	224	135	92	175	23		11	16	16	172	102		59
BLi_r1714	0	0	0	0	0	0	0	0	0	44	35	4	29	19	4		0	0	0	29	19		8
BLi_r1715	18	0	11	91	7	28	305	127	182	610	422	363	615	484	2296		8	41	199	476	1049		337
BLi_r1716	0	0	0	12	0	7	48	19	17	206	103	153	110	96	386		0	6	26	158	184		70
BLi_r1717	10	6	0	0	2	0	0	0	0	0	1	0	0	0	0		5	0	0	0	0		1
BLi_r1718	4	152	34	8	29	29	1	12	13	19	10	0	15	7	16		78	23	10	10	13		24
BLi_r1719	5	162	42	14	24	12	0	1	17	14	23	0	8	37	8		85	16	7	12	18		24
BLi_r1720	85	27	71	27	101	26	52	44	43	16	27	28	29	34	20		55	50	46	23	28		41
BLi_r1721	0	1	2	1	0	0	0	0	0	0	0	0	0	0	16		1	0	0	0	5		1
BLi_r1722	1618	1464	884	674	3831	607	648	1117	555	462	508	235	391	360	127		1376	1639	755	408	306		912
BLi_r1723	17	110	0	27	78	14	10	6	15	0	8	0	7	12	7		55	38	11	2	9		22
BLi_r1724	779	418	379	454	347	364	385	400	341	442	315	187	380	307	293		522	387	372	325	331		382
BLi_r1725	0	115	8	12	24	20	0	17	17	2	18	0	4	0	5		54	19	12	7	3		17
BLi_r1726	5	39	10	11	3	11	0	6	4	0	5	0	6	15	1		22	8	3	1	8		8
BLi_r1727	0	0	0	0	11	0	7	0	0	0	0	0	0	0	0		0	3	2	0	0		1
BLi_r1728	17	0	56	11	9	15	0	0	6	5589	17789	4166	3935	5618	823		19	12	2	9045	3648		2317
BLi_r1729	7	27	6	5	20	11	18	7	5	9	7	8	8	3	8		16	12	9	8	6		10
BLi_r1730	0	0	0	0	0	0	0	0	0	40	57	15	7	16	7		0	0	0	38	10		8
BLi_r1731	0	0	0	0	0	0	0	0	0	0	8	0	0	0	0		0	0	0	2	0		0
BLi_r1732	3	3	5	2	5	5	7	6	5	20	11	19	7	8	5		4	4	6	17	6		7
BLi_r1733	8	0	0	2	0	0	0	9	5	15	2	10	2	17	3		2	0	5	10	8		5
BLi_r1734	0	0	0	0	0	0	2	0	0	1	2	1	1	0	1		0	0	1	1	1		0
BLi_r1735	50	53	40	13	50	6	53	29	23	56	32	25	36	49	76		49	22	33	39	52		37
BLi_r1736	25	154	82	33	30	15	9	14	9	18	11	11	44	12	32		97	25	11	14	30		31
BLi_r1737	0	0	0	0	2	0	0	3	0	7	0	0	7	2	0		0	0	0	2	3		1
BLi_r1738	0	35	0	14	2	4	15	4	11	0	13	13	2	7	0		16	6	10	8	3		8
BLi_r1739	0	24	11	7	11	5	9	5	1	9	15	0	14	6	4		13	7	5	8	8		8
BLi_r1740	35	142	37	16	37	32	13	12	12	10	40	16	40	87	44		84	28	13	21	58		37
BLi_r1741	0	13	26	11	2	0	6	7	14	3	0	7	1	12	0		12	4	10	3	4		7
BLi_r1742	12	53	27	37	24	58	23	21	29	121	46	122	24	20	29		34	41	25	98	24		43
BLi_r1743	4	5	5	3	10	0	2	1	2	10	6	0	7	0	0		5	4	2	5	2		3
BLi_r1744	2	19	2	3	7	4	6	7	5	6	1	4	4	2	2		10	5	6	4	3		5
BLi_r1745	0	0	0	0	6	0	0	0	0	64	110	24	32	0	0		0	2	0	67	12		14
BLi_r1746	15	107	32	57	76	40	39	36	36	0	16	21	8	23	29		60	57	37	11	19		37
BLi_r1747	0	0	0	0	3	0	0	0	0	8	23	8	3	5	0		0	1	0	13	3		3
BLi_r1748	39	650	190	77	368	77	38	112	13	25	23	11	39	49	20		351	168	50	20	37		115
BLi_r1749	0	0	0	0	0	0	0	0	0	0	13	0	11	0	0		0	0	0	4	4		1
BLi_r1750	8	8	6	18	6	18	15	21	21	16	7	3	16	34	23		7	14	20	9	24		16
BLi_r1751	0	0	0	0	0	0	0	0	0	0	16	0	11	7	0		0	0	0	5	6		2
BLi_r1752	0	0	0	0	0	0	0	0	0	121	160	18	99	112	48		0	0	0	102	89		34
BLi_r1753	0	1	0	0	0	0	1	1	0	22	13	13	8	3	2		0	0	0	16	4		4
BLi_r1754	0	0	0	0	0	0	0	0	0	1123	3072	1089	508	451	185		0	0	0	1735	398		389
BLi_r1755	1	17	12	4	7	3	0	2	0	1	9	0	10	4	1		11	5	0	3	5		4
BLi_r1756	0	5	0	0	0	0	0	0	8	7	0	9	0	0	0		2	0	3	5	0		2
BLi_r1757	0	0	0	0	0	0	0	0	0	163	132	48	79	73	10		0	0	0	118	58		32
BLi_r1758	0	34	0	0	12	0	0	0	17	0	0	0	0	0	0		15	3	7	0	0		5
BLi_r1759	0	0	0	32	9	14	38	24	35	43	11	9	30	35	34		0	18	33	22	33		22
BLi_r1760	8	12	0	22	28	10	40	24	38	40	14	17	18	8	40		8	19	34	25	21		23
BLi_r1761	0	3	0	6	20	5	8	4	1	1076	1274	905	243	280	54		1	10	4	1090	203		239
BLi_r1762	97	237	137	65	209	110	125	120	159	147	108	62	164	62	156		170	127	138	109	127		133
BLi_r1763	159	339	151	41	281	21	29	76	20	59	46	10	64	40	56		239	109	40	40	53		88
BLi_r1764	0	25	22	29	36	11	18	17	7	5	8	5	7	12	3		17	25	13	6	8		14
BLi_r1765	0	0	0	0	4	0	3	0	0	0	8	0	0	0	6		0	1	1	2	1		1
BLi_r1766	0	0	0	0	0	0	0	0	0	9	41	34	0	7	0		0	0	0	27	2		5
BLi_r1767	58	9	35	54	27	148	47	43	112	26	19	13	36	16	40		30	81	73	20	30		51
BLi_r1768	0	0	0	0	0	0	0	0	0	2	10	1	1	1	0		0	0	0	4	0		0
BLi_r1769	11	60	12	13	50	25	19	12	16	28	22	12	14	8	29		33	29	15	21	16		22
BLi_r1770	0	172	89	24	34	26	14	18	21	119	10	20	77	34	60		99	28	18	54	57		46
BLi_r1771	40	168	104	17	56	53	49	12	0	82	55	14	63	49	42		114	43	17	53	52		50
BLi_r1772	15	1	0	16	2	0	0	0	1	0	0	0	5	0	0		5	5	0	0	1		2
BLi_r1773	89	120	51	45	213	45	75	89	69	17	67	43	31	78	30		94	98	77	41	47		72
BLi_r1774	16	52	23	14	48	16	15	22	10	42	35	33	31	17	15		34	25	15	37	21		25
BLi_r1775	43	14	95	71	90	48	66	65	64	58	46	93	71	43	72		43	68	65	65	62		62
BLi_r1776	10	28	27	3	23	8	7	4	7	35	21	10	12	11	7		22	11	6	23	10		13
BLi_r1777	2435	1386	573	4090	3161	4248	2410	2722	4211	2595	1014	1551	2464	1274	1946		1519	3867	3272	1779	1911		2632
BLi_r1778	0	1	0	1	1	0	0	0	5	0	0	0	1	0	0		0	0	2	0	0		1
BLi_r1779	22	20	13	7	50	15	6	4	3	57	36	30	32	31	3		19	23	4	42	23		21
BLi_r1780	0	73	5	39	46	30	14	22	11	57	26	10	14	10	17		34	38	15	33	14		26
BLi_r1781	6	1	28	2	8	4	20	3	4	8	5	3	7	2	13		9	5	8	5	7		7
BLi_r1782	40	72	33	75	58	49	77	38	52	56	44	25	24	69	20		53	60	55	43	39		51
BLi_r1783	139	106	151	18	78	37	108	20	27	64	37	33	72	17	93		127	44	46	46	59		60
BLi_r1784	721	7970	1469	2033	3744	1783	1335	2970	1774	1690	1822	833	1942	2091	810		4172	2478	2028	1473	1678		2291
BLi_r1785	0	14	0	0	0	0	0	0	0	0	0	0	0	0	0		6	0	0	0	0		0
BLi_r1786	8	135	9	69	73	27	55	45	23	37	47	30	37	36	18		65	55	38	38	31		45
BLi_r1787	0	280	0	0	0	0	0	0	0	0	0	0	0	0	0		126	0	0	0	0		18
BLi_r1788	0	4	4	0	0	1	0	1	2	14	17	8	5	3	3		3	0	1	13	4		4
BLi_r1789	15	21	0	0	0	0	0	0	0	8	0	1	5	5	0		14	0	0	3	3		3
BLi_r1790	14	18	7	17	22	19	11	11	6	23	20	14	20	14	10		14	20	9	20	15		15
BLi_r1791	0	55	0	0	34	6	0	17	9	8	4	0	0	4	11		25	13	9	4	4		11
BLi_r1792	0	11	0	1	3	3	0	3	2	0	0	0	0	0	0		4	2	2	0	0		1
BLi_r1793	0	7	0	0	7	1	0	0	0	0	0	0	0	0	0		3	2	0	0	0		1
BLi_r1794	0	0	0	0	3	0	0	0	0	4	15	22	4	10	0		0	1	0	13	5		3
BLi_r1795	0	0	0	0	0	0	0	0	0	13	8	5	0	1	0		0	0	0	9	0		1
BLi_r1796	0	26	8	15	31	22	7	13	10	27	21	3	5	6	2		13	23	10	18	5		14
BLi_r1797	491	236	423	181	400	70	84	117	153	241	145	184	513	244	943		361	208	124	194	543		268
BLi_r1798	0	0	0	0	0	0	0	0	0	0	0	0	0	7	0		0	0	0	0	2		0
BLi_r1799	0	67	0	0	0	0	15	6	0	1	0	0	0	0	0		30	0	6	0	0		6
BLi_r1800	0	0	0	0	0	0	0	0	0	1	2	0	0	0	0		0	0	0	1	0		0
BLi_r1801	1334	3170	2737	1689	1318	3091	936	486	2589	257	1180	318	804	1138	1218		2506	2106	1497	570	1040		1540
BLi_r1802	0	39	4	17	27	9	17	8	6	46	32	33	27	23	22		18	17	10	38	24		20
BLi_r1803	0	0	0	0	0	0	0	0	0	22	11	0	21	9	0		0	0	0	12	11		4
BLi_r1804	0	13	0	2	6	0	0	4	0	5	5	6	4	11	0		6	2	1	5	5		4
BLi_r1805	0	0	0	0	0	0	0	0	0	5267	9332	2236	1868	1443	803		0	0	0	5641	1423		1287
BLi_r1806	0	2	2	2	0	0	0	2	1	216	459	396	68	87	27		1	1	1	350	63		76
BLi_r1807	7	29	0	14	34	3	23	16	7	4	3	2	5	8	6		15	16	14	4	6		12
BLi_r1808	107556	58951	134663	59198	62394	70684	44021	43489	49128	33898	47173	28120	49159	52148	39168		92576	64663	46096	36444	47511		55930
BLi_r1809	5	3	0	6	3	9	8	14	12	7	0	4	3	15	9		3	6	12	4	9		7
BLi_r1810	144	953	269	184	512	175	265	249	200	380	207	268	302	128	265		539	284	233	292	232		301
BLi_r1811	0	0	0	0	0	0	0	0	0	9	31	5	1	0	0		0	0	0	15	0		2
BLi_r1812	0	0	0	0	0	0	0	0	0	9	28	4	2	7	2		0	0	0	14	3		3
BLi_r1813	0	0	0	0	0	0	0	0	0	13	13	8	2	0	0		0	0	0	12	1		2
BLi_r1814	140	44	139	67	121	81	34	72	59	99	78	44	75	58	31		97	89	56	76	57		74
BLi_r1815	0	8	0	0	0	10	8	0	4	29	33	27	7	10	9		3	3	4	30	9		9
BLi_r1816	0	0	0	0	0	0	6	0	0	12	10	10	2	9	4		0	0	2	11	5		3
BLi_r1817	70	20	84	123	97	62	112	130	101	467	263	333	200	121	102		51	92	113	362	145		150
BLi_r1818	0	0	0	4	0	7	67	18	35	68	72	24	66	88	20		0	3	39	56	61		32
BLi_r1819	0	0	0	0	0	0	0	0	0	84	80	24	40	157	0		0	0	0	64	69		24
BLi_r1820	0	2	0	16	19	9	8	19	0	1	22	8	7	43	3		1	14	8	10	18		11
BLi_r1821	0	7	0	0	0	0	0	0	0	0	0	0	0	0	0		3	0	0	0	0		0
BLi_r1822	12	42	11	17	48	20	17	18	10	23	24	17	19	15	12		26	28	15	22	16		21
BLi_r1823	5	0	0	0	7	0	0	0	0	5	0	0	4	0	0		1	2	0	2	1		1
BLi_r1824	0	2	0	0	8	7	0	0	0	5	0	0	0	0	9		0	5	0	1	2		2
BLi_r1825	1	6	0	0	0	2	0	4	4	0	3	0	0	0	0		3	1	3	1	0		1
BLi_r1826	0	0	0	0	0	0	0	0	0	113	106	84	41	89	0		0	0	0	102	46		27
BLi_r1827	0	18	2	2	9	4	1	4	3	3	3	1	4	3	2		9	5	3	3	3		4
BLi_r1828	92	299	43	138	107	156	39	73	49	29	20	14	47	11	13		174	135	54	22	25		80
BLi_r1829	0	54	6	18	10	15	7	15	8	6	10	13	11	8	0		26	14	10	10	7		13
BLi_r1830	0	7	0	3	4	5	1	0	1	0	0	1	2	2	0		3	4	1	0	1		2
BLi_r1831	0	22	0	5	5	7	0	0	0	0	7	0	9	0	0		10	6	0	2	3		4
BLi_r1832	0	0	0	0	0	0	0	0	0	12	6	4	3	5	0		0	0	0	7	3		2
BLi_r1833	0	0	0	0	0	0	0	0	0	23	11	7	3	1	0		0	0	0	14	1		3
BLi_r1834	0	0	0	0	0	0	0	0	0	12	7	4	0	0	0		0	0	0	8	0		1
BLi_r1835	4197	9411	2717	4565	7103	5294	2014	3639	2653	1413	1588	552	1782	2004	978		6203	5645	2790	1208	1636		3478
BLi_r1836	0	0	0	0	0	0	15	1	1	324	227	367	119	183	44		0	0	5	307	120		79
BLi_r1837	60	197	20	186	301	143	204	143	195	275	138	115	273	137	150		112	206	182	183	191		179
BLi_r1838	67	122	48	73	100	57	44	56	52	6635	9053	7776	2624	2616	2160		88	76	51	7777	2498		1916
BLi_r1839	0	3	2	2	5	1	1	3	1	11	6	3	7	6	5		2	2	2	7	6		3
BLi_r1840	0	7	0	0	10	0	0	5	0	0	1	3	1	1	3		3	3	2	1	2		2
BLi_r1841	2	5	5	8	0	6	0	3	6	4	0	0	0	2	0		4	5	4	1	1		3
BLi_r1842	5	2	0	1	6	0	0	0	2	0	0	0	5	0	0		2	2	1	0	1		1
BLi_r1843	8	12	11	0	19	16	6	5	13	9	7	0	0	26	8		11	12	9	5	11		10
BLi_r1844	0	0	0	0	0	0	0	0	0	12	0	0	0	0	0		0	0	0	4	0		0
BLi_r1845	7	1	0	1	8	0	2	8	1	0	0	3	2	3	6		2	3	4	1	3		3
BLi_r1846	12	63	16	1	24	2	4	6	2	87	98	51	31	64	2		36	9	4	80	34		29
BLi_r1847	110	526	111	114	396	153	38	125	93	122	177	26	125	96	125		298	217	88	110	115		159
BLi_r1848	9	18	8	17	16	18	7	12	9	5	3	2	4	7	2		13	17	9	3	4		10
BLi_r1849	81	72	73	86	116	233	205	127	174	31	53	24	32	40	70		75	151	168	36	46		104
BLi_r1850	1907	2541	1708	1781	2243	2701	1884	1952	3184	2049	2139	1503	2726	1951	4594		2151	2277	2458	1916	2996		2367
BLi_r1851	29	1244	187	65	78	68	75	158	88	127	108	54	121	106	58		615	70	106	99	99		171
BLi_r1852	0	0	0	0	0	0	0	0	0	12	15	12	8	8	0		0	0	0	13	6		3
BLi_r1853	21	94	0	8	12	6	9	24	10	9	16	8	15	11	10		49	8	14	11	12		17
BLi_r1854	0	0	0	0	0	0	0	0	0	8	27	6	17	9	1		0	0	0	14	10		4
BLi_r1855	0	1	3	0	6	0	0	0	0	0	0	0	0	0	0		1	2	0	0	0		0
BLi_r1856	36	213	95	8	50	22	0	15	2	0	16	0	14	0	2		130	26	6	5	6		29
BLi_r1857	18	24	18	9	0	6	0	0	1	7	0	0	0	1	0		21	5	0	2	0		5
BLi_r1858	0	2	0	0	2	0	0	2	0	0	0	1	0	0	0		1	1	0	0	0		0
BLi_r1859	10	0	0	0	0	0	0	0	0	0	0	0	0	0	0		3	0	0	0	0		0
BLi_r1860	0	15	3	0	0	0	0	0	0	0	0	0	0	0	0		7	0	0	0	0		1
BLi_r1861	0	9	0	0	6	4	0	0	0	0	0	0	0	0	0		4	3	0	0	0		1
BLi_r1862	0	0	0	9	0	0	0	0	0	0	0	0	0	0	0		0	3	0	0	0		0
BLi_r1863	0	0	1	0	1	1	0	0	0	6	6	4	2	1	0		0	0	0	5	1		1
BLi_r1864	5	36	9	24	32	23	26	47	45	22	22	14	36	15	41		20	26	40	20	30		28
BLi_r1865	0	7	0	0	0	0	0	0	0	0	0	0	3	6	0		3	0	0	0	3		1
BLi_r1866	0	37	10	0	13	16	0	9	0	0	8	0	0	0	5		19	10	2	2	1		6
BLi_r1867	0	10	49	0	0	0	13	0	0	7287	17127	6346	3886	5672	2327		16	0	3	10147	4075		2593
BLi_r1868	0	16	0	0	14	8	0	13	0	0	24	0	0	0	0		7	7	4	7	0		5
BLi_r1869	3	5	1	8	10	16	7	6	5	5	27	13	5	10	4		4	12	6	14	6		9
BLi_r1870	0	1	0	1	0	0	0	0	1	4	3	12	5	5	0		0	0	0	6	4		2
BLi_r1871	2806	2516	1769	2302	3012	4204	2088	1853	3065	1484	2055	1160	2879	2311	2835		2434	3248	2432	1571	2678		2512
BLi_r1872	24	190	73	33	104	42	62	31	22	46	41	7	30	22	58		111	59	36	32	35		52
BLi_r1873	0	0	8	0	0	0	0	0	0	0	16	9	0	0	0		1	0	0	8	0		1
BLi_r1874	0	1	0	0	5	2	0	2	2	0	0	0	0	0	0		0	2	1	0	0		1
BLi_r1875	35	212	84	32	130	78	32	50	31	79	35	21	23	31	29		127	80	37	47	28		61
BLi_r1876	68	147	50	96	136	64	38	90	55	4	0	29	25	53	9		99	97	61	10	30		60
BLi_r1877	276	835	79	192	584	152	95	193	58	97	86	30	88	91	35		481	300	110	73	74		197
BLi_r1878	461	336	145	268	505	322	104	223	120	162	200	126	278	376	150		330	363	148	163	277		252
BLi_r1879	164	97	59	77	225	175	50	67	47	76	88	81	63	65	59		109	160	54	82	63		94
BLi_r1880	663	266	688	2432	409	800	3118	2794	3912	375	1458	337	1441	2967	3539		492	1187	3359	709	2572		1791
BLi_r1881	0	0	0	0	0	0	0	0	0	29	40	12	0	3	0		0	0	0	27	1		5
BLi_r1882	668	268	693	2450	412	806	3141	2814	3941	378	1469	340	1451	2989	3565		496	1195	3383	714	2591		1804
BLi_r1883	0	0	0	0	0	0	0	0	0	351	653	335	63	57	13		0	0	0	443	47		89
BLi_r1884	20	30	10	44	42	27	20	13	15	19	26	13	12	16	12		22	37	16	20	13		22
BLi_r1885	21	136	58	28	75	39	31	39	38	86	115	43	58	49	63		82	47	37	82	56		58
BLi_r1886	0	0	0	0	0	0	0	0	0	193	152	188	61	78	0		0	0	0	179	49		41
BLi_r1887	0	0	0	0	0	0	0	0	0	20	39	18	3	11	0		0	0	0	25	5		5
BLi_r1888	0	2	0	0	0	0	0	0	0	6	0	9	1	0	0		0	0	0	5	0		1
BLi_r1889	0	0	0	0	0	0	0	0	0	8	16	8	0	1	0		0	0	0	11	0		2
BLi_r1890	0	0	0	0	0	0	0	0	0	21	44	10	8	22	0		0	0	0	25	11		6
BLi_r1891	0	31	0	0	18	0	0	0	0	10	12	0	0	0	0		14	5	0	7	0		4
BLi_r1892	52	20	40	77	28	100	190	129	152	70	82	114	129	109	84		35	70	155	88	110		97
BLi_r1893	0	7	0	0	0	0	12	3	6	149	132	53	107	105	15		3	0	7	114	81		38
BLi_r1894	34	89	4	81	65	53	25	84	41	7	21	9	21	52	12		52	66	50	12	29		43
BLi_r1895	0	0	13	0	0	0	0	0	0	21	18	28	6	0	0		3	0	0	22	2		5
BLi_r1896	0	0	0	0	0	0	0	4	0	43	43	38	22	11	0		0	0	1	42	12		10
BLi_r1897	0	2	0	0	1	1	0	1	0	0	0	0	0	0	0		1	0	0	0	0		0
BLi_r1898	0	0	0	0	0	0	0	0	0	42	44	0	35	17	0		0	0	0	30	19		8
BLi_r1899	0	0	0	0	0	0	0	0	0	0	0	0	7	0	0		0	0	0	0	2		0
BLi_r1900	19	176	70	69	141	63	101	121	65	87	78	44	89	96	61		102	89	92	71	84		88
BLi_r1901	4	4	2	12	6	11	11	10	9	18	18	9	17	9	11		4	9	10	15	12		10
BLi_r1902	113	342	99	127	351	65	71	114	81	89	110	7	91	105	60		214	174	89	71	87		124
BLi_r1903	0	0	0	0	0	0	21	0	0	73	127	84	78	65	0		0	0	5	94	51		27
BLi_r1904	0	6	2	0	1	1	2	0	1	3	4	2	3	0	0		3	0	1	3	1		1
BLi_r1905	12	36	31	9	17	16	8	15	5	12	8	1	6	9	6		28	14	9	8	7		12
BLi_r1906	16	107	34	56	41	36	37	65	16	23	23	17	8	20	15		61	44	37	21	14		35
BLi_r1907	506	478	342	70	456	96	105	139	88	125	69	65	96	107	207		455	201	108	89	132		183
BLi_r1908	5	116	55	37	73	36	39	72	24	34	34	29	37	35	20		67	48	43	32	32		44
BLi_r1909	5	4	42	2	3	2	0	0	0	6	0	4	7	0	2		13	2	0	3	3		4
BLi_r1910	0	0	19	0	0	0	0	0	2	5	10	4	12	9	3		4	0	0	6	9		3
BLi_r1911	0	0	7	0	0	0	2	1	1	48	35	49	19	16	11		1	0	1	45	16		12
BLi_r1912	5	12	5	4	7	5	4	5	4	19	23	19	12	10	4		8	5	4	20	9		9
BLi_r1913	0	7	0	0	0	0	0	0	0	0	0	0	0	0	0		3	0	0	0	0		0
BLi_r1914	0	0	0	0	0	0	0	0	0	165	221	155	79	65	85		0	0	0	180	76		46
BLi_r1915	0	15	0	0	0	0	0	0	0	0	0	0	0	0	0		6	0	0	0	0		1
BLi_r1916	0	0	0	0	0	0	0	0	0	248	572	179	138	198	107		0	0	0	331	150		87
BLi_r1917	0	0	0	0	0	0	0	1	0	1	0	0	1	0	0		0	0	0	0	0		0
BLi_r1918	0	19	3	0	3	0	0	1	0	10	2	6	0	0	7		9	1	0	6	2		3
BLi_r1919	11	11	8	10	9	12	9	6	8	11	6	4	7	4	6		10	11	7	7	6		8
BLi_r1920	27	40	6	25	31	33	77	70	87	97	91	40	90	121	60		28	30	79	78	92		62
BLi_r1921	7	7	20	8	8	10	1	12	6	13	5	14	9	6	12		10	9	7	11	9		9
BLi_r1922	7	80	16	12	91	22	15	37	12	11	19	15	19	21	11		42	41	21	15	18		27
BLi_r1923	3	2	0	10	0	6	4	6	7	10	11	1	22	7	14		2	5	6	8	14		7
BLi_r1924	5	11	2	3	14	7	1	3	1	1	0	0	1	2	0		7	8	1	0	1		3
BLi_r1925	65	14	49	517	36	102	1410	759	1001	1435	1524	953	1253	1390	639		38	211	1039	1319	1130		761
BLi_r1926	39	0	22	212	34	41	2743	424	988	1470	1013	720	1315	1460	20168		17	92	1291	1098	6729		1763
BLi_r1927	7	0	1	44	3	11	426	62	185	111	90	121	140	152	2270		2	19	213	108	750		213
BLi_r1928	0	0	0	0	0	0	3	0	0	2	4	4	4	5	0		0	0	0	3	3		1
BLi_r1929	0	0	0	0	0	0	0	0	0	0	0	8	0	0	0		0	0	0	2	0		0
BLi_r1930	18	23	29	8	20	14	4	15	5	10	8	0	11	12	5		23	14	8	6	10		12
BLi_r1931	0	38	20	0	25	21	11	3	6	4	0	0	4	12	7		22	15	6	1	7		10
BLi_r1932	33	225	109	29	145	74	14	38	29	268	281	203	257	187	120		138	82	28	253	194		128
BLi_r1933	22	3	14	12	7	10	14	10	18	14	10	11	12	10	10		11	10	14	12	11		12
BLi_r1934	0	8	6	0	2	4	0	0	2	9	7	8	1	4	0		5	2	1	8	2		3
BLi_r1935	42	70	81	17	75	21	45	38	40	49	43	17	58	39	45		64	36	41	37	48		44
BLi_r1936	147	356	281	146	222	132	305	161	167	161	118	65	188	100	173		274	165	203	118	154		180
BLi_r1937	2	3	13	1	2	0	0	3	2	5	3	1	12	2	6		5	1	2	3	7		3
BLi_r1938	29	7	61	3	30	17	6	4	2	25	9	13	16	0	17		27	17	4	16	11		14
BLi_r1939	21	196	12	18	86	9	83	28	15	195	109	40	266	164	304		98	36	37	121	242		98
BLi_r1940	0	49	2	33	32	11	119	33	33	14	23	12	41	15	28		23	24	56	16	28		31
BLi_r1941	20	55	9	0	47	0	46	11	4	58	7	17	50	23	59		33	14	18	29	43		26
BLi_r1942	20	492	100	15	134	10	7	21	5	35	23	8	11	13	0		252	50	10	23	8		58
BLi_r1943	24	8	51	30	29	48	9	23	11	5	1	4	2	22	0		24	37	14	3	8		18
BLi_r1944	7	0	0	9	14	0	4	7	5	0	12	7	10	12	6		2	7	6	6	10		6
BLi_r1945	861	519	591	1859	1718	2450	1183	1945	1501	534	467	156	551	997	200		644	2042	1555	398	608		1151
BLi_r1946	4	17	0	12	29	14	0	16	5	3	21	0	0	11	4		9	18	7	8	5		9
BLi_r1947	0	3	0	3	3	0	0	3	2	0	0	4	0	0	0		1	2	2	1	0		1
BLi_r1948	78	14	0	12	51	0	0	0	43	28	16	15	53	42	340		30	19	18	20	131		41
BLi_r1949	0	0	0	0	0	0	9	0	0	9	10	6	11	79	12		0	0	2	8	35		8
BLi_r1950	18	98	27	29	49	34	49	36	33	32	28	34	30	27	28		56	37	38	32	28		38
BLi_r1951	124	726	238	123	544	240	134	168	104	156	170	49	189	142	182		424	299	132	128	171		221
BLi_r1952	10	16	15	11	11	12	14	7	10	12	10	5	12	7	10		14	12	10	9	10		11
BLi_r1953	74	99	66	95	135	60	84	83	67	128	91	64	78	86	44		83	94	77	97	71		85
BLi_r1954	0	4	3	0	13	5	9	7	4	0	10	2	0	0	0		2	6	6	4	0		4
BLi_r1955	4	109	11	15	29	8	29	26	9	53	26	24	32	28	26		53	17	20	35	29		29
BLi_r1956	16	23	37	0	17	9	12	0	7	56	103	0	62	53	0		24	8	6	54	41		24
BLi_r1957	50	116	33	122	83	71	90	53	101	12	32	8	49	21	44		75	91	83	17	38		64
BLi_r1958	67	305	85	66	139	52	116	107	72	125	151	37	139	103	87		179	84	95	107	112		110
BLi_r1959	60	0	37	0	0	0	0	0	0	5	0	0	0	0	0		27	0	0	2	0		4
BLi_r1960	46	7	20	5	22	24	4	5	7	1	5	2	1	6	1		22	18	5	3	3		10
BLi_r1961	56	418	2	22	71	43	58	70	53	61	85	58	84	72	17		206	45	60	68	61		80
BLi_r1962	39	75	41	32	95	82	40	47	25	53	62	75	52	104	81		56	71	36	63	79		60
BLi_r1963	3	11	12	6	14	8	6	7	3	13	9	3	7	7	2		9	9	5	8	5		7
BLi_r1964	6	0	0	0	11	8	0	10	0	6	0	0	0	0	0		1	6	3	2	0		3
BLi_r1965	5	5	5	3	19	0	14	0	0	0	3	1	5	9	9		5	7	3	1	8		5
BLi_r1966	0	0	0	0	0	0	0	1	0	28	21	18	7	8	0		0	0	0	23	5		5
BLi_r1967	0	3	0	0	0	0	0	0	0	0	9	0	0	0	0		1	0	0	2	0		0
BLi_r1968	0	9	0	0	9	10	0	0	0	0	27	0	0	0	0		4	6	0	8	0		3
BLi_r1969	0	0	0	0	0	0	0	0	0	11	783	87	92	673	106		0	0	0	280	298		105
BLi_r1970	0	0	0	2	0	0	0	4	3	18	10	22	16	22	19		0	0	2	17	19		7
BLi_r1971	117	198	120	156	245	104	268	197	243	487	231	114	410	168	195		155	165	236	292	266		223
BLi_r1972	0	0	0	0	0	0	0	0	0	0	0	0	0	7	0		0	0	0	0	2		0
BLi_r1973	0	0	5	0	8	6	0	0	0	60	40	20	16	42	0		1	4	0	42	20		12
BLi_r1974	10	53	13	20	24	7	20	21	10	2	9	9	13	6	0		30	17	16	6	7		15
BLi_r1975	0	7	0	4	10	7	0	4	2	4	0	5	6	5	6		3	7	2	3	5		4
BLi_r1976	48	1415	88	188	888	205	303	370	186	136	61	58	234	126	75		674	414	275	89	152		311
BLi_r1977	0	0	0	0	0	0	0	0	2	42	23	52	8	8	16		0	0	1	39	11		9
BLi_r1978	0	0	0	0	0	0	0	0	0	65	49	22	37	14	0		0	0	0	47	19		12
BLi_r1979	156	414	79	252	525	244	293	339	259	77	194	33	73	194	103		254	335	294	101	124		232
BLi_r1980	0	0	0	0	0	0	0	0	0	0	7	0	7	12	0		0	0	0	2	7		1
BLi_r1981	195	263	150	178	300	161	135	133	119	281	289	138	175	136	113		215	210	128	240	145		184
BLi_r1982	0	0	0	0	0	0	0	0	4	0	0	0	0	0	0		0	0	1	0	0		0
BLi_r1983	49	11	35	22	25	20	44	31	25	85	74	84	42	38	35		28	22	32	82	39		39
BLi_r1984	0	0	0	0	0	0	0	0	0	21	35	7	0	22	0		0	0	0	21	7		5
BLi_r1985	193	153	248	162	171	117	180	141	192	99	82	132	142	140	125		189	148	174	104	137		151
BLi_r1986	161	838	160	214	485	171	415	378	216	335	308	266	332	219	271		466	283	320	306	276		323
BLi_r1987	10	13	3	3	13	4	6	9	3	13	14	7	10	10	4		9	7	6	12	8		8
BLi_r1988	55	312	52	47	192	50	74	77	51	45	42	30	43	81	54		170	94	65	40	59		82
BLi_r1989	18	1073	66	52	236	59	13	40	18	32	28	4	32	22	20		505	112	24	22	25		117
BLi_r1990	20	7	2	17	14	16	5	14	7	4	0	0	1	0	2		10	16	9	1	1		8
BLi_r1991	151	511	125	241	392	368	332	488	249	259	236	196	287	342	171		308	336	346	233	274		304
BLi_r1992	0	0	0	0	0	0	0	0	0	0	6	0	0	7	0		0	0	0	2	2		0
BLi_r1993	0	2	0	0	1	0	0	0	0	1	0	0	0	1	0		1	0	0	1	0		0
BLi_r1994	0	7	0	0	7	0	24	4	13	7	9	8	0	7	18		3	2	13	8	7		7
BLi_r1995	1811	270	1294	998	1036	937	256	486	380	6	10	4	8	8	22		997	989	380	7	12		482
BLi_r1996	22	96	35	35	54	32	97	84	32	48	36	58	39	30	61		59	40	66	47	42		51
BLi_r1997	0	3	0	2	0	2	1	2	3	1	2	1	3	0	1		1	1	2	1	1		1
BLi_r1998	230	685	572	66	742	94	35	110	19	4	0	1	0	0	3		519	288	52	2	1		159
[truncated: 1,316 more rows]

## Sheet: S3
Table S3 NPKM values of all genes. NPKM values of all protein-coding genes for all 15 samples (C-Q), the five sampling points (S-W) and the pooled RNA-Seq data (Y). NPKM values are non-determinable (n. d.) for genes which contain repeat regions, as for example genes coding for rRNAs, tRNAs or transposases.
Locus tag	Gene symbol	L-I	M-I	R-I	L-II	M-II	R-II	L-III	M-III	R-III	L-IV	M-IV	R-IV	L-V	M-V	R-V		SP-I	SP-II	SP-III	SP-IV	SP-V		pooled
BLi00001	dnaA	75	388	66	156	244	161	87	157	108	65	74	46	62	58	44		214	186	118	62	56		127
BLi00002	dnaN	79	216	54	153	137	140	99	137	132	57	55	48	65	57	43		135	143	125	54	56		105
BLi00003	yaaA	28	334	114	107	129	61	133	164	119	133	71	103	136	91	114		187	97	137	105	115		125
BLi00004	recF	55	287	109	119	148	86	118	145	102	137	87	84	132	85	89		173	116	120	105	104		121
BLi00005		61	260	123	64	108	71	94	123	71	107	78	82	96	68	62		166	81	93	90	77		98
BLi00006	gyrB	90	377	131	205	223	164	251	247	209	185	140	146	184	143	140		229	195	233	159	158		196
BLi00007	gyrA	189	426	187	323	327	256	354	344	341	216	194	181	254	187	179		296	300	346	199	210		276
BLi00008	rrsA	n. d.	n. d.	n. d.	n. d.	n. d.	n. d.	n. d.	n. d.	n. d.	n. d.	n. d.	n. d.	n. d.	n. d.	n. d.		n. d.	n. d.	n. d.	n. d.	n. d.		n. d.
BLi00009	trnI1	n. d.	n. d.	n. d.	n. d.	n. d.	n. d.	n. d.	n. d.	n. d.	n. d.	n. d.	n. d.	n. d.	n. d.	n. d.		n. d.	n. d.	n. d.	n. d.	n. d.		n. d.
BLi00010	trnA1	n. d.	n. d.	n. d.	n. d.	n. d.	n. d.	n. d.	n. d.	n. d.	n. d.	n. d.	n. d.	n. d.	n. d.	n. d.		n. d.	n. d.	n. d.	n. d.	n. d.		n. d.
BLi00011	rrlA	n. d.	n. d.	n. d.	n. d.	n. d.	n. d.	n. d.	n. d.	n. d.	n. d.	n. d.	n. d.	n. d.	n. d.	n. d.		n. d.	n. d.	n. d.	n. d.	n. d.		n. d.
BLi00012	rrfA	n. d.	n. d.	n. d.	n. d.	n. d.	n. d.	n. d.	n. d.	n. d.	n. d.	n. d.	n. d.	n. d.	n. d.	n. d.		n. d.	n. d.	n. d.	n. d.	n. d.		n. d.
BLi00013	yaaC	n. d.	n. d.	n. d.	n. d.	n. d.	n. d.	n. d.	n. d.	n. d.	n. d.	n. d.	n. d.	n. d.	n. d.	n. d.		n. d.	n. d.	n. d.	n. d.	n. d.		n. d.
BLi00014	guaB	150	514	295	386	217	251	217	275	533	212	210	192	245	256	228		350	283	369	206	245		294
BLi00015	dacA	46	527	79	203	211	176	172	253	159	69	103	56	92	101	51		271	196	192	76	84		164
BLi00016	pdxS	100	625	323	233	231	157	261	491	249	131	173	120	172	188	98		391	204	328	141	157		243
BLi00017	pdxT	164	689	368	368	279	238	516	651	410	217	240	200	255	214	161		450	292	514	220	215		344
BLi00018	serS	41	268	39	81	73	64	69	85	83	55	57	36	57	55	70		143	72	80	50	60		79
BLi00019	yojA	10	7	20	14	20	14	10	22	8	4	5	3	5	2	1		11	16	13	4	3		10
BLi00020	ysfB	4	13	3	9	10	5	5	5	5	11	5	1	4	3	0		8	8	5	6	3		6
BLi00021		0	13	4	2	12	8	4	5	2	7	1	6	6	5	0		7	7	4	5	4		5
BLi00022	trnS1	n. d.	n. d.	n. d.	n. d.	n. d.	n. d.	n. d.	n. d.	n. d.	n. d.	n. d.	n. d.	n. d.	n. d.	n. d.		n. d.	n. d.	n. d.	n. d.	n. d.		n. d.
BLi00023	dck	35	166	37	61	102	54	40	67	28	22	30	19	26	23	21		95	71	43	24	24		51
BLi00024	dgk	18	150	38	38	80	32	24	45	21	28	26	16	19	26	8		82	49	29	24	18		39
BLi00025	yaaH	0	0	2	0	0	0	20	0	3	467	303	384	236	220	69		0	0	7	391	184		106
BLi00026	yaaI	0	1	0	0	0	0	0	1	0	6	1	2	1	0	0		0	0	0	3	0		0
BLi00027	tadA	5	44	13	22	22	11	10	19	11	19	13	3	8	16	12		25	18	13	12	12		16
BLi00028	dnaX	50	184	87	109	151	95	137	150	118	124	93	89	118	86	109		120	117	133	104	105		117
BLi00029	yaaK	180	424	295	207	351	184	343	322	247	171	174	84	243	212	190		319	244	297	146	218		246
BLi00030	recR	56	231	95	63	119	51	108	96	64	62	66	52	74	67	42		144	76	86	60	63		83
BLi00031	yaaL	46	339	113	123	194	98	157	173	141	94	96	69	104	97	88		194	136	156	87	97		134
BLi00032	bofA	14	94	58	38	50	28	43	60	44	150	103	87	85	49	47		61	38	49	116	62		63
BLi00033	rrsB	n. d.	n. d.	n. d.	n. d.	n. d.	n. d.	n. d.	n. d.	n. d.	n. d.	n. d.	n. d.	n. d.	n. d.	n. d.		n. d.	n. d.	n. d.	n. d.	n. d.		n. d.
BLi00034	trnI2	n. d.	n. d.	n. d.	n. d.	n. d.	n. d.	n. d.	n. d.	n. d.	n. d.	n. d.	n. d.	n. d.	n. d.	n. d.		n. d.	n. d.	n. d.	n. d.	n. d.		n. d.
BLi00035	trnA2	n. d.	n. d.	n. d.	n. d.	n. d.	n. d.	n. d.	n. d.	n. d.	n. d.	n. d.	n. d.	n. d.	n. d.	n. d.		n. d.	n. d.	n. d.	n. d.	n. d.		n. d.
BLi00036	rrlB	n. d.	n. d.	n. d.	n. d.	n. d.	n. d.	n. d.	n. d.	n. d.	n. d.	n. d.	n. d.	n. d.	n. d.	n. d.		n. d.	n. d.	n. d.	n. d.	n. d.		n. d.
BLi00037	rrfB	n. d.	n. d.	n. d.	n. d.	n. d.	n. d.	n. d.	n. d.	n. d.	n. d.	n. d.	n. d.	n. d.	n. d.	n. d.		n. d.	n. d.	n. d.	n. d.	n. d.		n. d.
BLi00038	xpaC	631	83	792	72	99	82	210	84	80	114	68	68	122	50	197		425	84	117	85	119		150
BLi00039	yaaN	386	94	735	149	117	132	401	156	178	163	98	133	202	113	331		340	133	232	134	208		203
BLi00040	yaaO	45	84	83	58	56	39	167	66	71	70	52	63	75	51	104		72	50	96	62	75		72
BLi00041	tmk	10	84	34	28	37	28	73	38	34	30	26	25	30	21	28		49	31	46	27	26		36
BLi00042	yaaQ	261	254	348	344	258	271	474	339	424	431	341	403	427	268	417		280	290	412	395	370		353
BLi00043	yaaR	268	357	373	427	389	307	490	410	439	392	349	294	414	303	403		335	370	445	349	373		380
BLi00044	holB	105	238	184	152	215	142	165	206	162	172	143	114	150	125	135		184	168	177	145	137		163
BLi00045	yaaT	52	205	147	213	197	151	192	238	220	128	119	95	165	131	131		144	185	218	115	144		167
BLi00046	yabA	111	281	198	253	232	214	293	387	287	218	216	149	224	212	173		209	232	320	197	206		240
BLi00047	yabB	10	27	7	20	17	16	25	28	20	20	14	21	22	18	12		17	18	24	19	18		19
BLi00048	yazA	10	61	15	15	34	19	27	45	20	23	19	13	26	21	9		34	22	30	19	19		25
BLi00049	rsmI	5	36	8	30	26	22	31	39	26	29	15	12	18	17	15		20	26	32	19	17		24
BLi00050	abrB1	502	2050	1399	247	468	310	87	265	171	195	403	125	220	296	251		1419	340	178	240	256		427
BLi00051	metS	107	231	114	202	180	157	254	219	222	137	116	107	158	137	100		165	179	230	122	135		171
BLi00052	yabD	20	63	23	58	39	37	60	58	54	39	33	30	39	27	30		40	44	57	35	32		43
BLi00053	yabE	41	589	100	209	218	170	270	221	139	462	384	272	287	265	91		302	198	200	380	225		252
BLi00054	rnmV	16	35	36	5	22	10	4	4	8	15	11	3	8	8	0		30	12	6	10	6		12
BLi00055	rsmA	21	77	34	30	39	30	24	33	30	35	19	23	27	29	12		50	33	29	26	23		32
BLi00056	yabG	0	1	0	0	0	0	0	0	0	177	223	141	50	65	3		0	0	0	181	42		41
BLi00057	veg	13183	6178	11832	5660	11480	6232	6704	8978	6691	9856	7113	6887	11468	7596	5877		9743	7710	7414	8100	8569		8166
BLi00058	sspF	115	21	271	25	109	46	38	54	49	861	1573	914	756	1951	186		111	59	47	1106	1011		427
BLi00059	ispE	38	163	77	70	106	70	102	100	62	95	65	63	99	65	64		104	81	84	76	77		84
BLi00060	purR	78	350	162	157	179	141	237	259	159	136	122	96	143	115	112		221	158	211	120	125		168
BLi00061	yabJ	186	736	212	400	406	346	429	510	337	219	189	179	263	232	218		441	382	416	198	240		340
BLi00062	spoVG	9687	4220	6012	27635	12545	16900	23078	23481	29041	22420	14940	17359	20248	14343	18595		6365	18908	25764	18555	17789		18485
BLi00063	glmU	80	410	169	228	246	143	171	222	169	161	145	115	143	121	93		250	202	186	142	121		180
BLi00064	prs	142	512	146	331	333	257	230	310	266	145	152	107	160	165	108		310	304	270	136	147		237
BLi00065	rplY	449	599	376	515	484	389	464	516	500	449	398	379	379	380	322		500	459	496	413	364		449
BLi00066	pth	100	164	142	108	140	85	73	101	98	77	71	39	83	55	42		139	109	92	64	62		93
BLi00067	subA	48	259	77	125	152	98	66	99	90	135	96	66	76	61	42		151	123	87	102	61		103
BLi00068	mfd	33	108	36	71	52	53	77	82	78	57	55	42	56	46	32		68	58	79	52	46		62
BLi00069	spoVT	46	166	72	84	61	60	94	97	85	78	93	60	62	109	33		106	68	91	78	70		82
BLi00070	yabM	23	50	23	20	39	29	20	23	18	14	14	13	12	11	8		35	29	20	14	10		22
BLi00071	yabN	51	127	43	77	84	74	50	77	62	29	40	32	39	34	24		84	78	63	33	33		59
BLi00072	yabO	132	267	134	197	214	187	122	197	185	86	81	47	122	95	75		194	199	172	72	100		150
BLi00073	yabP	134	198	104	153	129	129	145	108	96	526	316	423	328	248	136		156	137	113	429	247		207
BLi00074	yabQ	73	203	73	111	185	92	132	177	146	365	260	256	251	160	110		132	127	152	299	180		175
BLi00075	divIC	185	530	248	598	539	382	637	726	698	821	760	542	772	637	510		356	499	692	718	653		594
BLi00076	yabR	670	2012	930	1416	1502	1177	1379	1444	1373	2201	1693	1444	1808	1410	1080		1340	1356	1399	1813	1468		1468
BLi00077	trnM1	n. d.	n. d.	n. d.	n. d.	n. d.	n. d.	n. d.	n. d.	n. d.	n. d.	n. d.	n. d.	n. d.	n. d.	n. d.		n. d.	n. d.	n. d.	n. d.	n. d.		n. d.
BLi00078	trnE1	n. d.	n. d.	n. d.	n. d.	n. d.	n. d.	n. d.	n. d.	n. d.	n. d.	n. d.	n. d.	n. d.	n. d.	n. d.		n. d.	n. d.	n. d.	n. d.	n. d.		n. d.
BLi00080	spoIIE	2	2	0	1	1	1	64	5	16	77	61	60	52	36	20		1	1	25	67	37		26
BLi00081	yabS	0	0	3	2	0	1	72	7	15	249	140	197	144	82	55		0	1	28	199	98		61
BLi00082	yabT	0	0	0	1	0	0	34	5	6	124	64	108	71	39	30		0	0	13	100	48		30
BLi00083	tilS	54	209	140	54	126	62	61	67	37	86	77	60	63	57	32		145	80	53	75	53		77
BLi00084	hprT	122	572	309	136	326	148	103	171	97	135	139	103	125	137	46		370	200	122	127	107		176
BLi00085	ftsH	344	1126	579	688	752	568	644	696	572	413	434	358	472	475	273		755	664	631	404	418		577
BLi00086	coaX	26	77	33	26	43	29	14	34	20	25	19	14	17	19	15		51	32	23	20	17		28
BLi00087	hslO	36	131	56	67	80	68	58	67	64	46	49	33	47	50	28		84	72	63	43	43		61
BLi00088	yacD	11	45	19	27	26	27	19	27	26	15	18	12	17	17	14		29	27	24	15	16		22
BLi00089	cysK	144	1370	387	1068	406	641	849	1626	867	211	297	191	322	270	124		756	702	1098	233	249		642
BLi00090	pabB	21	68	35	36	55	37	22	35	24	21	22	11	23	23	11		46	43	27	18	20		31
BLi00091	pabA	103	195	121	93	160	114	62	99	70	60	69	45	71	90	44		149	122	77	58	70		94
BLi00092	pabC	61	121	85	64	110	69	41	71	45	38	42	33	45	39	26		94	80	52	38	37		60
BLi00093	sul	82	156	85	75	136	93	58	112	78	50	61	37	57	63	33		117	101	83	50	53		81
BLi00094	folB	89	146	94	126	141	112	104	122	117	92	95	69	85	75	65		116	126	115	86	76		105
BLi00095	folK	102	234	122	110	144	98	115	119	109	99	59	74	75	66	57		167	116	114	79	67		108
BLi00096	yacF	241	661	275	385	469	417	327	368	378	240	241	186	295	258	214		439	424	362	224	260		345
BLi00097	lysS	142	473	159	248	252	252	207	235	243	127	117	99	167	138	97		296	251	232	116	138		208
BLi00098	rrsC	n. d.	n. d.	n. d.	n. d.	n. d.	n. d.	n. d.	n. d.	n. d.	n. d.	n. d.	n. d.	n. d.	n. d.	n. d.		n. d.	n. d.	n. d.	n. d.	n. d.		n. d.
BLi00099	rrlC	n. d.	n. d.	n. d.	n. d.	n. d.	n. d.	n. d.	n. d.	n. d.	n. d.	n. d.	n. d.	n. d.	n. d.	n. d.		n. d.	n. d.	n. d.	n. d.	n. d.		n. d.
BLi00100	rrfC	n. d.	n. d.	n. d.	n. d.	n. d.	n. d.	n. d.	n. d.	n. d.	n. d.	n. d.	n. d.	n. d.	n. d.	n. d.		n. d.	n. d.	n. d.	n. d.	n. d.		n. d.
BLi00101	ctsR	160	182	370	67	194	62	235	116	72	194	158	148	203	101	211		221	105	130	169	170		152
BLi00102	mcsA	170	163	470	121	211	94	330	157	139	248	186	174	311	165	260		240	139	196	206	247		200
BLi00103	mcsB	242	180	511	163	237	131	484	228	197	288	220	254	340	224	316		280	174	285	257	294		255
BLi00104	clpC	532	252	836	472	428	350	1069	511	629	592	456	492	768	522	721		481	413	713	520	672		565
BLi00105	radA	190	103	283	127	206	130	225	148	148	208	149	141	233	152	230		174	153	169	169	204		173
BLi00106	disA	143	91	225	133	149	113	220	144	151	191	122	133	215	115	197		140	131	168	152	176		153
BLi00107	yacL	197	264	296	240	324	197	306	312	231	303	277	208	302	260	266		252	250	277	267	278		265
BLi00108	ispD	170	284	253	246	328	188	353	308	247	186	203	160	238	226	188		242	250	295	184	220		243
BLi00109	ispF	54	116	105	86	82	54	58	83	62	48	47	47	49	58	33		95	73	67	48	47		66
BLi00110	gltX	117	555	233	327	324	282	268	345	282	212	193	164	231	196	146		343	310	298	192	195		270
BLi00111	cysE	24	86	15	55	55	63	44	61	46	42	41	30	33	41	17		50	58	50	38	31		46
BLi00112	cysS	74	167	65	134	124	144	94	118	107	81	91	58	78	78	40		114	135	107	77	67		102
BLi00113	mrnC	54	101	78	97	63	89	70	102	70	55	55	39	50	62	17		81	84	80	50	45		69
BLi00114	yacO	73	94	71	89	64	90	78	89	95	44	60	48	50	75	30		82	82	89	51	53		73
BLi00115	yacP	102	120	65	114	99	104	113	108	98	73	65	47	74	78	35		102	106	105	63	64		90
BLi00116	sigH	136	349	192	343	388	262	299	376	269	346	232	213	276	216	155		246	327	311	270	221		281
BLi00117	rpmG1	167	708	307	474	504	293	442	522	307	284	261	202	326	185	128		445	416	411	252	222		354
BLi00118	secE	60	315	105	188	201	125	198	242	134	208	147	152	136	117	82		186	169	185	172	114		166
BLi00119	nusG	54	383	50	212	188	174	216	236	185	153	144	91	166	115	78		201	191	210	131	124		174
BLi00120	rplK	1037	8548	1612	2948	3258	2759	2313	3068	2622	1479	1506	1307	1734	1360	1003		4566	2980	2681	1439	1401		2576
BLi00121	rplA	631	4126	819	1452	1576	1271	1347	1648	1334	890	995	767	1041	930	565		2254	1425	1437	888	871		1354
BLi00122	rplJ	920	6935	972	1679	2060	1698	1074	1543	1125	588	775	462	766	747	372		3647	1809	1242	611	650		1514
BLi00123	rplL	2186	13440	1332	3312	4085	3754	2032	2919	2475	832	1123	614	1244	1377	698		7060	3728	2497	860	1139		2927
BLi00124	ybxB	5	135	11	44	34	40	34	45	29	29	22	18	22	23	11		65	40	36	24	20		36
BLi00125	rpoB	462	985	371	611	702	599	529	606	538	377	391	313	426	386	273		677	636	558	363	370		525
BLi00126	rpoC	776	1200	868	830	874	831	803	886	818	527	517	480	626	543	397		992	845	837	511	534		748
BLi00127	ybxF	598	4704	1088	706	2007	739	904	1363	810	757	876	560	670	566	444		2570	1127	1008	736	572		1142
BLi00128	rpsL	910	5372	1218	1658	2071	1726	1525	1801	1491	1117	1051	892	1119	830	627		2999	1816	1599	1030	882		1626
BLi00129	rpsG	1303	6453	1361	1969	2864	1790	2114	2573	1759	1442	1511	1117	1602	1285	820		3643	2186	2110	1368	1274		2071
BLi00130	fusA	1180	4199	1217	1639	2035	1546	1691	2019	1502	1162	1190	952	1156	1176	697		2554	1731	1716	1110	1036		1611
BLi00131	tuf	3615	8302	2899	5007	4446	4325	4563	5015	4973	2803	2488	2466	2814	2503	1844		5567	4584	4885	2608	2439		4059
BLi00132	rpsJ	727	4207	705	1619	1713	1426	1490	1585	1319	1068	862	857	1028	843	745		2293	1579	1450	941	886		1412
BLi00133	rplC	893	4318	998	1579	1794	1521	1510	1758	1583	996	1057	838	1154	1026	788		2465	1628	1620	970	1009		1519
BLi00134	rplD	1073	4633	1094	1343	1845	1456	1327	1584	1385	790	923	673	1044	932	674		2687	1546	1433	799	903		1436
BLi00135	rplW	1215	4910	985	1730	1896	1645	1658	1680	1555	793	937	738	1113	903	702		2829	1753	1624	824	927		1563
BLi00136	rplB	1184	4244	1237	1268	1644	1405	1301	1392	1264	1033	1057	864	1017	939	735		2580	1440	1316	992	913		1403
BLi00137	rpsS	1109	3415	685	959	1241	1042	1071	1223	1005	659	705	473	775	734	618		2050	1081	1092	618	718		1079
BLi00138	rplV	742	2254	690	844	977	925	967	1066	1054	679	698	620	706	678	628		1414	918	1036	669	676		933
BLi00139	rpsC	1192	3677	1142	1165	1436	1344	1414	1555	1494	999	965	894	1018	923	848		2304	1320	1494	959	940		1376
BLi00140	rplP	1400	3891	1378	1402	1568	1496	1516	1620	1744	948	970	791	1198	998	974		2522	1493	1647	910	1068		1503
BLi00141	rpmC	1381	3922	1206	1305	1296	1424	1259	1163	1245	735	694	609	886	653	654		2488	1350	1226	686	742		1258
BLi00142	rpsQ	1797	5196	1877	1739	1766	1930	1783	1896	1901	895	977	682	1258	1045	975		3355	1823	1871	858	1107		1759
BLi00143	rplN	1487	3725	1438	1254	1380	1359	1351	1692	1485	795	821	650	938	892	682		2489	1336	1516	761	852		1361
BLi00144	rplX	1327	4420	1726	1333	1485	1520	1336	1444	1712	925	837	632	1002	769	747		2822	1454	1531	810	851		1452
BLi00145	rplE	1442	4653	1890	1432	1566	1581	1621	1809	1837	1055	1123	805	1200	978	874		3003	1533	1773	1003	1034		1627
BLi00146	rpsN1	958	2552	1201	914	919	1012	892	946	965	701	526	605	676	548	536		1738	954	941	618	594		942
BLi00147	rpsH	1292	4073	1517	1301	1371	1450	1359	1398	1542	839	816	655	1022	930	794		2605	1382	1451	778	928		1390
BLi00148	rplF	1247	4213	1654	1236	1407	1403	1399	1463	1490	829	890	696	1002	928	694		2687	1355	1460	810	892		1398
BLi00149	rplR	1187	3858	1567	1269	1301	1437	1285	1535	1665	757	743	568	953	871	721		2487	1345	1525	697	861		1356
BLi00150	rpsE	1278	4229	1563	1489	1623	1398	1794	1984	1815	917	1123	801	1118	1110	755		2681	1500	1865	950	1016		1580
BLi00151	rpmD	1099	4329	1428	1287	1471	1472	1445	1710	1881	1013	1030	872	1108	895	716		2639	1417	1714	979	926		1506
BLi00152	rplO	734	2843	1020	953	883	1001	931	1099	1111	674	755	581	764	764	547		1757	951	1061	673	705		1004
BLi00153	secY	595	2362	945	826	772	831	810	929	832	687	648	512	646	625	418		1478	813	858	623	576		846
BLi00154	adk	753	4135	1245	1121	1281	1080	1213	1557	1239	706	836	568	819	877	548		2399	1158	1333	707	765		1234
BLi00155	map1	585	2952	1005	744	828	747	776	983	838	532	616	447	581	598	367		1756	773	868	534	528		856
BLi00156		805	3942	1168	1273	1167	1018	1373	1404	1166	719	818	582	807	771	513		2310	1146	1298	711	714		1201
BLi00157	infA	792	4116	1446	1243	1409	1139	1383	1728	1519	824	1024	700	898	907	611		2452	1258	1550	852	822		1357
BLi00158	rpmJ	995	4440	1163	1309	1258	1126	1118	1427	1377	609	734	278	772	669	560		2592	1227	1325	548	678		1233
BLi00159	rpsM	1047	4522	1403	1501	1488	1322	1480	1771	1570	813	981	667	1041	1016	730		2703	1432	1611	824	947		1469
BLi00160	rpsK	689	2501	1055	1120	824	995	1083	990	976	822	739	767	722	653	552		1597	982	1011	781	652		985
BLi00161	rpoA	1211	4730	1517	1848	1601	1548	1876	2025	1923	1150	1259	1056	1215	1157	814		2876	1661	1946	1159	1085		1719
BLi00162	rplQ	1126	4527	1413	1610	1492	1339	1681	1728	1857	1075	1082	1115	1016	1103	875		2733	1474	1773	1093	1009		1584
BLi00163	ybxA	55	227	90	51	86	54	78	77	66	83	79	71	74	83	46		141	63	73	78	70		81
BLi00164	ybaE	83	283	129	82	92	81	123	107	96	102	97	77	96	115	77		185	85	107	93	97		109
BLi00165	ybaF	74	220	89	61	71	72	78	64	93	81	75	66	73	64	60		143	69	81	75	66		83
BLi00166	truA	57	255	95	61	68	63	85	68	77	65	63	45	64	52	42		156	64	77	58	54		78
BLi00167	rplM	336	2967	538	1148	1159	993	1031	1219	981	1402	872	1140	1015	769	1058		1572	1095	1070	1157	945		1145
BLi00168	rpsI	558	2986	584	1696	1368	1439	1422	1764	1843	1245	939	1260	1274	1338	1415		1661	1500	1708	1156	1340		1485
BLi00169	yizA	18	13	22	54	44	39	46	49	48	66	42	53	56	36	41		17	45	48	55	45		43
BLi00170	ybaK	0	1	2	1	2	3	8	6	3	21	11	7	25	11	35		1	2	5	13	23		8
BLi00171	cwlD	0	0	0	3	4	1	15	6	7	187	112	168	92	60	82		0	3	9	158	78		46
BLi00172	salA	670	469	1152	558	847	533	692	669	633	525	436	410	592	432	597		698	640	662	463	540		604
BLi00173	gerD	0	1	0	0	0	0	1	1	0	53	38	35	35	43	1		0	0	0	43	28		13
BLi00174	kbaA	69	97	72	74	146	83	74	98	60	60	38	28	55	44	42		83	100	76	43	48		72
BLi00175	pdaB	0	0	0	0	0	0	4	0	0	81	52	77	44	26	6		0	0	1	71	27		18
BLi00176	rrsD	n. d.	n. d.	n. d.	n. d.	n. d.	n. d.	n. d.	n. d.	n. d.	n. d.	n. d.	n. d.	n. d.	n. d.	n. d.		n. d.	n. d.	n. d.	n. d.	n. d.		n. d.
BLi00177	rrlD	n. d.	n. d.	n. d.	n. d.	n. d.	n. d.	n. d.	n. d.	n. d.	n. d.	n. d.	n. d.	n. d.	n. d.	n. d.		n. d.	n. d.	n. d.	n. d.	n. d.		n. d.
BLi00178	rrfD	n. d.	n. d.	n. d.	n. d.	n. d.	n. d.	n. d.	n. d.	n. d.	n. d.	n. d.	n. d.	n. d.	n. d.	n. d.		n. d.	n. d.	n. d.	n. d.	n. d.		n. d.
BLi00179	trnN1	n. d.	n. d.	n. d.	n. d.	n. d.	n. d.	n. d.	n. d.	n. d.	n. d.	n. d.	n. d.	n. d.	n. d.	n. d.		n. d.	n. d.	n. d.	n. d.	n. d.		n. d.
BLi00180	trnT1	n. d.	n. d.	n. d.	n. d.	n. d.	n. d.	n. d.	n. d.	n. d.	n. d.	n. d.	n. d.	n. d.	n. d.	n. d.		n. d.	n. d.	n. d.	n. d.	n. d.		n. d.
BLi00181	pbpX	1	19	1	1	6	3	2	2	1	5	6	0	0	2	0		9	3	1	4	1		3
BLi00182		20	19	28	9	29	11	5	8	2	11	12	15	10	10	4		22	16	4	13	8		12
BLi00183	ybaS	35	38	50	32	68	38	34	45	27	50	47	30	41	26	21		40	45	35	43	30		39
BLi00184	yxaJ	35	37	25	28	46	25	31	31	23	47	27	29	26	21	27		33	33	28	35	25		30
BLi00185		0	10	8	9	5	6	2	5	5	13	9	6	11	10	4		7	7	4	9	9		7
BLi00186	ybbC	30	3	4	23	18	55	6	11	7	53	48	40	76	161	57		11	33	8	48	100		38
BLi00187	nagZ	17	0	3	13	9	36	5	7	4	50	49	42	69	137	45		6	21	5	47	86		31
BLi00188	amiE	8	0	0	7	4	22	1	2	1	37	32	39	41	86	31		2	12	2	36	54		20
BLi00189	murP	7	3	2	9	8	33	3	5	3	33	31	27	48	97	33		4	18	4	31	61		22
BLi00190	murR	10	14	7	20	15	52	3	7	7	49	46	52	69	125	45		11	30	6	49	82		34
BLi00191	murQ1	9	14	9	17	17	51	8	8	9	56	38	46	87	129	57		11	30	8	47	93		36
BLi00192	ybbK	0	24	4	15	11	13	6	13	9	7	7	2	5	6	0		12	13	10	6	4		9
BLi00193	trnE2	n. d.	n. d.	n. d.	n. d.	n. d.	n. d.	n. d.	n. d.	n. d.	n. d.	n. d.	n. d.	n. d.	n. d.	n. d.		n. d.	n. d.	n. d.	n. d.	n. d.		n. d.
BLi00194	trnV1	n. d.	n. d.	n. d.	n. d.	n. d.	n. d.	n. d.	n. d.	n. d.	n. d.	n. d.	n. d.	n. d.	n. d.	n. d.		n. d.	n. d.	n. d.	n. d.	n. d.		n. d.
BLi00195	trnT2	n. d.	n. d.	n. d.	n. d.	n. d.	n. d.	n. d.	n. d.	n. d.	n. d.	n. d.	n. d.	n. d.	n. d.	n. d.		n. d.	n. d.	n. d.	n. d.	n. d.		n. d.
BLi00196	trnY1	n. d.	n. d.	n. d.	n. d.	n. d.	n. d.	n. d.	n. d.	n. d.	n. d.	n. d.	n. d.	n. d.	n. d.	n. d.		n. d.	n. d.	n. d.	n. d.	n. d.		n. d.
BLi00197	trnQ1	n. d.	n. d.	n. d.	n. d.	n. d.	n. d.	n. d.	n. d.	n. d.	n. d.	n. d.	n. d.	n. d.	n. d.	n. d.		n. d.	n. d.	n. d.	n. d.	n. d.		n. d.
BLi00198	rocF1	571	43	93	255	374	270	49	146	144	33	45	40	35	43	76		219	299	119	39	50		149
BLi00199	sigW	333	607	578	195	499	265	306	206	167	281	207	228	280	252	254		517	317	217	242	264		298
BLi00200	rsiW	418	683	665	268	453	387	626	274	298	294	248	217	368	251	463		599	371	380	257	356		384
BLi00201	ybbP	61	138	140	99	125	100	150	135	118	89	87	86	105	93	85		115	108	132	88	96		109
BLi00202	ybbR	85	233	130	163	174	158	207	198	142	98	93	75	109	102	96		163	165	177	90	103		143
BLi00203	glmM	174	333	183	359	301	310	390	399	365	157	177	140	206	208	220		248	323	383	159	211		277
BLi00204	glmS	182	322	791	369	101	280	136	244	214	122	251	113	88	202	95		393	252	202	161	130		222
BLi00205		5	42	42	21	3	21	8	20	12	10	20	3	6	11	8		31	15	14	11	8		15
BLi00206		17	59	19	103	51	96	89	89	113	192	90	124	191	134	92		36	84	99	139	144		102
BLi00207		11	90	24	96	56	82	120	106	130	215	119	135	264	157	117		50	78	120	161	186		119
BLi00208		2	60	26	17	34	17	37	32	24	148	85	86	87	56	55		34	22	30	109	67		50
BLi00209		22	168	45	63	118	61	90	95	44	94	99	95	90	50	46		94	80	72	96	64		80
BLi00210	ybcL	0	2	0	0	0	0	0	0	0	0	0	0	0	0	0		1	0	0	0	0		0
BLi00212		40	37	55	41	33	37	170	51	65	41	22	39	51	42	76		43	37	89	34	55		54
BLi00213	bmrA	21	28	21	21	19	26	99	24	35	25	12	21	21	15	47		24	22	49	19	26		29
BLi00214	ywbO	0	9	4	3	1	2	5	6	5	8	5	5	11	4	9		5	2	5	6	8		5
BLi00215		40	58	42	39	89	34	40	66	28	39	26	24	25	33	19		49	53	43	30	26		41
BLi00216		89	78	70	189	193	182	233	256	219	223	173	141	248	206	218		80	188	235	183	225		189
BLi00217	aadK	118	65	99	238	179	151	278	283	234	222	213	195	239	223	244		90	187	261	212	236		204
BLi00218		19	34	25	49	39	38	65	55	47	36	32	27	43	40	29		27	42	55	32	38		40
BLi00219	yfnB	26	66	17	54	58	44	74	83	64	36	32	32	40	45	27		42	52	73	34	38		50
BLi00220	ybxG	24	148	35	42	32	38	41	45	34	21	27	18	21	32	12		83	37	39	22	22		39
BLi00221	citM	792	41	121	15	1805	119	5	19	9	5	11	4	3	7	0		294	615	11	6	3		194
BLi00223	yflP	27	21	20	36	44	37	37	43	33	52	41	37	38	42	28		23	39	37	44	37		37
BLi00224	citT	20	21	31	27	39	25	37	40	32	32	26	27	38	34	31		24	30	36	29	35		31
BLi00225	citS	19	42	19	27	49	23	30	37	25	39	30	20	28	28	19		29	33	30	30	26		30
BLi00226		0	8	2	3	3	2	1	2	2	0	1	0	0	0	0		4	3	2	0	0		2
BLi00227		3	5	2	3	5	4	4	2	2	3	3	1	3	4	1		4	4	3	3	3		3
BLi00228		0	2	1	0	2	0	0	0	0	0	1	0	0	0	0		1	0	0	0	0		0
BLi00229	csgA	0	5	0	0	0	0	0	0	0	4	0	3	4	7	0		2	0	0	2	4		1
BLi00230	ybxH	0	2	0	0	0	2	0	0	0	3	0	0	0	3	0		1	1	0	1	1		0
BLi00231	ybyB	50	58	47	36	45	29	21	22	18	133	116	91	77	75	100		53	36	20	115	83		58
BLi00232	yyaL	n. d.	n. d.	n. d.	n. d.	n. d.	n. d.	n. d.	n. d.	n. d.	n. d.	n. d.	n. d.	n. d.	n. d.	n. d.		n. d.	n. d.	n. d.	n. d.	n. d.		n. d.
BLi00234	thrZ	102	67	114	122	116	133	103	91	71	95	80	51	116	84	62		90	125	86	77	90		95
BLi00235		927	718	1360	1624	1149	1322	886	1127	1013	855	810	450	970	508	685		941	1364	1016	718	732		981
BLi00236		471	496	766	490	627	433	295	427	259	283	274	152	245	179	176		555	512	321	240	203		365
BLi00237		211	677	592	1082	852	868	492	816	387	354	413	184	326	220	205		514	931	549	321	256		539
BLi00238		3	15	21	19	10	10	9	13	12	10	10	4	11	11	2		12	13	11	8	9		11
BLi00239		0	11	5	9	12	2	9	7	1	9	2	1	1	0	0		6	8	5	4	0		5
BLi00241		3	14	13	8	8	6	1	6	3	3	4	2	1	5	2		11	7	3	3	3		5
BLi00242		10	14	6	13	11	13	11	13	20	21	10	6	30	15	23		11	12	15	13	23		15
BLi00243		18	17	14	32	29	22	82	45	60	41	45	38	44	49	45		17	27	61	42	46		40
BLi00244		343	18	453	9	22	21	43	10	11	35	20	20	18	13	47		225	18	20	26	25		52
BLi00245		8	102	18	46	53	60	23	51	23	25	47	28	33	59	14		53	54	31	33	37		41
BLi00246	yubF	42	193	65	58	138	64	11	66	24	13	19	17	29	25	6		116	86	34	16	21		53
BLi00247		4	20	4	7	21	8	2	11	5	9	1	5	1	1	2		11	11	6	5	1		7
BLi00248		21	43	23	32	47	43	36	42	31	30	18	13	24	24	16		32	41	36	21	22		31
BLi00249		6	11	13	5	12	0	0	0	1	5	0	2	1	0	0		10	5	0	3	0		3
BLi00250		0	1	0	0	0	0	0	0	0	0	3	0	0	0	0		0	0	0	1	0		0
BLi00251	ybfH	0	0	0	1	1	0	0	0	0	1	0	2	1	0	0		0	0	0	1	0		0
BLi00252	ybfI	2	1	1	1	1	0	2	2	2	1	0	2	2	0	0		1	0	2	1	1		1
BLi00255		8	10	12	10	6	6	15	16	16	23	22	13	23	13	25		10	7	16	20	20		14
BLi00256		2	13	18	2	13	1	2	7	3	10	12	4	10	5	6		11	5	4	9	7		7
BLi00257		0	0	0	0	0	0	0	0	0	0	1	0	0	0	0		0	0	0	0	0		0
BLi00258	ybdH	108	96	163	140	135	120	388	200	255	303	168	294	332	191	473		116	131	274	258	324		223
BLi00259	yvaQ	2	56	9	0	6	0	0	1	0	0	0	0	0	0	0		28	2	0	0	0		5
BLi00260	xylF	0	41	4	0	7	0	0	2	1	0	0	0	0	1	0		20	2	1	0	0		4
BLi00261		46	64	30	257	70	172	105	133	167	479	432	333	392	214	157		50	167	140	421	265		207
BLi00262		1	6	0	17	7	9	7	6	10	152	249	175	57	41	31		3	11	8	190	44		48
BLi00263	vgb	36	23	29	40	27	32	54	45	41	92	87	96	62	70	44		29	33	46	92	60		51
BLi00264	ycbP	8	74	43	9	6	7	8	7	4	16	10	17	12	10	18		46	7	6	15	13		15
BLi00265	ybgF	8	52	24	4	9	10	2	3	3	3	6	3	4	5	0		32	8	3	4	3		9
BLi00266	ybgG	14	60	53	9	5	11	2	5	5	5	11	8	4	8	1		45	9	4	8	5		12
BLi00267		0	0	0	0	0	0	0	0	0	3	2	2	0	0	0		0	0	0	2	0		0
BLi00268		0	1	0	0	0	0	0	0	0	2	1	0	0	1	0		1	0	0	1	0		0
BLi00269		11	11	5	18	12	13	24	24	31	44	31	33	31	27	44		10	14	27	37	33		24
BLi00270		0	2	0	0	0	0	0	0	0	13	16	9	0	9	1		1	0	0	13	4		3
BLi00271		0	1	0	0	0	0	0	0	0	9	8	4	0	3	0		0	0	0	7	1		1
BLi00273		20	13	13	7	26	9	1	7	5	6	10	9	3	9	8		15	14	5	8	6		9
BLi00274	glsA	0	0	0	0	0	0	0	0	0	0	0	0	0	0	0		0	0	0	0	0		0
BLi00275	glnK	2	16	2	0	6	2	1	0	1	1	1	0	0	0	0		8	3	1	0	0		2
BLi00276	glnL	1	25	0	1	7	5	3	3	1	0	2	5	0	3	0		12	4	2	2	1		4
BLi00277	ynaD	97	203	95	176	232	140	92	143	89	88	64	49	88	70	31		145	180	106	69	66		115
BLi00278	blaR	31	88	39	37	75	41	24	31	21	38	25	26	30	24	13		59	50	25	30	23		37
BLi00279	blaI	23	50	26	36	51	28	26	30	22	44	30	36	39	24	17		36	38	25	37	27		32
BLi00280	penP	3	18	2	4	7	4	2	3	6	6	2	2	2	1	1		10	5	4	4	2		5
BLi00281	phoD	1	1	0	1	1	1	0	1	1	1	0	0	1	22	0		1	1	0	0	8		2
BLi00282	tatAD	0	0	6	6	3	7	0	5	6	0	3	5	0	23	0		1	6	4	2	8		4
BLi00283	tatCD	0	1	0	0	0	0	0	0	0	0	0	1	0	5	0		0	0	0	0	2		0
BLi00284	ycbC	6	4	9	2	5	4	4	3	4	8	7	10	11	3	6		6	4	3	8	7		5
BLi00285	ycbD	7	1	8	3	9	7	7	4	6	9	11	13	9	6	6		5	6	6	11	7		7
BLi00286	gudP	4	1	0	0	3	1	2	1	2	9	2	7	5	3	3		2	1	2	6	4		3
BLi00287	gudD	1	0	3	3	1	4	3	3	5	5	6	4	9	5	8		1	3	4	5	7		4
BLi00288	ycbG	35	54	53	25	74	30	25	27	27	57	51	43	42	26	38		48	43	27	51	35		40
BLi00289	garD	37	30	44	40	49	42	36	32	49	48	35	48	50	36	46		35	44	40	44	44		42
BLi00291	ycbL	0	0	0	0	0	0	0	0	0	0	0	0	0	1	0		0	0	0	0	0		0
BLi00292	ycbM	0	0	0	0	0	0	0	0	0	0	0	0	0	0	0		0	0	0	0	0		0
BLi00293	ycbN	0	0	0	0	1	2	0	0	1	2	0	0	1	0	1		0	1	1	1	1		1
BLi00294	ycbO1	0	0	0	1	0	0	3	1	4	1	1	1	1	1	1		0	0	3	1	1		1
BLi00295	ycbO2	0	0	0	2	1	1	1	2	0	1	1	0	1	0	0		0	1	1	1	0		1
BLi00296	yetN	6	31	1	8	18	13	8	9	7	8	7	4	7	8	2		16	13	8	7	6		10
BLi00297	ybdO	17	173	34	17	39	18	9	15	9	17	14	16	19	10	15		91	25	11	16	15		28
BLi00298	ycbJ	17	53	16	48	21	41	18	32	31	30	21	20	34	30	13		33	37	28	24	27		30
BLi00299	ywhA	47	83	43	60	114	66	46	79	34	57	59	42	58	55	32		62	79	51	53	50		60
BLi00300	ydaB	2	18	5	5	7	6	3	2	3	8	7	6	3	4	1		10	6	2	7	3		5
BLi00301		68	20	52	63	50	62	67	81	66	64	38	56	57	50	70		43	59	71	53	59		58
BLi00302		89	18	54	76	39	71	73	77	59	71	47	62	55	63	70		49	63	68	61	62		62
BLi00303		61	79	57	57	49	63	55	79	52	74	51	54	64	61	64		68	57	61	61	63		61
BLi00304		5	3	1	7	6	7	7	11	9	5	4	7	4	9	5		3	7	9	5	6		6
BLi00305		0	15	4	0	1	2	3	14	2	0	1	0	0	0	0		8	1	6	0	0		3
BLi00306		0	16	15	9	14	1	0	4	3	3	5	2	3	2	0		11	8	2	3	2		5
BLi00307		0	23	2	15	15	12	12	13	12	10	4	3	13	6	3		11	14	12	6	8		10
BLi00308	rtpA	6	32	12	44	11	35	65	42	68	23	19	27	28	33	33		19	30	59	23	31		35
BLi00309	ycbK	16	13	10	29	7	23	31	33	50	16	11	15	14	10	18		13	20	40	14	14		22
BLi00310	yczC	0	31	3	1	2	0	0	0	0	0	0	0	0	0	0		15	1	0	0	0		2
BLi00311	yccF	3	67	7	13	24	12	11	16	12	7	11	9	9	4	4		33	16	13	9	6		15
BLi00312		1	0	0	2	1	0	1	2	0	3	0	1	2	4	1		0	1	1	1	3		1
BLi00313		0	0	0	1	1	0	0	0	0	1	1	2	1	0	0		0	0	0	1	0		0
BLi00314		4	6	0	1	3	1	2	1	1	1	1	0	2	0	1		4	2	1	0	1		2
BLi00315	spaR	5	22	11	6	11	10	8	10	6	8	4	5	10	4	7		14	9	8	6	7		9
BLi00316	spaK	6	26	4	8	13	12	6	10	5	4	2	1	7	4	4		14	11	7	2	5		8
BLi00317	ytlI	1	5	1	1	1	1	1	1	3	15	7	15	5	11	1		2	1	2	13	6		4
BLi00318	yusQ	0	3	4	0	0	0	0	1	0	0	0	1	3	0	2		2	0	0	0	1		1
BLi00319	yusR	0	1	0	0	0	0	0	0	0	0	1	0	0	0	1		0	0	0	0	0		0
BLi00320		5	28	22	13	19	14	5	10	10	8	6	2	5	8	0		19	15	9	5	4		11
BLi00321		227	4331	357	544	840	575	98	395	208	143	358	133	103	139	37		2109	649	236	209	97		584
BLi00322	ycgA	0	1	1	0	0	0	0	0	0	2	1	0	1	1	0		0	0	0	1	0		0
BLi00323		2	4	4	4	8	8	18	8	7	30	25	20	34	28	3		4	7	10	25	23		13
BLi00324	yvbK	52	32	34	70	50	43	72	48	38	36	26	30	33	23	25		39	54	51	31	27		42
BLi00325		20	52	31	28	32	32	28	21	27	24	15	23	22	19	13		37	31	25	21	18		26
BLi00326	yjbG	66	31	51	129	102	88	113	124	99	66	43	52	57	45	32		47	105	111	55	46		78
BLi00327		4	0	0	0	0	1	0	4	0	58	63	22	12	57	8		1	0	1	49	27		14
BLi00328		1177	204	2229	405	596	513	1923	354	478	514	213	442	716	232	1514		997	506	832	398	777		691
BLi00329		74	14	38	70	76	72	36	63	57	49	40	44	45	38	23		39	73	54	45	36		51
BLi00330	glcD	49	19	34	55	68	62	35	52	38	63	41	41	49	36	26		32	62	42	49	38		46
BLi00332		14	0	0	17	15	13	47	34	25	27	20	25	25	7	31		4	15	34	24	21		21
BLi00333		12	0	0	21	18	12	44	25	24	38	21	22	30	14	30		3	17	30	28	24		21
BLi00334		3	0	0	8	9	9	25	13	17	14	5	14	15	10	16		1	9	18	11	13		11
BLi00335	licH1	7	0	0	20	18	12	37	21	21	22	11	19	20	16	30		2	16	26	18	21		18
BLi00336	ybgA	12	20	4	10	26	13	8	10	3	12	9	5	9	4	5		14	16	7	9	6		10
BLi00337		13	17	11	22	26	15	17	25	14	10	8	4	11	6	4		14	21	18	8	8		14
BLi00338		25	0	1	18	22	24	26	24	26	54	38	51	77	76	88		8	22	25	48	80		36
BLi00339		29	1	4	13	24	17	18	16	17	39	30	40	49	46	55		10	18	17	36	50		26
BLi00340	mpr	94	63	107	409	90	254	579	483	397	1746	1413	1394	1262	1131	573		83	251	474	1537	1024		656
BLi00341	ycdF	13	1	6	1	5	1	0	1	1	46	61	47	36	27	18		6	2	1	51	28		16
BLi00342		1	3	1	1	3	0	0	2	0	2	2	0	2	0	0		2	1	1	1	0		1
BLi00343		357	172	702	128	150	143	889	129	254	253	119	229	303	105	734		359	141	388	204	358		286
BLi00344		0	5	2	1	3	2	0	2	2	1	1	1	3	0	2		2	2	1	1	2		2
BLi00345	cwlJ	246	104	621	72	187	126	635	78	140	646	549	591	419	393	512		274	129	255	600	438		324
BLi00346	yceB	20	31	15	31	28	26	57	34	43	43	36	37	43	31	56		24	28	44	39	43		36
BLi00347	cwlO	240	1518	261	1172	1054	1001	308	1064	662	228	329	198	323	452	203		822	1073	692	252	335		656
BLi00348		57	40	114	180	65	76	655	329	418	355	279	281	324	256	299		63	105	455	309	294		258
BLi00349		63	71	73	116	65	48	390	226	228	199	203	164	198	139	124		69	74	272	190	157		159
BLi00350		460	185	461	57	170	56	88	79	68	100	86	60	102	66	124		338	92	77	84	96		124
BLi00351		680	167	810	134	240	169	353	165	166	174	117	137	192	117	463		482	181	217	145	243		240
BLi00352		12	16	19	23	11	11	16	32	23	9	12	9	11	12	13		16	15	24	10	12		16
BLi00353		8	16	8	19	11	8	17	17	12	14	10	6	10	6	11		11	12	15	10	9		12
BLi00354	yceC	2443	587	2746	87	779	282	175	112	68	65	57	41	70	48	146		1688	377	111	56	84		395
BLi00355	yceD	1119	461	1977	108	602	273	163	77	88	54	57	51	72	59	119		1034	325	105	54	81		282
BLi00356	yceE	1263	516	2970	185	764	456	354	144	194	135	133	110	186	96	410		1344	469	222	127	219		431
BLi00357	yceF	441	330	1079	56	279	117	128	48	50	39	38	36	47	25	88		547	149	70	38	51		151
BLi00358		164	142	365	27	144	66	55	31	20	17	18	18	22	11	47		203	78	33	18	25		65
BLi00359		164	168	342	44	205	55	59	24	26	32	18	10	16	5	22		210	99	34	21	14		69
BLi00360	yceG	74	112	172	16	67	32	36	15	14	12	11	14	11	4	28		115	38	20	12	13		36
BLi00361	yceH	143	169	295	57	118	77	100	37	45	38	24	31	22	21	73		192	84	57	31	36		75
BLi00362	ccdA1	1	2	0	20	6	10	30	37	22	44	28	28	40	30	32		1	12	29	34	35		23
BLi00363		0	0	0	0	1	1	0	0	2	0	1	1	1	0	0		0	1	1	1	0		0
BLi00364		3	10	3	29	16	14	34	40	27	23	22	23	22	22	16		6	19	33	23	20		22
BLi00365	nasA	73	3	281	1	10	8	0	0	1	0	0	0	0	0	0		92	6	0	0	0		15
BLi00366	ldh	3	24	0	3	0	4	4	5	5	19	13	4	9	7	8		12	2	5	13	8		7
BLi00367	lctP	0	2	3	0	0	0	2	1	2	5	3	3	0	4	2		1	0	1	4	2		2
BLi00368	ycgF	0	0	0	0	0	0	2	0	0	46	27	29	17	18	4		0	0	0	35	14		9
BLi00369	ycgH	0	0	0	0	0	0	0	0	0	7	4	1	1	2	0		0	0	0	4	1		1
BLi00370	nadE	151	203	217	224	204	242	166	212	255	232	163	197	242	191	181		191	225	218	200	208		210
BLi00371	aroK	23	70	65	70	47	59	41	71	83	47	30	30	55	64	31		55	59	68	37	52		55
BLi00372	ycgL	33	75	51	60	46	49	29	41	35	123	100	87	66	67	29		56	52	35	105	56		59
BLi00373	#REF!	324	46	124	1282	383	1429	406	945	902	413	201	291	303	247	227		151	1059	783	309	263		573
BLi00374	rocA	682	44	173	2024	523	2325	648	1373	1486	455	242	370	393	366	355		274	1672	1227	363	374		877
BLi00375	ycgO1	86	9	17	186	106	369	39	114	104	25	22	26	28	29	18		35	230	90	25	26		91
BLi00376	ycgP	35	30	36	81	52	92	67	73	83	83	49	59	70	57	63		33	76	76	65	63		65
BLi00377	ycgQ1	1	29	1	8	15	8	11	9	9	14	11	8	11	7	4		13	11	10	11	8		10
BLi00378	ycgR1	0	16	1	6	7	4	4	7	6	10	5	2	3	3	1		7	6	6	6	3		5
BLi00379	cah	18	40	36	26	31	23	25	30	25	30	27	30	32	28	16		32	26	27	29	26		28
BLi00380		19	47	22	28	30	20	43	31	50	26	21	18	29	15	24		32	26	42	22	23		30
BLi00381		36	35	32	39	22	18	32	41	34	19	24	17	29	22	15		35	26	36	20	23		28
BLi00382		9	19	8	22	12	20	38	34	29	22	10	10	16	19	16		13	18	33	15	17		20
BLi00383	yckA	1	62	10	35	15	23	55	56	49	26	32	28	28	22	15		31	24	53	29	22		33
BLi00384	yckB	4	67	6	30	21	15	51	47	49	32	28	19	33	30	22		33	22	49	27	29		33
BLi00385	mdaB	47	87	134	66	65	41	128	73	74	90	56	75	87	60	69		86	57	88	75	73		75
BLi00386		17	12	14	21	16	17	17	24	25	28	18	21	33	24	30		14	18	23	22	29		21
BLi00387	bglC1	23	32	35	25	30	28	31	25	34	128	125	116	198	197	215		30	28	30	124	203		78
BLi00388	nin	75	89	40	124	86	95	108	106	109	120	85	100	101	92	70		73	102	108	103	89		97
BLi00389	nucA	54	73	48	72	83	59	87	67	61	71	69	63	51	67	40		61	71	70	68	54		65
BLi00390		29	77	51	94	68	61	111	122	110	172	77	140	132	57	185		56	73	114	133	121		101
BLi00391	ybdM	42	48	72	89	52	64	73	86	112	126	60	116	118	66	151		52	68	94	103	110		86
BLi00392	tlpC	0	10	0	0	0	0	0	0	0	0	0	0	0	0	1		4	0	0	0	0		0
BLi00394		4	24	18	46	36	28	40	57	49	108	115	84	57	69	44		17	36	49	103	58		53
BLi00395	hyuA1	34	26	40	58	42	48	48	47	43	41	37	31	49	42	65		32	49	45	37	51		44
BLi00396	hyuB1	56	22	44	58	41	49	55	49	55	37	32	30	49	49	60		38	49	53	33	52		46
BLi00397		88	30	70	88	56	71	75	75	75	59	41	38	77	71	103		58	72	75	47	82		68
BLi00398		62	24	64	65	31	56	60	57	64	42	38	40	55	64	87		46	51	61	40	67		54
BLi00399		44	20	39	55	29	42	56	45	48	37	22	33	42	46	59		32	42	49	31	49		41
BLi00400		27	26	24	39	33	37	45	44	41	31	29	19	39	37	38		26	36	43	27	38		35
BLi00401	lchAA	n. d.	n. d.	n. d.	n. d.	n. d.	n. d.	n. d.	n. d.	n. d.	n. d.	n. d.	n. d.	n. d.	n. d.	n. d.		n. d.	n. d.	n. d.	n. d.	n. d.		n. d.
BLi00402	lchAB	n. d.	n. d.	n. d.	n. d.	n. d.	n. d.	n. d.	n. d.	n. d.	n. d.	n. d.	n. d.	n. d.	n. d.	n. d.		n. d.	n. d.	n. d.	n. d.	n. d.		n. d.
BLi00403	lchAC	3	2	2	3	1	4	5	3	5	5	3	3	3	4	3		2	3	4	4	3		3
BLi00404	lchAD	6	7	7	3	2	7	7	4	3	10	22	13	7	6	6		7	4	4	15	7		7
BLi00405	ycxC	0	2	2	2	2	2	0	0	1	3	6	1	2	4	0		1	2	0	3	2		2
BLi00406	ycxD	4	6	2	4	9	3	2	4	5	5	3	4	4	3	4		5	5	4	4	4		4
BLi00407	sfp	46	86	64	38	107	51	51	72	52	79	66	71	63	53	59		69	65	58	73	58		64
BLi00408		6	9	8	11	14	9	10	8	7	12	5	8	5	7	4		8	11	8	9	5		9
BLi00409		8	9	6	6	18	7	14	6	4	16	7	9	6	3	7		8	10	7	11	5		8
BLi00410		9	89	20	68	48	42	103	128	96	53	37	55	66	64	41		48	52	108	49	58		66
BLi00411		23	4	4	296	24	94	518	380	387	439	291	314	524	290	304		10	135	421	355	381		273
BLi00412		20	9	10	218	25	68	354	262	252	327	233	237	314	235	212		13	102	283	270	259		193
BLi00413		13	9	5	90	15	37	143	118	94	173	106	98	127	114	80		10	47	115	129	109		85
BLi00416		0	87	0	0	3	0	1	0	0	0	0	0	2	1	0		39	1	0	0	1		6
BLi00417		0	106	3	1	2	1	0	1	1	2	0	2	2	0	0		49	1	1	1	0		8
BLi00418	tcyC	6	71	25	12	20	16	11	9	9	5	11	5	6	9	1		40	16	9	7	5		14
BLi00419	tcyB	14	68	32	18	28	23	6	20	13	8	9	9	4	8	2		43	23	13	9	5		18
BLi00420	tcyA	22	123	54	35	41	34	16	27	20	18	29	15	19	24	7		75	36	21	21	17		32
BLi00421	rocR	2	6	12	4	8	6	6	10	6	5	3	2	3	2	4		7	6	7	4	3		5
BLi00422	rocD	2926	10	165	989	2306	1103	60	587	538	46	65	44	58	54	23		952	1447	425	51	47		609
BLi00423	rocE	403	2	34	132	674	251	0	67	30	5	16	2	1	3	0		134	347	34	8	2		112
BLi00424	rocF2	496	2	42	137	591	238	2	63	43	3	18	9	5	7	2		165	318	38	10	5		112
BLi00425	bsdA	7	11	14	6	9	10	9	7	12	13	5	9	10	11	9		11	9	10	10	10		10
BLi00426	bsdB	0	0	0	0	0	0	0	0	0	0	1	0	0	0	0		0	0	0	0	0		0
BLi00427	bsdC	0	0	0	1	0	0	0	0	0	1	1	0	0	0	0		0	0	0	1	0		0
BLi00428	bsdD	0	0	0	0	2	0	0	0	0	3	0	0	8	0	0		0	0	0	1	3		0
BLi00429	yclD	0	3	2	0	0	1	0	0	0	1	3	0	0	0	2		2	0	0	1	0		0
BLi00430		0	74	10	3	7	2	0	0	0	0	2	4	0	0	0		36	4	0	2	0		6
BLi00431		0	54	0	0	2	1	0	1	0	0	0	0	0	0	0		24	1	0	0	0		4
BLi00432		4	83	20	2	6	0	0	1	0	0	2	0	0	1	0		43	2	0	0	0		7
BLi00433		6	106	32	6	14	9	1	2	3	3	4	4	0	1	0		58	10	2	4	0		12
BLi00434		1	107	29	8	17	7	0	6	1	0	3	0	0	0	0		56	10	2	1	0		11
BLi00435		72	906	181	79	131	67	17	46	24	21	27	15	24	21	8		475	91	29	21	18		107
BLi00436	yxiD	26	368	128	26	42	25	1	14	4	3	5	2	3	4	0		205	31	6	4	3		41
BLi00437	yxiC1	47	576	177	57	59	66	1	37	37	11	15	9	12	24	9		317	61	27	12	15		74
BLi00438		24	519	104	60	49	41	9	36	21	3	5	7	7	14	3		267	50	22	5	8		60
BLi00439		4	6	8	23	12	17	28	28	31	24	22	24	27	30	17		6	17	29	23	25		21
BLi00440		4	3	6	24	13	16	24	28	28	31	21	28	35	28	13		4	18	27	27	26		21
BLi00441		4	1	1	17	13	16	22	24	18	25	19	20	27	27	12		2	15	21	22	23		17
BLi00442		425	2	8	143	207	595	329	364	470	751	338	443	836	667	464		135	334	400	527	674		417
BLi00443		219	0	1	71	112	323	159	188	251	375	192	230	424	372	234		68	179	207	273	353		218
BLi00444		144	0	0	53	80	243	83	107	135	182	84	109	197	178	105		44	133	113	129	165		120
BLi00445	ybfB	68	15	63	81	89	96	50	63	61	32	34	33	35	40	15		43	89	59	33	31		54
BLi00446	ybfA	47	16	104	61	102	66	22	45	31	26	26	19	25	26	11		47	76	33	24	22		41
BLi00447	ganA1	45	4	17	170	43	91	135	143	184	324	245	231	267	265	155		20	101	158	271	236		159
BLi00448	phy	1	1	2	2	0	1	1	0	0	0	0	0	0	23	0		1	1	0	0	8		2
BLi00449	yclF	63	230	118	96	141	115	38	67	54	55	63	43	50	45	24		152	118	54	54	41		81
BLi00450		0	0	0	0	0	0	0	0	0	5	14	1	4	6	4		0	0	0	7	5		2
BLi00451	yclG	0	0	0	3	0	1	2	1	1	57	147	94	62	44	53		0	1	2	97	54		28
BLi00452	yczF	0	3	0	0	0	0	0	0	0	11	9	7	3	15	0		1	0	0	9	6		3
BLi00453	gerKA	0	0	0	0	0	0	0	0	0	9	17	10	11	4	7		0	0	0	12	8		3
BLi00454	gerKC	0	1	0	0	0	0	0	0	0	12	18	5	9	8	3		0	0	0	12	7		3
BLi00455	gerKB	0	2	0	2	1	0	0	0	0	4	6	4	3	6	1		1	1	0	5	3		2
BLi00456		16	9	22	14	16	12	6	10	8	10	6	7	11	9	3		14	14	8	8	8		10
BLi00457	yclH	0	0	1	0	0	0	0	0	0	1	0	0	0	0	0		0	0	0	0	0		0
BLi00458	yclI	0	0	0	0	0	0	0	0	0	0	0	0	0	0	0		0	0	0	0	0		0
BLi00459	yclJ	8	19	7	7	9	2	7	5	6	4	1	3	11	3	8		13	6	6	3	8		7
BLi00460	yclK	3	17	8	7	9	9	10	5	9	7	8	6	8	7	11		11	8	8	7	9		8
BLi00461	tlpA1	0	37	3	0	4	0	0	0	0	1	1	0	0	0	0		17	1	0	0	0		3
BLi00462	yclM	39	188	84	25	37	41	20	21	17	42	67	31	53	75	25		117	35	19	47	53		49
BLi00463	yclN	28	106	52	21	142	20	4	16	4	15	10	10	11	11	10		69	58	8	12	10		30
BLi00464	yclO	19	58	19	12	69	11	2	5	3	6	4	0	5	5	3		37	29	3	4	4		15
BLi00465	yclP	31	83	41	20	103	13	3	11	3	6	11	3	5	7	1		57	43	5	7	5		22
BLi00466	yclQ	98	153	37	83	213	51	18	49	25	32	34	16	28	23	28		108	112	30	28	26		60
BLi00467	ycnB1	3	19	5	8	4	4	4	5	5	6	3	4	2	2	0		11	5	5	4	2		5
BLi00468	ycnC	0	13	3	2	1	1	1	1	1	1	0	0	3	0	0		7	1	1	0	1		2
BLi00469		0	0	0	0	0	0	0	0	0	0	0	1	0	0	0		0	0	0	0	0		0
BLi00470	nfrA1	15	58	50	38	34	43	45	28	35	40	29	29	24	13	30		43	39	36	33	22		35
BLi00471	ycnE	9	54	40	21	30	15	24	22	15	23	13	16	22	8	11		37	22	20	18	14		21
BLi00472	yczG	85	365	146	96	304	113	220	183	152	294	268	163	236	185	154		227	168	180	247	196		199
BLi00473	gabR	3	19	15	9	19	14	4	7	6	13	11	8	6	6	2		13	14	6	11	5		10
BLi00474	gabT	3	367	47	2	4	6	2	2	2	28	21	14	14	23	1		178	4	2	21	13		34
BLi00475	yhdG	26	340	74	22	34	22	27	24	20	27	32	21	27	28	10		179	26	23	27	23		48
BLi00476	gabD	160	527	291	146	153	147	174	152	149	136	117	136	161	120	98		357	149	157	131	129		175
BLi00477	ywfM	7	29	16	12	16	8	9	9	8	16	7	7	12	5	9		19	12	9	10	9		11
BLi00478		12	29	21	68	39	36	36	68	34	34	20	20	29	32	15		22	47	45	25	26		35
BLi00479	ycnI	14	47	27	94	37	60	152	68	107	193	103	170	234	121	691		32	64	107	158	325		134
BLi00480	ycnJ	8	26	11	38	28	27	58	44	37	117	65	96	142	63	347		17	31	45	94	173		70
BLi00481	ycnK	13	42	25	41	42	30	83	42	40	158	74	122	200	85	483		29	37	52	121	241		92
BLi00482	nasB	128	24	433	6	19	16	4	5	5	2	1	1	0	1	8		155	14	5	1	3		28
BLi00483	nasC	75	7	375	0	5	5	1	0	1	0	0	0	0	0	1		117	4	1	0	0		18
BLi00484	nasD	111	23	774	10	21	9	4	2	3	1	1	1	2	0	47		232	13	3	1	14		41
BLi00485	nasE	185	76	1692	81	116	76	57	93	91	56	66	47	55	85	124		501	90	82	57	85		143
BLi00486	nasF	110	29	869	30	39	30	18	20	23	12	13	10	14	16	33		258	33	21	12	20		57
BLi00487	ydhC	61	68	50	73	145	82	69	78	55	73	57	49	53	42	48		62	99	66	61	48		69
BLi00488	sdcS	763	26	48	110	1266	220	78	76	66	195	222	198	194	200	67		260	514	73	205	161		245
BLi00489		371	8	27	29	282	47	8	21	12	81	93	99	83	71	17		125	115	14	90	60		77
BLi00490		366	3	6	22	229	31	15	11	11	38	52	34	52	41	15		116	90	12	41	38		56
BLi00491		295	8	23	19	242	44	15	12	6	63	62	50	54	49	23		101	98	10	59	44		59
BLi00492		43	0	5	13	40	15	19	23	17	26	23	22	24	23	23		14	22	20	24	24		21
BLi00493		189	0	23	51	125	48	67	51	56	76	70	69	77	55	72		64	73	57	72	68		67
BLi00494	ulaA	109	0	9	30	97	26	41	40	37	53	46	45	51	54	48		36	49	39	49	51		45
BLi00495		174	0	8	39	120	33	58	49	49	58	47	48	76	64	59		56	62	52	51	67		58
BLi00496		238	1	6	37	138	33	53	49	53	52	54	47	70	65	67		75	67	52	51	68		62
BLi00497	ycsE	230	144	84	72	178	74	81	84	80	93	88	72	105	112	69		157	106	82	85	98		102
BLi00498	ycsF	2	7	12	0	0	0	1	0	0	6	9	3	5	1	1		7	0	0	6	3		3
BLi00499	ycsG	0	9	7	0	0	0	1	0	0	4	12	4	1	2	1		6	0	0	7	2		2
BLi00500	ycsI	1	8	10	0	0	0	2	0	2	2	12	5	6	3	2		6	0	1	6	4		3
BLi00501	kipI	0	1	4	0	0	0	0	0	0	5	7	2	2	1	3		1	0	0	5	2		1
BLi00502	kipA	0	5	3	0	0	0	0	0	3	4	9	5	4	4	6		3	0	2	6	4		3
BLi00503	kipR	7	58	22	36	32	31	54	63	62	46	39	51	51	42	56		34	33	60	46	49		45
BLi00504	lipC	12	34	15	31	28	19	47	46	43	68	73	57	45	49	31		23	25	46	66	42		41
BLi00505	mtlA	0	2	3	0	0	1	0	0	0	0	1	0	0	0	0		2	0	0	0	0		0
BLi00506	mtlF	0	9	7	0	0	1	0	0	0	0	1	0	0	1	2		6	0	0	0	1		1
BLi00507	mtlD	0	5	4	0	1	2	0	0	0	0	0	0	0	0	0		3	1	0	0	0		0
BLi00508	mtlR	4	20	10	1	7	4	0	0	0	3	2	2	1	2	1		13	4	0	2	1		4
BLi00509	ydaD	0	0	0	0	0	0	0	0	0	0	4	3	0	0	2		0	0	0	2	0		0
BLi00510	ydaE	0	0	0	0	1	0	0	0	0	5	2	3	2	0	6		0	0	0	3	2		1
BLi00511		0	15	0	2	7	3	1	0	4	5	0	2	6	6	2		7	4	2	2	5		4
BLi00512	ydaG	103	0	95	7	8	7	14	5	8	63	58	53	38	52	68		55	7	9	59	51		32
BLi00513	ydaH	11	10	21	2	16	7	5	2	2	16	16	10	12	7	6		13	8	3	14	9		9
BLi00514		23	131	36	37	75	57	24	31	20	23	24	29	24	22	19		75	57	25	25	22		39
BLi00515	ydzA	57	105	94	122	107	93	140	201	148	172	129	134	171	126	98		88	106	162	147	135		130
BLi00516		2	6	2	0	9	1	1	5	2	10	2	10	3	0	0		4	3	3	7	1		3
BLi00517	lrpC	5	34	25	15	14	10	8	7	14	6	8	11	5	5	13		23	13	10	8	7		12
BLi00518	topB	36	128	59	61	70	55	55	59	56	45	36	41	48	39	37		83	62	57	41	42		56
BLi00519	ydaO	3	6	1	8	4	9	6	6	4	8	5	3	6	7	1		4	7	5	6	5		5
BLi00520	ydaP	0	1	1	0	1	1	1	1	1	19	13	8	8	4	1		1	1	1	14	5		4
BLi00521		18	7	10	111	29	52	162	155	138	237	159	202	255	144	235		11	63	150	202	211		129
BLi00522		n. d.	n. d.	n. d.	n. d.	n. d.	n. d.	n. d.	n. d.	n. d.	n. d.	n. d.	n. d.	n. d.	n. d.	n. d.		n. d.	n. d.	n. d.	n. d.	n. d.		n. d.
BLi00523		n. d.	n. d.	n. d.	n. d.	n. d.	n. d.	n. d.	n. d.	n. d.	n. d.	n. d.	n. d.	n. d.	n. d.	n. d.		n. d.	n. d.	n. d.	n. d.	n. d.		n. d.
BLi00524		56	84	138	91	92	69	161	114	95	162	107	141	148	134	106		89	83	119	139	132		112
BLi00525	ydaF	64	34	107	124	84	81	150	134	130	146	102	121	154	121	114		61	95	137	124	131		112
BLi00526	mntH	4	22	17	6	12	19	6	13	9	18	27	11	7	5	2		16	13	9	19	5		12
BLi00527	ydaS	0	0	0	0	0	0	0	1	0	20	16	26	16	19	19		0	0	0	20	18		7
BLi00528	ansB1	0	0	0	0	0	0	0	0	0	12	8	8	4	9	0		0	0	0	9	4		2
BLi00529	yojK	2	11	7	0	0	2	0	1	1	4	3	1	2	1	0		7	1	0	3	1		2
BLi00530	ydaT	0	3	0	0	0	1	0	0	1	0	0	0	3	0	0		1	0	0	0	1		0
BLi00531	ydbA	3	21	15	5	11	3	0	4	4	4	5	3	2	0	1		14	6	3	4	1		5
BLi00532		0	32	3	2	2	4	0	2	1	2	2	3	1	1	0		15	3	1	2	1		4
BLi00533	ydbB	4	21	16	11	22	7	13	18	11	11	8	6	9	9	7		15	13	14	8	8		12
BLi00534	gsiB	n. d.	n. d.	n. d.	n. d.	n. d.	n. d.	n. d.	n. d.	n. d.	n. d.	n. d.	n. d.	n. d.	n. d.	n. d.		n. d.	n. d.	n. d.	n. d.	n. d.		n. d.
BLi00535	ydbI	13	78	44	34	52	32	21	38	19	19	20	12	11	19	10		50	39	26	17	13		29
BLi00536		91	303	128	243	227	282	172	250	176	134	174	108	157	149	45		196	253	198	139	123		187
BLi00537	ydbJ	20	46	14	32	39	39	19	29	20	4	7	4	6	7	6		30	37	23	5	6		21
BLi00538		7	57	4	27	35	35	11	23	12	10	7	2	5	7	3		29	32	15	6	5		18
BLi00539	ydbL	174	228	223	318	194	187	277	165	284	41	97	48	67	79	881		211	230	246	61	303		213
BLi00540	ydbM	20	60	45	33	18	16	34	32	18	8	12	9	9	10	24		44	22	27	9	14		23
BLi00541	fbpB	4	24	14	0	43	9	3	2	0	22	7	12	21	17	10		16	17	1	15	17		12
BLi00542	ydbP	84	350	326	119	212	88	109	166	74	210	176	213	173	114	182		263	136	112	201	156		164
BLi00543	ddl	72	184	99	128	166	140	106	132	123	132	126	101	125	127	77		129	145	121	121	113		126
BLi00544	murF	33	88	36	63	70	65	60	69	64	57	48	39	51	54	34		59	66	65	49	47		58
BLi00545		42	57	44	62	61	45	65	60	52	99	77	89	64	55	54		50	55	58	89	58		62
BLi00546	cshA	44	317	105	115	149	97	114	119	92	105	103	75	94	83	52		182	119	106	95	79		114
BLi00547	ydbS	234	177	398	72	129	103	229	74	78	110	72	78	99	53	174		249	101	118	88	104		126
BLi00548	ydbT	105	113	240	47	78	55	114	40	32	49	38	34	40	25	57		142	60	57	41	40		64
BLi00549	ydcA	21	37	14	19	33	28	27	37	30	62	31	43	40	43	39		27	27	31	47	41		34
BLi00550	ydcC	0	1	5	0	0	1	43	2	3	705	381	636	393	228	111		2	0	13	583	257		157
BLi00551	alr1	43	150	56	108	127	96	117	153	119	112	86	96	110	87	77		95	110	129	99	93		107
BLi00552	ndoAI	136	1304	374	309	652	239	348	483	202	452	326	226	294	239	192		721	391	328	343	247		390
BLi00553	ndoA	104	1414	284	304	788	227	290	468	173	322	265	215	203	168	125		738	427	296	272	169		366
BLi00554	rsbR1	93	172	140	174	186	170	148	169	145	103	87	78	103	88	47		140	177	154	90	82		133
BLi00555	rsbS	48	141	68	113	154	100	106	112	53	57	51	41	61	42	32		95	121	86	50	46		82
BLi00556	rsbT	31	104	50	69	91	68	67	65	46	54	30	33	44	44	29		69	76	58	40	40		57
BLi00557	rsbU	40	119	50	75	93	68	53	68	37	43	33	29	43	35	17		78	78	51	36	33		55
BLi00558	rsbV	80	149	73	122	147	94	87	133	72	87	69	44	99	59	77		110	119	95	68	79		95
BLi00559	rsbW	91	139	79	140	151	113	107	151	82	80	92	69	99	88	89		110	134	110	81	93		107
BLi00560	sigB	77	121	101	108	119	88	114	131	90	84	87	73	108	70	86		103	104	109	82	89		98
BLi00561	rsbX	68	131	59	94	109	75	82	85	58	78	49	50	69	47	46		94	92	73	60	55		75
BLi00562	ydcI	40	116	67	56	104	59	40	63	49	42	39	30	36	37	25		81	72	51	37	33		55
BLi00563		6	26	9	27	23	26	21	23	20	30	25	21	27	19	16		16	25	21	26	21		22
BLi00564	ydgH	3	11	2	8	9	21	4	10	9	16	12	15	22	20	17		7	13	8	15	20		12
BLi00565	ydcK	12	17	1	24	26	24	14	23	18	16	15	21	17	18	18		12	25	18	17	18		19
BLi00566	trnN2	n. d.	n. d.	n. d.	n. d.	n. d.	n. d.	n. d.	n. d.	n. d.	n. d.	n. d.	n. d.	n. d.	n. d.	n. d.		n. d.	n. d.	n. d.	n. d.	n. d.		n. d.
BLi00567	trnS2	n. d.	n. d.	n. d.	n. d.	n. d.	n. d.	n. d.	n. d.	n. d.	n. d.	n. d.	n. d.	n. d.	n. d.	n. d.		n. d.	n. d.	n. d.	n. d.	n. d.		n. d.
BLi00568	trnE3	n. d.	n. d.	n. d.	n. d.	n. d.	n. d.	n. d.	n. d.	n. d.	n. d.	n. d.	n. d.	n. d.	n. d.	n. d.		n. d.	n. d.	n. d.	n. d.	n. d.		n. d.
BLi00569	trnQ2	n. d.	n. d.	n. d.	n. d.	n. d.	n. d.	n. d.	n. d.	n. d.	n. d.	n. d.	n. d.	n. d.	n. d.	n. d.		n. d.	n. d.	n. d.	n. d.	n. d.		n. d.
BLi00570	trnK1	n. d.	n. d.	n. d.	n. d.	n. d.	n. d.	n. d.	n. d.	n. d.	n. d.	n. d.	n. d.	n. d.	n. d.	n. d.		n. d.	n. d.	n. d.	n. d.	n. d.		n. d.
BLi00571	trnL1	n. d.	n. d.	n. d.	n. d.	n. d.	n. d.	n. d.	n. d.	n. d.	n. d.	n. d.	n. d.	n. d.	n. d.	n. d.		n. d.	n. d.	n. d.	n. d.	n. d.		n. d.
BLi00572	trnL2	n. d.	n. d.	n. d.	n. d.	n. d.	n. d.	n. d.	n. d.	n. d.	n. d.	n. d.	n. d.	n. d.	n. d.	n. d.		n. d.	n. d.	n. d.	n. d.	n. d.		n. d.
BLi00573		21	56	45	4	30	8	4	7	1	15	12	9	8	8	7		42	13	4	12	8		14
BLi00574		14	39	26	30	49	24	34	28	41	27	11	11	17	9	2		28	34	35	17	10		26
BLi00575		16	55	38	10	43	3	15	10	0	13	9	0	8	2	0		39	18	7	8	4		14
BLi00576	des1	0	0	0	0	1	0	0	0	0	0	2	0	0	0	0		0	0	0	0	0		0
BLi00578	cspC	390	1015	544	153	436	164	143	353	160	424	361	375	676	474	663		711	246	215	390	604		399
BLi00579		7	39	10	18	25	18	18	18	12	24	19	18	15	19	11		22	20	16	21	15		19
BLi00580	yyaS	0	0	0	0	0	0	0	0	0	0	0	0	0	0	0		0	0	0	0	0		0
BLi00581	yybA	5	8	0	0	13	0	8	5	1	4	3	4	5	0	3		5	4	4	4	3		4
BLi00582	paiA	2	14	15	6	12	7	17	9	7	9	1	0	7	4	4		11	8	10	4	5		8
BLi00583	paiB	13	24	11	14	21	13	17	16	20	14	10	11	16	11	7		18	15	18	12	12		15
BLi00584		3	4	2	14	5	9	5	14	14	10	10	8	8	10	2		3	9	12	9	7		9
BLi00585		18	15	32	35	18	23	13	23	17	32	28	27	24	19	22		20	25	18	29	22		23
BLi00586	ydeO	46	222	121	31	114	35	19	26	21	29	29	20	26	21	13		144	58	22	26	21		49
BLi00587		0	0	0	0	0	0	0	0	0	0	0	0	0	0	0		0	0	0	0	0		0
BLi00588	ywqM1	0	7	6	2	9	2	1	4	2	4	6	0	3	3	0		4	4	2	3	2		3
BLi00589		10	40	24	17	39	10	8	19	9	20	13	3	15	9	4		27	21	11	13	10		16
BLi00590		20	30	23	28	32	21	27	29	19	43	30	25	34	25	24		26	27	24	34	28		27
BLi00591		18	29	31	40	23	33	22	27	31	31	26	22	28	22	15		26	32	27	27	22		27
BLi00592	ydgF	12	49	29	2	13	7	1	0	1	2	4	2	3	1	0		33	7	1	3	2		8
BLi00593		4	13	12	9	24	14	7	7	10	16	13	5	9	5	2		10	15	8	12	6		10
BLi00594		4	26	16	8	5	5	2	3	3	3	2	1	4	5	2		17	6	2	2	4		6
BLi00595	sigV	6	21	5	7	22	9	16	15	10	36	19	26	17	22	20		13	13	13	27	20		17
BLi00596	rsiV	10	37	14	22	29	26	25	22	18	21	18	24	21	17	10		23	26	21	21	16		22
BLi00597	yrhL	4	21	5	7	16	7	9	7	5	4	4	1	3	2	7		12	10	7	3	4		7
BLi00598	ydgK1	10	49	16	7	15	8	4	7	5	1	5	0	1	2	0		29	10	5	2	1		9
BLi00599		4	20	12	10	14	11	6	9	6	8	4	3	2	3	1		13	12	7	5	2		8
BLi00600		43	67	115	24	44	27	10	14	13	8	13	3	6	10	2		72	31	12	8	6		24
BLi00601		1	1	0	6	2	2	2	8	5	1	1	0	0	0	0		1	3	5	1	0		2
BLi00602		0	0	0	0	0	0	0	0	0	0	0	0	0	0	0		0	0	0	0	0		0
BLi00603		54	2	11	19	191	31	49	25	18	16	10	8	21	16	18		21	77	28	12	18		34
BLi00604	trnR1	n. d.	n. d.	n. d.	n. d.	n. d.	n. d.	n. d.	n. d.	n. d.	n. d.	n. d.	n. d.	n. d.	n. d.	n. d.		n. d.	n. d.	n. d.	n. d.	n. d.		n. d.
BLi00605	trnG1	n. d.	n. d.	n. d.	n. d.	n. d.	n. d.	n. d.	n. d.	n. d.	n. d.	n. d.	n. d.	n. d.	n. d.	n. d.		n. d.	n. d.	n. d.	n. d.	n. d.		n. d.
BLi00606	rrsE	n. d.	n. d.	n. d.	n. d.	n. d.	n. d.	n. d.	n. d.	n. d.	n. d.	n. d.	n. d.	n. d.	n. d.	n. d.		n. d.	n. d.	n. d.	n. d.	n. d.		n. d.
BLi00607	rrlE	n. d.	n. d.	n. d.	n. d.	n. d.	n. d.	n. d.	n. d.	n. d.	n. d.	n. d.	n. d.	n. d.	n. d.	n. d.		n. d.	n. d.	n. d.	n. d.	n. d.		n. d.
BLi00608	rrfE	n. d.	n. d.	n. d.	n. d.	n. d.	n. d.	n. d.	n. d.	n. d.	n. d.	n. d.	n. d.	n. d.	n. d.	n. d.		n. d.	n. d.	n. d.	n. d.	n. d.		n. d.
BLi00609	trnM2	n. d.	n. d.	n. d.	n. d.	n. d.	n. d.	n. d.	n. d.	n. d.	n. d.	n. d.	n. d.	n. d.	n. d.	n. d.		n. d.	n. d.	n. d.	n. d.	n. d.		n. d.
BLi00610	trnD1	n. d.	n. d.	n. d.	n. d.	n. d.	n. d.	n. d.	n. d.	n. d.	n. d.	n. d.	n. d.	n. d.	n. d.	n. d.		n. d.	n. d.	n. d.	n. d.	n. d.		n. d.
BLi00611	thiL	17	48	26	11	37	13	18	22	11	17	18	7	17	15	10		33	20	16	14	14		19
BLi00612	ydiB	34	77	67	55	70	40	63	71	71	30	34	26	46	43	37		61	54	69	30	42		52
BLi00613	ydiC	13	66	28	28	45	23	35	43	22	29	25	22	21	23	12		40	31	32	26	19		30
BLi00614	ydiD	23	93	51	54	73	44	54	56	41	36	23	27	28	27	28		61	56	49	29	28		45
BLi00615	gcp	27	74	38	42	74	41	64	60	51	35	34	32	41	38	33		51	52	57	34	37		47
BLi00616	ydiF1	59	90	98	58	81	62	81	60	47	64	45	47	62	32	45		83	67	60	53	47		61
BLi00617	moaC	204	311	317	114	339	139	141	202	103	266	232	147	220	165	157		280	194	144	219	183		197
BLi00618	rex	154	201	224	190	276	161	288	275	165	271	230	200	193	177	168		192	206	233	237	181		212
BLi00619	tatAY	627	372	516	1358	884	943	1176	1225	1138	1511	1004	806	1435	1026	1203		487	1055	1177	1137	1231		1048
BLi00620	tatCY	520	349	369	1082	714	773	1203	1212	1047	1324	889	939	1304	955	1205		408	852	1142	1071	1159		954
BLi00621	ydiK	27	102	62	41	85	47	50	56	24	32	13	20	35	40	13		69	57	41	23	31		44
BLi00622	ydiL	22	98	55	28	68	30	35	43	20	26	20	12	28	14	15		65	42	31	20	20		35
BLi00623	groES	501	2026	1087	798	1435	434	1064	871	301	723	445	473	816	392	849		1332	861	684	560	681		800
BLi00624	groEL	897	2095	1667	2528	2049	1433	3679	2517	2029	1227	1166	1212	1595	1257	1823		1627	1969	2630	1207	1547		1868
BLi00626		0	0	0	0	0	0	0	0	0	6	0	0	2	0	0		0	0	0	2	0		0
BLi00628	yoaR	0	1	0	0	0	0	0	0	0	14	11	5	5	14	0		0	0	0	10	7		3
BLi00629	yfmQ	204	304	270	778	314	353	341	329	425	124	135	108	188	141	1022		266	473	373	123	409		342
BLi00630		21	73	47	48	59	29	26	62	25	25	26	17	22	23	26		51	44	37	23	23		36
BLi00631	yoqW	3	8	2	5	10	3	11	8	10	26	15	20	10	9	9		5	6	10	21	9		10
BLi00633		4	14	12	10	18	5	10	5	8	9	11	7	7	5	1		10	11	7	9	5		8
BLi00634	pps1	24	19	14	24	24	24	15	21	20	23	21	16	17	19	8		20	24	19	20	15		20
BLi00635	yoaF	1013	488	1631	417	309	304	1054	376	418	771	335	511	751	297	995		930	341	578	555	665		586
BLi00636		87	66	53	173	96	129	327	149	186	361	153	244	276	155	275		69	133	213	260	234		185
BLi00637	dltE	53	39	57	104	61	70	221	132	115	241	138	193	188	147	211		48	78	149	194	181		131
BLi00638	pnbA	52	10	58	48	31	42	65	41	48	85	57	56	80	56	75		34	41	51	68	70		53
BLi00639	iolF1	10	1	2	14	19	15	4	9	6	1	2	3	1	2	0		4	16	7	2	1		7
BLi00640	ydjF	176	269	364	130	177	182	230	103	174	60	96	64	70	64	100		264	165	168	73	77		148
BLi00641	ydjG	108	166	204	70	119	80	80	64	68	24	38	23	24	23	26		158	89	70	28	24		72
BLi00642	ydjH	64	174	175	45	90	57	49	40	42	21	40	17	18	21	17		141	64	44	26	19		55
BLi00643	ydjI	103	202	197	66	112	77	73	65	57	26	38	23	23	28	23		171	85	64	29	25		71
BLi00644		114	167	221	55	95	82	78	53	50	40	37	39	47	30	32		164	78	58	39	37		71
BLi00645	yrhO	9	65	16	30	37	28	19	34	22	30	17	20	31	17	16		36	32	25	23	22		27
BLi00646	yrhP	160	270	260	180	480	174	87	124	94	71	22	32	36	10	11		234	272	101	44	20		136
BLi00647		34	72	73	46	82	61	67	59	59	54	44	45	50	32	37		61	63	61	49	40		55
BLi00648		28	39	43	21	33	25	32	25	26	24	22	16	21	16	19		37	26	27	21	19		26
BLi00649		8	17	17	6	15	10	9	8	5	8	4	6	8	4	7		14	10	7	7	6		9
BLi00651		0	3	4	0	0	3	5	2	4	0	1	5	0	1	0		2	1	4	2	0		2
BLi00652		5	15	5	10	8	6	7	8	7	7	4	5	6	8	3		10	8	7	6	6		7
BLi00654		8	27	41	1	10	7	6	7	1	4	10	1	5	2	5		24	6	4	5	4		8
BLi00655	yjeA	14	63	38	7	19	8	10	14	7	13	14	5	9	8	9		42	11	10	11	9		15
BLi00656	amyS	0	0	0	0	0	0	0	0	0	9	11	6	7	9	2		0	0	0	9	6		2
BLi00657	mdxR	11	8	5	8	11	11	5	7	6	6	6	0	5	4	0		8	10	6	4	3		7
BLi00658	yvdF	19	3	26	13	11	15	4	10	9	4	6	3	6	3	4		14	13	8	4	4		9
BLi00659	mdxE	88	0	83	41	36	44	9	13	15	6	10	6	9	10	7		47	41	13	7	9		23
BLi00660	mdxF	70	0	39	18	22	26	3	8	12	3	5	1	7	4	7		31	22	8	3	6		14
BLi00661	mdxG	54	1	29	16	17	13	3	2	5	0	6	2	2	2	0		24	15	4	2	1		9
BLi00662	yvdJ	54	0	13	12	18	13	2	1	4	1	3	0	2	2	1		20	14	3	1	1		7
BLi00663	yvdK	54	0	28	15	22	16	2	4	5	2	2	2	3	1	1		24	17	4	2	2		9
BLi00664	malL	135	2	30	30	48	31	6	12	14	12	6	6	12	10	8		50	36	11	8	10		22
BLi00665	pgcM	141	3	29	28	45	25	7	17	11	7	11	9	12	14	11		52	32	12	9	12		22
BLi00666	tyrZ	27	46	46	81	45	72	75	77	110	62	53	51	80	60	41		40	66	91	56	62		66
BLi00667	ywaE	79	124	229	148	169	136	194	238	125	362	351	281	277	230	148		136	151	179	335	225		202
BLi00668		244	72	527	32	73	50	212	33	44	118	47	92	115	45	270		236	52	86	88	135		110
BLi00669		333	86	563	21	70	49	194	27	36	99	62	82	109	53	234		279	47	76	83	125		110
BLi00670	ydjM	42	903	114	372	578	285	125	400	112	96	134	79	148	145	56		448	404	205	103	121		255
BLi00671	ydjN	13	102	19	90	73	59	39	98	25	31	27	18	35	40	7		55	73	51	26	29		48
BLi00672	yeaA	171	251	386	125	189	176	537	129	208	272	199	232	178	99	251		260	165	273	238	172		221
BLi00673		0	0	0	0	0	0	0	0	0	254	268	256	65	86	13		0	0	0	260	58		58
BLi00674		0	0	0	0	0	0	0	0	0	1236	1143	1266	214	242	108		0	0	0	1220	194		258
BLi00675	sipS	450	198	616	475	432	357	504	607	364	440	341	291	393	360	333		378	418	478	364	366		408
BLi00676		4	25	22	26	33	35	12	25	18	22	5	2	5	7	0		18	32	19	10	4		17
BLi00677	yhfK	51	67	104	67	85	87	127	87	98	128	96	104	119	72	81		71	80	103	111	92		92
BLi00678		3	8	2	10	2	7	4	5	8	8	7	9	6	8	1		5	6	6	8	5		6
BLi00679	cotA	0	1	0	0	1	0	0	0	0	65	72	57	15	28	3		0	0	0	65	16		15
BLi00680		0	1	0	2	3	2	4	4	3	13	7	10	10	2	1		0	2	3	10	5		4
BLi00681		0	8	0	0	0	0	0	0	0	0	0	0	0	0	0		3	0	0	0	0		0
BLi00682	yeaB	3	22	0	6	33	5	7	13	5	9	7	7	8	13	3		11	14	8	8	8		10
BLi00683	yeaC	30	96	57	95	67	77	82	120	98	69	51	48	69	66	48		66	80	101	57	62		76
BLi00684	yeaD	18	62	35	57	48	53	55	71	49	55	59	37	50	52	32		42	53	58	51	46		51
BLi00685	yebA	15	69	27	53	37	47	56	60	45	43	34	34	43	39	23		43	46	53	37	36		44
BLi00686	guaA	61	542	144	202	128	175	213	247	237	104	127	100	134	126	86		298	169	234	110	118		185
BLi00688	pbuG	16	353	63	4	5	4	54	100	8	12	14	10	11	12	4		180	4	49	12	9		44
BLi00689	yebC	26	58	36	14	46	23	30	19	9	46	43	36	18	24	14		43	27	18	42	19		29
BLi00690	yebD	0	0	0	0	0	0	0	0	0	0	0	0	0	0	0		0	0	0	0	0		0
BLi00691	yebE	0	19	3	6	9	5	5	6	4	8	8	6	6	3	3		9	7	5	7	4		6
BLi00692	yebG	0	16	14	6	15	9	12	8	7	23	25	19	14	9	11		10	10	9	22	11		12
BLi00693	purE	41	320	132	14	27	16	209	235	14	42	30	32	52	25	21		189	19	135	35	34		79
BLi00694	purK	32	392	109	21	31	21	253	328	21	45	32	33	46	30	19		213	24	179	37	33		95
BLi00695	purB	23	467	96	24	24	20	410	453	29	64	47	41	60	40	22		241	23	263	51	43		125
BLi00696	purC	30	746	107	42	37	38	713	814	54	83	55	45	83	57	30		372	39	468	63	59		204
BLi00697	purS	20	567	71	33	16	29	686	766	36	77	51	49	96	64	46		279	26	438	60	71		182
BLi00698	purQ	19	635	98	35	26	37	633	740	42	92	45	49	82	58	26		316	33	418	64	58		182
BLi00699	purL	30	569	129	33	30	28	724	730	47	70	61	47	95	75	27		297	30	441	61	69		186
BLi00700	purF	35	640	162	42	35	34	1051	888	65	95	79	66	118	92	37		339	37	586	82	87		237
BLi00701	purM	20	384	117	19	18	22	425	393	26	44	38	29	49	42	13		208	20	248	38	37		112
BLi00702	purN	23	456	120	22	16	19	505	484	24	58	61	36	67	48	25		242	19	297	53	49		134
BLi00703	purH	33	455	116	26	24	26	627	460	37	57	63	44	74	58	23		243	25	328	55	54		145
BLi00704	purD	44	684	180	44	29	37	1222	759	61	75	115	47	104	99	32		366	37	591	79	82		241
BLi00705		5	7	19	11	13	12	9	5	11	7	8	4	6	8	13		9	12	8	6	9		9
BLi00706	yjiB1	3	5	3	23	10	28	13	16	15	20	16	12	17	15	5		4	21	15	16	13		15
BLi00708	yybP	27	4	28	4	16	6	39	3	17	84	46	61	51	45	49		17	8	19	65	49		30
BLi00709		5	0	11	0	5	0	7	2	0	13	7	12	10	9	7		4	1	2	11	8		5
BLi00710	yezF	0	0	0	0	0	1	0	0	0	24	25	13	16	26	0		0	0	0	21	15		6
BLi00711	yerA	50	47	31	355	128	172	196	169	319	221	161	160	220	163	741		44	215	240	184	349		214
BLi00712	yerB	147	299	155	454	437	306	274	278	392	380	310	280	330	243	855		218	394	325	328	450		348
BLi00713	yerC	134	636	160	481	655	428	281	361	337	371	276	319	287	264	751		367	516	330	326	412		394
BLi00714	pcrB	9	88	29	16	39	15	12	20	9	16	16	5	10	16	7		49	23	14	13	11		21
BLi00715	pcrA	29	86	41	50	68	54	34	50	38	23	25	21	30	24	15		58	57	41	23	24		41
BLi00716	ligA	190	129	135	71	180	117	68	68	57	74	65	56	66	56	45		150	123	63	66	57		90
BLi00717	yerH	101	90	88	56	98	64	50	56	40	55	42	46	50	40	36		93	72	48	48	43		60
BLi00718		126	90	184	36	140	77	30	33	26	52	47	29	35	30	24		124	84	29	43	30		59
BLi00719		80	3	86	24	62	133	7	20	6	15	10	0	15	8	0		47	77	11	9	8		31
BLi00720		102	6	43	32	74	241	9	15	18	14	11	9	14	10	7		45	124	15	11	11		44
BLi00721		53	2	19	23	57	137	2	15	6	10	6	4	7	9	3		22	77	8	7	6		26
BLi00722		93	2	21	31	66	156	8	20	10	6	11	4	8	9	0		35	90	13	7	6		32
BLi00723		105	1	18	22	56	145	0	14	5	10	9	3	8	7	1		38	79	7	7	6		28
BLi00724		111	4	9	21	54	109	4	12	5	10	6	6	6	5	1		38	65	7	8	4		25
BLi00725		112	3	9	14	49	101	1	10	3	5	9	4	2	6	1		38	58	4	6	3		22
BLi00726		95	13	17	24	58	96	6	14	7	14	10	1	14	5	8		39	62	9	9	9		26
BLi00727	sapB	14	67	16	41	41	42	15	25	31	34	34	21	21	29	10		38	41	25	30	21		31
BLi00728	opuE	62	391	242	37	35	38	7	14	10	30	42	25	34	52	20		254	37	10	32	37		62
BLi00730	gatC	150	985	333	286	407	219	254	306	192	282	194	189	311	228	215		571	299	244	226	256		305
BLi00731	gatA	167	623	287	309	338	300	266	353	293	220	213	176	243	226	147		402	315	305	205	210		287
BLi00732	gatB	348	755	364	503	434	419	479	553	563	309	319	289	388	391	264		536	450	538	307	355		442
BLi00733		0	62	7	9	27	9	4	15	8	7	6	2	11	9	7		30	14	9	6	9		13
BLi00734		3	28	11	26	14	9	6	18	17	19	18	12	15	4	16		16	16	14	17	11		15
BLi00735	gmuG	5	21	9	11	10	16	6	3	8	7	6	5	6	8	6		13	12	6	6	7		9
BLi00736	yerO	3	37	23	8	16	12	2	4	3	5	8	3	7	6	2		23	12	3	5	5		9
BLi00737	swrC	189	500	237	202	348	244	94	153	118	94	156	88	112	144	82		341	264	123	112	115		185
BLi00738		42	43	19	39	63	54	23	63	48	33	38	13	38	55	31		37	52	46	28	42		42
BLi00739		111	112	150	137	130	125	119	127	151	133	88	111	118	110	94		121	130	136	112	109		123
BLi00740		65	101	158	102	108	94	108	117	108	123	109	100	126	109	86		104	101	111	112	109		107
BLi00741	dagK	26	158	38	36	47	37	34	44	36	36	36	33	39	21	26		88	40	38	35	29		44
BLi00742	yefA	9	75	24	20	15	14	26	26	16	19	17	21	22	18	17		43	16	22	19	19		23
BLi00743	hsdSIA	0	60	5	10	38	4	7	13	7	3	5	0	11	5	4		28	17	9	3	7		12
BLi00744	hsdM1	12	74	10	33	68	36	25	24	16	22	14	12	19	11	4		40	45	21	16	12		27
BLi00745	hsdSIB	25	65	7	26	65	31	25	23	20	28	21	25	19	16	10		39	40	22	25	16		28
BLi00746	hsdR1	0	0	0	0	0	0	0	0	0	0	0	0	0	0	0		0	0	0	0	0		0
BLi00747	mcrA	0	0	0	0	0	0	0	0	0	0	0	0	0	0	0		0	0	0	0	0		0
BLi00748		0	1	0	2	3	1	0	1	2	3	1	2	2	0	1		0	2	1	2	1		1
BLi00749		5	9	2	18	17	18	14	15	16	11	9	6	14	7	10		6	18	15	9	10		12
BLi00750		19	14	14	26	20	22	15	19	23	15	11	7	22	12	10		16	23	19	11	15		17
BLi00751	rapK	342	119	246	567	256	461	829	654	846	1051	656	760	1188	896	947		220	431	784	839	1022		669
BLi00753		279	92	290	362	180	225	523	364	529	636	402	402	673	447	551		199	254	478	491	562		401
BLi00754		60	340	111	105	157	93	77	99	68	56	72	40	62	51	105		199	117	80	57	70		101
BLi00755		19	60	44	25	61	18	7	21	8	21	26	9	17	14	19		44	34	12	19	17		24
BLi00756		44	52	59	64	51	53	17	57	26	39	30	29	20	42	45		51	56	33	33	35		42
BLi00757	yfmT	8	243	14	18	26	9	3	9	8	2	4	1	4	6	2		116	17	7	2	4		24
BLi00758	yfmS	15	357	30	28	37	20	10	22	15	7	9	8	11	8	7		173	28	16	8	9		40
BLi00759		41	14	17	60	104	95	22	45	40	6	13	4	7	15	2		23	87	37	8	8		36
BLi00760	yfmR	85	92	83	73	148	106	49	73	58	30	41	30	35	36	26		88	109	60	34	33		66
BLi00761		45	65	22	29	67	44	47	42	33	21	19	17	14	17	16		48	46	40	19	15		34
BLi00762	folE2	0	1	0	0	0	0	0	0	0	31	14	26	14	11	7		0	0	0	24	11		6
BLi00763		0	0	0	0	0	0	1	0	0	1	0	1	4	0	2		0	0	0	1	2		0
BLi00764		0	0	0	0	0	0	0	0	0	0	0	0	2	0	1		0	0	0	0	1		0
BLi00765	yciC	0	1	0	0	0	1	2	0	0	0	0	3	6	0	3		0	0	0	1	3		1
BLi00766	bioW	23	1950	315	1	4	9	2	1	1	22	1	2	13	1	0		962	5	1	9	5		148
BLi00767	bioA	34	1851	308	0	7	4	0	0	0	22	0	0	13	1	0		920	3	0	8	5		141
BLi00768	bioF	36	1659	342	2	6	4	0	1	0	26	2	0	21	0	0		842	4	0	10	8		130
BLi00769	bioD	40	1834	390	0	7	4	1	3	0	24	0	2	12	0	0		934	4	1	10	4		143
BLi00770	bioB	36	2255	322	2	2	5	0	0	2	31	2	0	26	1	1		1106	3	1	12	10		170
BLi00771	bioI	23	1463	293	0	4	3	1	0	0	23	1	1	11	0	0		738	2	0	9	4		113
BLi00772		14	41	24	17	48	31	15	20	11	25	22	19	20	14	6		29	32	15	22	14		22
BLi00773	yfmP	31	127	93	55	95	46	102	68	77	39	35	26	50	24	57		90	64	81	34	43		63
BLi00774	yfmO	4	11	10	2	8	0	2	2	2	2	0	1	0	0	2		8	3	2	1	0		3
BLi00775	yfmM1	11	45	19	34	35	35	25	31	28	22	24	20	23	21	16		28	34	28	22	20		27
BLi00776	yfmL	20	46	25	42	56	47	39	48	42	46	32	30	40	38	31		33	49	43	37	37		41
BLi00777	yfmJ	44	43	99	40	60	46	22	31	19	37	29	33	33	31	27		57	48	24	33	31		38
BLi00778	yfmB	3	3	6	9	6	7	1	7	6	21	13	14	22	11	9		3	8	5	16	15		9
BLi00779	yflT	9	0	3	2	0	2	2	0	1	19	12	8	18	14	18		3	1	1	13	17		6
BLi00780	yflS	0	5	0	0	0	0	0	0	0	4	0	0	0	1	0		2	0	0	2	0		0
BLi00781		34	19	11	65	43	45	46	68	42	40	28	29	38	33	27		22	51	51	33	33		40
BLi00782		7	9	21	15	13	14	23	13	17	38	26	39	33	32	32		11	14	17	35	32		22
BLi00783	yflN	5	8	5	13	13	7	17	18	7	42	34	23	22	31	12		6	11	13	34	22		17
BLi00784		19	7	28	47	16	41	57	49	49	118	95	105	113	110	65		16	35	51	107	99		61
BLi00785	nos	0	13	1	10	8	4	5	7	7	6	6	3	1	5	2		6	7	7	5	3		6
BLi00786	sdpI	27	32	36	26	34	29	20	27	28	21	17	23	19	13	21		31	30	26	21	18		25
BLi00787	sdpR	10	18	46	14	18	12	7	8	11	27	12	13	16	5	18		23	14	9	18	13		15
BLi00788	yflL	249	75	555	131	157	136	131	119	160	169	136	100	209	122	250		245	141	140	138	191		165
BLi00789	yflK	47	69	67	70	65	91	38	48	65	57	59	32	56	64	31		62	77	52	50	52		59
BLi00790	yflJ	52	191	125	109	80	57	137	98	82	121	78	105	90	38	105		132	81	102	103	76		97
BLi00791	yflI	8	66	53	13	36	14	51	23	19	48	25	12	41	29	14		45	21	29	30	29		30
BLi00792	map2	42	188	114	59	104	54	104	106	71	93	69	75	93	47	88		126	71	91	80	76		87
BLi00793	ltaS1	30	143	47	103	111	91	61	114	70	107	77	77	80	84	28		85	101	81	89	67		85
BLi00794	yflB	0	20	5	16	14	15	13	10	10	16	9	6	10	9	3		10	15	11	10	8		11
BLi00795	yflA1	6	15	4	15	9	10	17	10	20	13	10	15	16	10	16		10	11	16	13	14		13
BLi00796	treP	0	0	27	0	1	0	0	0	0	1	6	1	0	4	0		7	0	0	3	1		2
BLi00797	treA	0	0	33	0	0	1	0	0	0	2	0	1	2	1	1		8	0	0	1	2		2
BLi00798	treR	9	74	53	21	50	18	35	43	25	41	32	32	33	30	27		49	29	33	36	31		34
BLi00799		0	0	0	0	0	0	0	0	0	38	74	54	33	19	25		0	0	0	54	26		14
BLi00800		n. d.	n. d.	n. d.	n. d.	n. d.	n. d.	n. d.	n. d.	n. d.	n. d.	n. d.	n. d.	n. d.	n. d.	n. d.		n. d.	n. d.	n. d.	n. d.	n. d.		n. d.
BLi00801		n. d.	n. d.	n. d.	n. d.	n. d.	n. d.	n. d.	n. d.	n. d.	n. d.	n. d.	n. d.	n. d.	n. d.	n. d.		n. d.	n. d.	n. d.	n. d.	n. d.		n. d.
BLi00802		0	0	0	0	0	0	0	0	0	37	58	59	17	7	8		0	0	0	51	11		11
BLi00803		0	0	0	0	0	0	0	0	0	25	59	50	11	11	5		0	0	0	43	9		9
BLi00804		0	0	0	0	0	0	0	0	0	33	65	44	10	10	1		0	0	0	47	7		10
BLi00805		0	0	0	0	0	0	0	0	0	43	67	54	15	5	4		0	0	0	54	8		11
BLi00806		0	0	0	0	0	0	0	0	0	38	49	38	6	7	2		0	0	0	42	5		8
BLi00807		0	0	0	0	0	0	0	0	0	219	423	285	79	54	32		0	0	0	305	57		66
BLi00808		0	0	0	0	0	0	0	0	0	33	47	35	8	9	3		0	0	0	38	7		8
BLi00809	yrbE	0	0	0	0	0	0	0	0	0	26	54	37	13	7	1		0	0	0	38	7		8
BLi00810		0	1	0	0	0	0	0	0	0	90	218	158	64	38	42		0	0	0	152	49		37
BLi00811		2	0	1	1	0	1	0	0	0	112	194	151	59	62	42		1	0	0	150	55		38
BLi00812		20	29	22	9	26	10	16	14	16	12	18	13	19	14	8		25	14	16	14	14		16
BLi00813	yfkO	110	82	127	130	110	100	209	186	216	237	230	224	284	213	271		102	113	205	232	256		182
BLi00814	yfkN	42	18	42	101	52	78	119	133	108	74	71	68	99	151	69		31	77	119	71	109		86
BLi00815	yfkM	76	2	52	21	28	19	41	35	29	88	82	109	113	47	237		37	22	34	93	126		59
BLi00816		194	288	774	176	255	150	114	214	128	181	158	155	184	143	85		378	191	151	166	142		196
BLi00817		188	62	534	127	96	168	104	126	115	101	94	85	105	108	50		216	133	116	94	91		126
BLi00818	yfkJ	37	62	50	47	58	44	41	67	50	62	75	51	57	65	52		52	49	53	63	59		55
BLi00819	yfkI	61	85	68	105	63	82	54	84	84	77	69	59	71	89	55		74	83	76	69	73		76
BLi00820	yfkH	45	57	53	66	46	59	39	52	62	63	48	46	51	59	38		53	57	53	53	50		53
BLi00821	yfkF	7	13	8	10	13	16	7	12	8	9	7	8	8	10	4		10	13	9	8	7		10
BLi00822		2	5	3	1	3	3	0	0	2	5	3	4	3	1	2		4	3	0	4	2		2
BLi00823	yfkE	3	3	4	3	4	3	2	2	6	9	11	7	3	9	4		3	3	4	9	6		5
BLi00824	yfkD	6	11	1	6	3	7	2	3	6	102	79	85	29	66	6		7	5	4	90	35		26
BLi00825	yfkA	3	23	4	10	16	9	9	15	8	6	8	5	9	4	5		12	12	11	6	6		9
BLi00826	yfjT	41	508	133	32	134	40	32	35	25	46	47	39	47	57	43		274	67	30	44	50		81
BLi00827	pdaA	0	2	4	0	2	1	0	0	0	10	18	5	2	9	0		1	1	0	11	4		3
BLi00828		2217	1267	3052	1243	2511	1797	612	1172	820	231	256	214	299	275	259		1999	1852	874	234	280		1049
BLi00829		23	52	29	25	42	52	10	24	25	16	19	9	21	20	12		38	41	21	15	18		26
BLi00830	yfjQ	0	0	0	0	0	0	0	0	0	0	1	0	0	1	0		0	0	0	0	0		0
BLi00831	yfjP	39	79	83	48	69	50	59	48	52	68	50	42	68	53	48		68	56	53	54	57		57
BLi00832	yfjO	48	79	86	42	72	56	61	53	56	54	43	51	60	45	40		72	57	56	49	49		56
BLi00833	yfjM	0	10	4	4	0	4	2	2	1	0	0	3	2	0	0		5	3	2	1	1		2
BLi00835		0	3	0	2	0	0	3	0	4	0	0	0	2	0	1		1	0	2	0	1		1
BLi00836		6	5	3	4	7	3	2	5	3	2	1	1	0	2	2		5	5	4	1	1		3
BLi00837	yfjL	11	16	9	11	10	13	10	8	10	8	4	1	7	4	4		13	11	9	5	5		9
BLi00838		1	13	0	5	6	5	4	1	2	6	3	0	6	4	1		6	5	2	3	4		4
BLi00839	ydhE	9	15	9	13	9	7	29	11	18	26	12	26	30	12	26		12	9	19	22	23		17
BLi00840		0	0	0	0	0	0	0	0	0	20	18	4	8	12	0		0	0	0	15	7		4
BLi00841	yceI	3	108	16	0	1	1	6	0	24	7	15	3	2	5	2		54	1	12	8	3		13
BLi00842	sacX	0	7	0	0	0	3	0	1	1	1	1	1	1	0	0		3	1	1	1	0		1
BLi00843	sacY	2	6	1	4	2	3	0	1	2	4	1	2	2	3	0		4	3	1	2	2		2
BLi00844	ybcF	0	0	0	0	0	1	0	0	0	0	0	0	0	1	0		0	0	0	0	0		0
BLi00845		0	0	0	0	0	0	0	0	0	0	0	0	0	0	0		0	0	0	0	0		0
BLi00846	ndhF	0	0	0	0	0	0	0	0	0	0	0	0	0	0	0		0	0	0	0	0		0
BLi00847		13	106	53	20	33	27	18	21	17	24	17	10	18	18	6		65	27	18	17	15		26
BLi00848		52	179	96	138	96	61	201	196	223	139	131	132	214	164	197		120	96	209	135	192		152
BLi00849	acoA	2125	4	16	1525	2018	4335	387	471	629	583	882	448	427	842	257		665	2745	516	638	524		1088
BLi00850	acoB	2467	0	27	1497	1851	4746	340	429	616	539	724	396	397	785	224		772	2839	485	555	484		1097
BLi00851	acoC	2741	3	16	1460	1631	4909	320	408	576	478	708	411	362	640	241		856	2820	456	532	425		1082
BLi00852	acoL	2842	4	18	1532	1845	4678	360	450	570	505	694	444	380	738	238		888	2823	477	548	465		1103
BLi00853	acoR	80	1	27	65	104	155	29	44	46	58	48	41	48	47	33		32	111	41	50	44		58
BLi00854		3	15	6	6	1	6	3	1	3	4	3	0	2	5	0		9	5	3	2	2		4
BLi00855	malA	111	0	36	21	38	14	38	32	45	95	66	87	87	84	97		43	24	39	84	89		53
BLi00856	malR1	27	11	22	14	19	10	26	22	25	48	43	34	50	38	37		19	14	24	42	42		28
BLi00857	malP	69	3	19	18	33	17	28	31	33	47	36	36	42	45	35		27	23	31	40	41		32
BLi00858		0	1	18	1	1	0	0	1	0	251	450	313	143	102	65		4	1	0	334	107		81
BLi00859		2	0	26	0	0	0	0	0	0	95	107	85	34	26	21		7	0	0	96	28		23
BLi00860		202	258	286	125	219	117	104	119	97	108	92	94	135	79	104		248	152	106	99	107		137
BLi00861	catD	0	2	0	0	0	1	0	1	4	0	3	1	7	0	2		0	0	2	1	3		1
BLi00862	catE	0	3	0	0	0	1	1	0	1	2	3	3	0	2	2		1	0	1	3	1		1
BLi00863	xynP	1	0	0	16	3	17	86	35	57	251	98	194	271	146	319		0	12	58	186	242		95
BLi00864	xynB	2	0	2	12	2	19	75	29	49	226	80	181	218	115	263		1	11	50	167	196		81
BLi00865		0	1	1	3	3	2	5	5	1	5	3	5	3	5	4		0	3	3	4	4		3
BLi00866	ytcQ1	6	2	1	15	3	19	97	36	66	223	77	170	256	111	276		3	13	65	161	212		88
BLi00867		19	65	39	15	28	16	19	20	19	15	10	24	27	17	12		44	19	19	17	20		23
BLi00868		14	69	71	25	37	29	36	28	34	29	18	20	33	28	22		53	30	33	23	28		33
BLi00870	yfiT	23	60	58	25	31	34	49	35	34	43	19	39	41	26	40		48	30	38	34	36		37
BLi00871	mprF	5	22	5	6	8	7	4	5	5	3	3	1	4	4	0		13	7	5	2	3		6
BLi00872	yfhB	20	22	12	57	28	34	40	68	64	43	36	45	49	51	31		19	39	59	41	45		43
BLi00873	yfhC	45	59	30	83	58	49	68	87	92	75	49	61	66	61	51		48	62	84	63	60		65
BLi00874	yfhD	13	27	25	10	18	19	14	17	14	695	506	601	312	566	54		22	16	15	608	328		181
BLi00875		1	21	8	10	14	13	4	1	6	11	18	10	13	5	0		12	12	4	13	7		9
BLi00876	yfhF	8	16	8	22	20	23	23	22	24	29	21	23	21	24	23		11	22	23	25	23		21
BLi00877	yfhG	31	58	32	46	53	42	52	57	44	45	26	31	47	27	36		44	47	50	35	37		43
BLi00878	yfhH	38	52	48	47	51	62	48	61	55	56	35	45	46	40	56		47	54	55	46	46		50
BLi00879	sspK	0	0	0	0	0	0	0	0	0	85	54	75	35	58	0		0	0	0	72	33		19
BLi00880	yfhJ	36	73	39	65	73	62	77	73	74	63	50	66	77	51	73		53	66	75	60	67		65
BLi00881	csbB	23	194	60	87	86	78	85	89	77	44	36	26	55	41	41		109	83	83	36	46		72
BLi00882		28	173	60	86	76	81	76	77	71	34	33	22	39	42	35		101	81	74	30	39		65
BLi00883	yfhO	19	94	24	35	30	25	41	37	30	16	20	20	19	16	14		54	30	35	19	16		30
BLi00884	yfhP	40	56	55	28	75	42	20	30	23	57	52	44	38	45	27		51	48	24	52	38		41
BLi00885	yfhQ	19	112	38	34	43	39	30	38	27	35	33	22	32	28	14		66	39	31	30	25		37
BLi00886	yfhS	0	0	0	0	0	0	0	0	1	2	10	3	1	10	3		0	0	0	5	5		2
BLi00887	fabL	37	154	61	57	76	47	24	52	39	33	28	21	31	30	11		96	59	39	27	25		48
BLi00888	sspE	41	141	85	67	76	45	37	61	53	4929	7281	4481	3009	6704	279		97	62	51	5554	3527		1693
BLi00889	ygaB	41	31	32	168	80	67	810	337	390	735	486	516	786	536	419		34	103	488	591	597		368
BLi00890	ygaC	66	163	167	32	130	39	45	56	32	77	57	35	63	48	28		134	65	43	58	48		66
BLi00891	ygaD	13	49	34	26	38	28	26	31	22	14	17	10	13	10	13		34	31	26	14	12		24
BLi00892		0	0	0	0	0	0	0	0	0	105	69	87	43	30	7		0	0	0	88	28		21
BLi00893		0	0	2	0	0	0	0	0	0	108	75	76	44	28	7		0	0	0	88	28		21
BLi00894		0	0	0	0	0	0	0	0	0	119	91	83	59	38	10		0	0	0	100	38		25
BLi00895		0	0	3	0	0	0	3	1	1	77	56	52	29	24	6		0	0	1	63	21		16
BLi00896		0	0	0	0	0	0	6	0	0	40	36	42	17	20	4		0	0	1	40	14		10
BLi00897	ygaE	11	63	29	26	31	21	15	25	21	30	29	18	24	18	13		39	26	20	26	19		25
BLi00898	gsaB	44	138	125	59	104	85	47	71	65	71	62	55	73	50	55		106	83	62	64	60		74
BLi00899	ygaF	139	352	195	280	292	307	207	246	322	209	189	162	272	193	199		249	295	268	189	224		249
BLi00900	perR1	399	752	541	443	655	545	393	431	409	263	335	284	317	267	278		594	549	412	293	290		428
BLi00901	ygzB	585	300	438	567	625	549	460	591	459	541	518	372	549	437	368		423	580	501	483	460		497
BLi00902	ygxA	63	171	87	208	128	129	192	184	173	168	113	140	178	128	117		118	153	182	142	144		151
BLi00903	rrsF	n. d.	n. d.	n. d.	n. d.	n. d.	n. d.	n. d.	n. d.	n. d.	n. d.	n. d.	n. d.	n. d.	n. d.	n. d.		n. d.	n. d.	n. d.	n. d.	n. d.		n. d.
BLi00904	rrlF	n. d.	n. d.	n. d.	n. d.	n. d.	n. d.	n. d.	n. d.	n. d.	n. d.	n. d.	n. d.	n. d.	n. d.	n. d.		n. d.	n. d.	n. d.	n. d.	n. d.		n. d.
BLi00905	rrfF	n. d.	n. d.	n. d.	n. d.	n. d.	n. d.	n. d.	n. d.	n. d.	n. d.	n. d.	n. d.	n. d.	n. d.	n. d.		n. d.	n. d.	n. d.	n. d.	n. d.		n. d.
BLi00906	trnN3	n. d.	n. d.	n. d.	n. d.	n. d.	n. d.	n. d.	n. d.	n. d.	n. d.	n. d.	n. d.	n. d.	n. d.	n. d.		n. d.	n. d.	n. d.	n. d.	n. d.		n. d.
BLi00907	trnS3	n. d.	n. d.	n. d.	n. d.	n. d.	n. d.	n. d.	n. d.	n. d.	n. d.	n. d.	n. d.	n. d.	n. d.	n. d.		n. d.	n. d.	n. d.	n. d.	n. d.		n. d.
BLi00908	trnE4	n. d.	n. d.	n. d.	n. d.	n. d.	n. d.	n. d.	n. d.	n. d.	n. d.	n. d.	n. d.	n. d.	n. d.	n. d.		n. d.	n. d.	n. d.	n. d.	n. d.		n. d.
BLi00909	trnV2	n. d.	n. d.	n. d.	n. d.	n. d.	n. d.	n. d.	n. d.	n. d.	n. d.	n. d.	n. d.	n. d.	n. d.	n. d.		n. d.	n. d.	n. d.	n. d.	n. d.		n. d.
BLi00910	trnM3	n. d.	n. d.	n. d.	n. d.	n. d.	n. d.	n. d.	n. d.	n. d.	n. d.	n. d.	n. d.	n. d.	n. d.	n. d.		n. d.	n. d.	n. d.	n. d.	n. d.		n. d.
BLi00911	trnD2	n. d.	n. d.	n. d.	n. d.	n. d.	n. d.	n. d.	n. d.	n. d.	n. d.	n. d.	n. d.	n. d.	n. d.	n. d.		n. d.	n. d.	n. d.	n. d.	n. d.		n. d.
BLi00912	trnF1	n. d.	n. d.	n. d.	n. d.	n. d.	n. d.	n. d.	n. d.	n. d.	n. d.	n. d.	n. d.	n. d.	n. d.	n. d.		n. d.	n. d.	n. d.	n. d.	n. d.		n. d.
BLi00913	trnT3	n. d.	n. d.	n. d.	n. d.	n. d.	n. d.	n. d.	n. d.	n. d.	n. d.	n. d.	n. d.	n. d.	n. d.	n. d.		n. d.	n. d.	n. d.	n. d.	n. d.		n. d.
BLi00914	trnY2	n. d.	n. d.	n. d.	n. d.	n. d.	n. d.	n. d.	n. d.	n. d.	n. d.	n. d.	n. d.	n. d.	n. d.	n. d.		n. d.	n. d.	n. d.	n. d.	n. d.		n. d.
BLi00915	trnW	n. d.	n. d.	n. d.	n. d.	n. d.	n. d.	n. d.	n. d.	n. d.	n. d.	n. d.	n. d.	n. d.	n. d.	n. d.		n. d.	n. d.	n. d.	n. d.	n. d.		n. d.
BLi00916	trnH1	n. d.	n. d.	n. d.	n. d.	n. d.	n. d.	n. d.	n. d.	n. d.	n. d.	n. d.	n. d.	n. d.	n. d.	n. d.		n. d.	n. d.	n. d.	n. d.	n. d.		n. d.
BLi00917	trnQ3	n. d.	n. d.	n. d.	n. d.	n. d.	n. d.	n. d.	n. d.	n. d.	n. d.	n. d.	n. d.	n. d.	n. d.	n. d.		n. d.	n. d.	n. d.	n. d.	n. d.		n. d.
BLi00918	trnG2	n. d.	n. d.	n. d.	n. d.	n. d.	n. d.	n. d.	n. d.	n. d.	n. d.	n. d.	n. d.	n. d.	n. d.	n. d.		n. d.	n. d.	n. d.	n. d.	n. d.		n. d.
BLi00919	trnC	n. d.	n. d.	n. d.	n. d.	n. d.	n. d.	n. d.	n. d.	n. d.	n. d.	n. d.	n. d.	n. d.	n. d.	n. d.		n. d.	n. d.	n. d.	n. d.	n. d.		n. d.
BLi00920	trnL3	n. d.	n. d.	n. d.	n. d.	n. d.	n. d.	n. d.	n. d.	n. d.	n. d.	n. d.	n. d.	n. d.	n. d.	n. d.		n. d.	n. d.	n. d.	n. d.	n. d.		n. d.
BLi00921	trnL4	n. d.	n. d.	n. d.	n. d.	n. d.	n. d.	n. d.	n. d.	n. d.	n. d.	n. d.	n. d.	n. d.	n. d.	n. d.		n. d.	n. d.	n. d.	n. d.	n. d.		n. d.
BLi00922		48	93	109	133	123	125	73	105	82	88	72	56	92	65	45		83	127	87	73	69		90
BLi00923		0	0	0	0	0	0	0	0	0	0	0	0	0	0	0		0	0	0	0	0		0
BLi00924		0	0	0	0	0	0	0	0	0	0	0	0	0	0	0		0	0	0	0	0		0
BLi00925		0	0	0	0	0	0	0	0	0	0	0	0	0	0	0		0	0	0	0	0		0
BLi00930		n. d.	n. d.	n. d.	n. d.	n. d.	n. d.	n. d.	n. d.	n. d.	n. d.	n. d.	n. d.	n. d.	n. d.	n. d.		n. d.	n. d.	n. d.	n. d.	n. d.		n. d.
BLi00932		32	247	57	146	127	114	74	123	117	42	38	30	57	46	26		135	128	108	37	45		92
BLi00933		n. d.	n. d.	n. d.	n. d.	n. d.	n. d.	n. d.	n. d.	n. d.	n. d.	n. d.	n. d.	n. d.	n. d.	n. d.		n. d.	n. d.	n. d.	n. d.	n. d.		n. d.
BLi00934		20	200	25	138	133	103	65	114	89	48	24	12	37	25	14		102	123	90	29	26		77
BLi00935		n. d.	n. d.	n. d.	n. d.	n. d.	n. d.	n. d.	n. d.	n. d.	n. d.	n. d.	n. d.	n. d.	n. d.	n. d.		n. d.	n. d.	n. d.	n. d.	n. d.		n. d.
BLi00936		70	52	52	105	86	74	90	131	99	100	74	73	128	106	107		58	87	107	84	115		92
BLi00937		3	3	4	0	0	4	0	0	0	0	0	0	0	0	0		3	1	0	0	0		0
BLi00939	aroC	13	75	33	56	38	59	29	42	58	37	32	29	40	35	23		46	52	45	33	34		42
BLi00940	thiC	520	610	249	1728	594	1654	1133	1974	1974	183	270	168	87	174	66		497	1349	1750	206	112		890
BLi00941	ssuB	0	4	1	2	0	4	2	8	6	0	0	0	0	0	0		2	2	6	0	0		2
BLi00942	ssuA	3	7	1	7	1	4	4	12	9	0	1	1	0	0	0		4	4	9	0	0		4
BLi00943	ssuC	0	6	3	4	1	4	0	5	4	0	1	1	0	0	0		4	3	4	0	0		2
BLi00944	ssuD	0	6	0	3	0	3	5	13	9	0	1	0	0	0	0		2	2	9	0	0		3
BLi00945	ygaO	3	11	19	7	9	11	0	2	1	9	8	1	7	6	14		10	9	1	6	9		6
BLi00946	ygzD	5	13	35	0	11	6	14	7	0	7	0	4	14	5	13		16	6	6	4	10		8
BLi00947		113	34	25	211	37	185	67	133	122	65	40	49	69	151	44		57	147	111	52	91		97
BLi00948		4	10	0	12	5	13	7	6	6	19	15	12	15	10	7		6	10	6	16	11		10
BLi00949		0	9	0	6	1	4	2	2	2	7	4	2	2	6	1		4	4	2	4	3		3
BLi00950		6	11	5	11	5	12	6	8	7	11	9	8	7	8	1		8	10	7	9	6		8
BLi00951		10	25	9	8	8	11	3	12	4	41	12	24	16	14	4		16	9	6	27	12		13
BLi00952	rpsN2	5	24	41	13	22	15	40	15	16	44	22	29	50	34	52		23	17	22	33	45		27
BLi00953	trnG3	n. d.	n. d.	n. d.	n. d.	n. d.	n. d.	n. d.	n. d.	n. d.	n. d.	n. d.	n. d.	n. d.	n. d.	n. d.		n. d.	n. d.	n. d.	n. d.	n. d.		n. d.
BLi00954	yhzB	8	31	24	9	26	11	22	10	11	18	14	21	21	8	21		22	15	14	18	16		17
BLi00955	yhbA	11	28	23	13	23	22	18	16	18	25	17	17	19	21	20		22	19	17	20	20		19
BLi00956	yhbB	13	30	18	18	28	23	16	16	12	59	44	48	42	34	15		22	23	15	51	32		27
BLi00957	cspR	46	237	42	48	108	53	64	75	41	107	88	65	81	56	36		131	69	58	88	60		77
BLi00958	yhbD	10	34	23	10	18	7	18	12	9	17	15	9	18	29	35		24	11	12	14	27		17
BLi00959	yhbE	18	19	21	13	14	17	36	25	29	26	20	19	38	35	22		19	15	30	22	33		24
BLi00960	yhbF	31	30	46	31	27	25	61	40	48	37	30	29	39	54	42		34	28	49	32	45		38
BLi00962	prkA	1	0	0	3	0	1	12	1	2	348	268	238	156	152	25		0	1	5	290	118		76
BLi00963	yhbH	0	0	1	0	1	2	6	0	0	249	258	189	96	69	31		0	1	2	234	68		56
BLi00964	yhbJ	0	14	0	0	0	0	0	0	0	0	2	1	0	0	0		6	0	0	1	0		1
BLi00965	yhcA1	0	8	1	0	0	0	0	0	0	0	1	0	0	0	0		4	0	0	0	0		0
BLi00966	yhcB	0	17	5	0	1	1	0	1	0	1	4	3	1	4	0		9	0	0	3	1		2
BLi00967		3	12	5	0	0	2	0	0	2	3	11	0	0	2	0		7	0	1	4	0		2
BLi00968		18	61	38	3	31	10	37	10	3	18	3	4	10	3	4		42	14	14	9	6		16
BLi00969	yhcH	44	97	82	44	71	52	177	58	51	34	35	30	45	24	58		77	55	88	33	41		60
BLi00970	yhcI	53	69	58	51	52	45	182	39	51	39	29	36	43	22	52		62	49	83	35	39		55
BLi00971	cspB	1091	15782	2927	1697	3739	2264	2220	2934	2409	2899	3136	2567	2906	2580	2206		8162	2554	2525	2881	2603		3455
BLi00972	metQ1	5	10	6	2	1	6	1	1	3	0	0	0	1	1	1		7	3	2	0	1		3
BLi00973	metP1	0	6	10	0	1	1	0	1	0	2	2	0	0	2	0		5	0	0	1	0		1
BLi00974	metN1	0	5	1	0	1	3	0	1	3	1	1	1	0	1	2		2	1	2	1	1		1
BLi00975	tcyP	13	193	37	17	15	16	2	23	5	0	13	1	1	1	0		100	16	10	4	0		22
BLi00976	yhcM	63	24	15	158	65	98	111	182	144	371	245	333	182	254	52		34	107	147	320	171		157
BLi00977		63	17	11	235	75	122	163	225	173	104	64	72	90	100	49		30	143	186	82	82		115
BLi00978	yhcN	0	1	2	0	0	0	2	3	0	259	234	134	175	285	13		1	0	1	214	168		70
BLi00979	yhcO	0	0	1	0	0	0	0	0	0	119	148	109	25	35	3		0	0	0	126	22		27
BLi00980	yhcQ	0	0	0	0	0	0	0	0	0	146	117	95	60	132	1		0	0	0	122	68		34
BLi00981		96	58	39	240	178	179	197	218	178	244	177	166	209	170	151		65	198	196	199	180		175
BLi00982	yhcR	63	28	28	113	68	90	101	102	93	82	68	59	82	69	54		39	90	98	71	70		77
BLi00983	yhcS	n. d.	n. d.	n. d.	n. d.	n. d.	n. d.	n. d.	n. d.	n. d.	n. d.	n. d.	n. d.	n. d.	n. d.	n. d.		n. d.	n. d.	n. d.	n. d.	n. d.		n. d.
BLi00984	yhcT	0	8	0	3	3	2	2	3	2	2	1	3	3	2	0		3	3	2	2	2		2
BLi00985	yhcU	2	13	7	6	7	7	6	12	7	8	11	2	0	0	2		8	6	8	7	1		6
BLi00986	yhcV	0	0	0	3	3	0	4	5	2	437	379	296	196	525	13		0	2	3	377	259		117
BLi00987	yhcW	28	151	47	54	93	51	55	73	42	42	48	40	51	41	37		88	65	56	44	44		58
BLi00988	yhcX	33	164	43	76	130	85	79	92	73	64	51	46	54	45	37		95	96	81	55	46		76
BLi00989	ydiF2	4	15	5	4	5	2	4	7	6	4	7	2	4	3	1		9	3	6	4	3		5
BLi00990	yrhG	1	24	8	12	14	15	6	6	6	0	0	1	0	0	0		13	14	6	0	0		7
BLi00991		7	42	24	10	20	14	4	10	8	7	8	5	10	8	7		27	14	8	7	8		12
BLi00992	yogA	11	17	39	8	13	14	10	6	10	12	3	10	9	7	6		21	12	9	9	7		11
BLi00993	glpP	0	20	5	2	8	5	0	6	0	5	1	3	1	3	0		10	5	2	3	1		4
BLi00994	glpF	121	18	393	121	101	109	129	142	197	78	74	57	90	114	42		141	110	162	70	85		116
BLi00995	glpK	196	44	485	200	167	173	253	232	307	147	137	131	195	195	105		198	180	270	139	170		196
BLi00996	glpD	577	12	948	24	101	38	19	25	25	21	17	21	22	23	17		414	54	23	20	21		88
BLi00997	pgcA	122	179	201	141	193	147	196	138	138	140	125	112	149	128	147		167	159	154	127	141		150
BLi00998		4	6	6	7	8	5	4	4	3	11	4	1	5	0	4		5	7	4	6	3		5
BLi00999		8	10	19	7	7	5	2	4	10	6	4	4	7	0	7		12	6	6	5	4		6
BLi01000	yhcY	7	20	28	10	12	14	9	10	10	15	10	8	13	10	9		18	12	9	11	11		12
BLi01001	yhcZ	29	68	49	54	69	51	34	59	53	62	48	41	61	36	49		52	58	50	52	49		52
BLi01002	yhdA	76	122	81	238	150	205	115	197	187	213	149	191	191	156	135		98	199	171	186	164		168
BLi01003	yhdB	0	2	0	5	3	1	0	3	4	44	37	26	27	47	5		0	3	2	36	28		13
BLi01004	yhdC	2	0	3	0	1	0	0	0	0	3	0	4	2	4	0		1	0	0	2	2		1
BLi01005	nsrR	66	504	102	172	455	163	129	313	119	437	308	168	309	302	233		272	258	182	315	286		256
BLi01006	hmp	12	14	13	4	13	6	5	6	7	35	41	39	40	29	118		13	7	6	38	58		23
BLi01007	spoVR	0	0	0	0	0	0	2	0	0	258	286	227	91	75	32		0	0	1	258	69		60
BLi01008	lytE	111	697	133	462	629	429	87	356	152	94	87	64	110	78	52		381	502	198	83	82		255
BLi01009	citR	3	12	15	3	10	7	2	6	3	8	6	5	6	4	3		10	7	4	6	4		6
BLi01010	citA	121	18	12	89	68	144	58	55	71	55	53	57	65	52	27		49	103	63	55	50		66
BLi01011		43	9	46	60	40	47	59	63	63	60	50	51	57	61	46		28	49	62	54	55		51
BLi01012	yhdF	48	9	36	60	43	52	72	67	59	97	68	67	76	62	64		28	52	65	79	68		59
BLi01013	yhdH	11	22	15	9	21	14	7	12	15	9	7	5	8	10	9		17	14	12	7	9		12
BLi01014		14	27	8	20	29	24	20	26	24	14	10	8	13	13	11		18	25	24	11	13		19
BLi01015	ydeE	22	16	37	17	20	13	13	11	16	29	20	30	19	20	17		23	16	14	27	19		19
BLi01016	ydeL	2	4	12	2	5	5	1	1	2	9	6	8	4	2	3		5	4	2	8	3		4
BLi01017	yhdJ	10	7	18	30	14	17	46	17	48	48	35	37	48	33	63		11	20	38	41	47		32
BLi01018	yhdK	213	151	116	114	256	160	107	105	92	186	123	144	148	94	127		162	176	100	154	124		141
BLi01019	yhdL	105	105	114	96	185	130	86	70	71	111	105	89	106	73	60		108	137	75	102	82		101
BLi01020	sigM	175	70	46	156	220	144	108	106	97	239	227	181	177	134	93		97	172	103	218	138		146
BLi01021	yrkC1	0	1	0	0	0	0	0	0	0	392	412	294	79	98	3		0	0	0	370	64		79
BLi01022	plsC	60	348	77	115	226	89	136	181	115	79	77	57	74	56	58		194	140	141	72	63		122
BLi01023		0	12	0	0	7	5	0	4	2	7	0	2	0	4	0		5	4	2	3	1		3
BLi01024		2	20	6	7	15	9	12	10	5	21	14	17	16	10	11		11	10	9	18	13		12
BLi01025		2	18	10	5	13	8	5	6	2	23	9	6	16	4	4		11	9	4	13	8		9
BLi01026	yhdP	259	466	361	212	482	245	193	225	190	287	369	302	282	273	174		378	309	202	319	249		283
BLi01027	cueR	473	894	666	422	910	494	345	343	318	527	628	521	544	482	339		711	603	334	559	466		519
BLi01028	yhdT	223	201	488	193	317	152	270	255	163	377	314	306	347	344	247		278	217	221	336	318		267
BLi01029		26	1	94	15	15	18	5	4	16	9	7	23	23	14	24		31	16	9	13	20		17
BLi01030		0	0	4	4	0	0	0	2	0	12	2	5	10	9	1		1	1	0	7	7		3
BLi01031		0	2	3	3	0	3	1	0	3	6	6	7	8	11	1		2	2	2	6	7		4
BLi01032	yhdU	7	26	1	25	20	17	18	23	15	8	9	9	8	14	7		14	20	18	9	9		15
BLi01033	yhdV	7	22	4	19	17	17	10	23	24	12	9	13	10	8	12		13	18	20	12	10		15
BLi01034	yhdW1	9	35	9	13	33	14	17	23	14	20	21	19	15	13	11		21	20	18	20	13		18
BLi01035	yhdX	355	217	1068	491	341	628	383	781	957	2886	1905	3051	4649	4850	5323		467	497	749	2635	4925		1745
BLi01036	yhdY	10	81	16	50	40	31	55	55	44	31	33	26	40	34	28		44	40	50	30	35		40
BLi01037	srtN	8	70	20	46	36	30	61	57	42	30	25	26	42	38	35		39	37	52	27	39		39
BLi01038		54	123	115	36	42	32	27	47	35	34	27	26	26	23	24		100	36	37	30	24		43
BLi01039	yheN1	69	350	76	225	179	162	127	258	149	134	123	105	159	135	80		197	187	177	122	129		164
BLi01040	dat	181	234	160	645	336	390	819	900	958	916	688	769	770	780	436		200	453	904	801	681		633
BLi01041	nhaC	0	27	5	0	1	1	0	0	0	1	4	3	1	3	0		14	1	0	3	2		3
BLi01042	galM	91	56	61	202	234	174	165	188	165	103	104	85	118	93	233		68	202	172	98	142		145
BLi01043	ydhH	0	9	0	1	5	3	0	0	0	13	2	10	7	6	3		4	3	0	9	6		4
BLi01044		0	0	0	0	0	0	0	0	0	67	46	45	33	40	2		0	0	0	54	27		14
BLi01045		0	0	0	0	0	0	0	0	0	69	50	43	30	43	3		0	0	0	55	27		15
BLi01046	nhaX	30	0	31	2	3	5	14	7	13	66	45	72	73	26	195		17	4	12	61	92		34
BLi01047	yheI	30	54	68	49	32	40	37	59	46	61	53	50	58	59	28		50	40	47	55	50		48
BLi01048	yheH	28	53	71	48	28	43	33	48	46	78	76	61	52	65	22		50	40	43	72	48		50
BLi01049	yheG	10	42	15	18	33	23	22	26	26	99	164	127	84	60	83		26	25	25	129	76		53
BLi01050	sspB	54	0	33	18	35	36	29	25	28	586	441	424	205	545	28		24	30	27	492	274		157
BLi01051		0	4	0	0	2	0	0	0	1	7	9	0	4	11	0		2	0	0	5	5		2
BLi01052	msmX	417	56	70	149	759	272	134	147	150	156	120	113	141	140	86		171	387	145	132	126		200
BLi01053	yxkF	21	35	35	55	47	47	53	60	56	94	51	67	86	69	56		31	50	57	73	72		57
BLi01054	yheE	21	86	67	72	82	57	63	89	69	126	47	80	111	92	63		62	70	74	87	91		77
BLi01055	yheD	0	0	0	1	1	2	3	2	3	88	73	66	39	52	4		0	2	3	76	34		21
BLi01056	yheC	0	0	1	0	0	0	3	1	0	101	80	75	44	50	2		0	0	1	87	35		22
BLi01057	yheB	9	45	13	28	40	29	16	28	21	15	20	13	17	14	9		26	32	22	16	14		22
BLi01058	yheA	766	926	1218	932	825	557	731	1047	815	867	697	717	652	552	415		950	758	865	770	552		779
BLi01059		32679	3566	2909	18641	43229	31105	8948	11551	12474	10483	9017	6867	14330	10448	4208		12454	31091	11258	8935	10148		15495
BLi01060	yhaX	2	3	2	7	15	8	13	8	10	275	171	184	155	143	25		3	10	10	215	115		65
BLi01061	hemZ	7	70	12	32	30	30	29	27	27	35	28	25	25	20	12		37	31	28	30	20		29
BLi01062	yhaR	279	30	308	421	345	369	562	630	528	451	400	329	535	417	395		175	379	570	399	456		414
BLi01063	rapI	253	27	182	349	213	283	570	405	436	624	403	484	492	347	467		135	282	463	513	436		375
BLi01064		536	71	382	855	328	634	1973	940	1652	2317	1393	1621	1666	1100	2128		291	608	1522	1816	1606		1191
BLi01065	yhzD	292	86	154	682	381	590	344	509	673	392	311	220	304	247	289		167	554	534	314	281		398
BLi01066	natA	115	466	163	223	247	190	125	224	188	71	68	62	93	103	59		285	218	183	68	87		168
BLi01067	natB	123	332	139	152	170	129	97	139	116	51	59	42	56	64	40		222	149	119	51	54		117
BLi01068	yhaO	11	26	21	7	15	11	15	14	12	25	16	27	20	20	22		20	11	14	23	21		17
BLi01069	sbcE	25	44	30	20	37	22	26	27	21	15	15	13	18	15	18		35	26	24	14	17		23
BLi01070	yhaM	74	177	104	126	156	112	146	129	121	129	93	98	114	88	87		128	130	130	108	98		120
BLi01071	yhaL	129	289	138	211	272	219	242	223	233	1545	795	1148	1186	646	406		204	234	233	1189	780		502
BLi01072	prsA	168	914	391	873	649	717	540	663	600	621	462	465	631	428	417		559	746	604	524	502		598
BLi01074		0	0	9	0	0	0	0	0	0	4112	5503	6284	829	1454	323		2	0	0	5238	905		1120
BLi01075		94	387	212	152	234	154	132	185	134	222	103	121	145	86	108		255	179	149	154	114		167
BLi01076	yhaJ	6	42	20	6	20	11	12	10	6	10	5	6	15	5	2		26	12	9	7	8		12
BLi01077	yhaI	175	250	530	85	163	114	45	73	65	54	60	31	64	56	54		295	121	62	49	59		108
BLi01078	scoC	553	1064	742	460	1133	428	497	409	402	852	704	608	668	410	390		831	660	431	732	502		613
BLi01079	yhaH	102	307	158	191	207	192	156	219	191	129	113	91	119	118	156		209	197	190	112	129		169
BLi01080	yhzF	0	0	0	0	0	0	0	0	0	201	120	144	75	40	24		0	0	0	158	48		37
BLi01081	trpP	118	247	212	134	128	139	57	96	101	158	142	134	124	121	97		199	134	88	146	116		131
BLi01082	serC	72	261	130	153	122	146	46	79	105	59	80	51	57	65	59		171	141	81	63	61		102
BLi01083	hit	204	486	217	276	366	251	215	265	234	296	170	221	257	223	216		335	295	239	234	234		265
BLi01085	ecsA	49	99	101	74	118	70	58	58	51	48	52	39	51	58	45		84	87	55	47	52		65
BLi01086	ecsB	38	89	51	65	104	65	44	43	35	46	35	37	45	39	31		64	77	40	40	39		52
BLi01087	ecsC	41	101	81	64	83	51	32	50	44	61	56	40	47	45	40		78	65	42	53	45		55
BLi01088	yhaA1	36	39	74	51	26	47	20	26	40	77	65	66	69	60	34		47	42	30	70	56		47
BLi01089	yhfA	0	0	4	0	1	0	0	0	0	11	8	11	2	8	0		1	0	0	10	3		2
BLi01090	hmoB	89	76	127	186	173	115	109	178	137	172	134	140	122	138	86		93	156	143	151	118		135
BLi01091	pbpF	9	31	5	14	25	16	7	14	9	12	11	6	11	8	5		18	18	10	10	8		13
BLi01092	hemE	67	131	81	148	153	127	104	138	128	96	98	93	109	92	165		99	142	125	96	119		119
BLi01093	hemH1	100	169	127	231	195	190	188	179	181	155	131	109	149	111	272		138	204	182	134	171		170
BLi01094	hemY	106	155	118	192	167	153	179	170	174	115	88	90	114	100	225		131	170	175	99	141		147
BLi01095	yhgD	20	214	44	1	144	36	2	1	2	9	6	3	9	9	4		113	59	2	6	7		34
BLi01096	yhgE	31	259	61	0	157	40	0	1	1	10	10	6	8	10	3		141	64	0	9	7		39
BLi01097	fabH1	17	94	18	19	29	36	32	19	18	41	26	28	27	20	12		52	28	22	32	20		30
BLi01098	yhfE	52	66	57	68	75	78	55	63	64	70	69	70	76	46	52		60	74	62	70	59		65
BLi01099	ynzH	41	41	127	29	35	28	33	18	26	24700	45986	66124	36189	19370	35050		62	31	26	44324	30132		13560
BLi01100	gltT	15	60	15	2	41	8	0	2	1	2	0	0	0	0	0		36	16	1	0	0		9
BLi01101	yhfI	22	85	27	30	58	34	25	39	18	25	25	15	15	20	17		52	40	27	22	18		31
BLi01102	lplJ	68	183	50	141	160	143	117	141	119	72	71	58	78	73	62		116	148	126	68	72		109
BLi01103	lcfB	526	5	23	920	303	1670	89	941	585	92	125	101	163	131	788		171	1012	562	106	330		485
BLi01104	yhfM	8	1	8	7	8	0	1	4	1	11	6	8	7	2	7		5	5	2	9	5		5
BLi01105	lmmR	18	12	29	9	11	10	1	5	4	9	6	5	5	4	2		18	10	3	7	4		8
BLi01106	azlC	17	18	35	12	17	14	4	8	5	10	8	5	6	9	4		22	14	6	8	7		11
BLi01107		0	3	14	5	8	5	2	4	2	8	0	3	0	0	0		5	6	3	4	0		4
BLi01108	yhfN	17	22	29	22	29	17	31	26	29	97	60	80	54	38	25		22	23	29	80	41		38
BLi01109	apr	17	4	33	11	7	21	7	6	6	180	927	130	167	389	42		15	14	6	402	209		118
BLi01110	ydeD	1	2	0	0	0	1	0	0	0	0	1	0	0	0	0		1	0	0	0	0		0
BLi01111	yhfQ	1	4	1	0	5	2	0	0	0	0	0	0	0	0	0		2	2	0	0	0		1
BLi01112	yfmD	0	1	1	0	0	0	0	0	0	0	0	0	0	0	0		1	0	0	0	0		0
BLi01113	yfmE	0	1	0	0	1	0	0	0	0	0	0	0	0	0	0		0	0	0	0	0		0
BLi01114	yhfR	26	48	27	29	32	19	19	25	27	40	25	28	28	23	17		36	26	24	32	23		28
BLi01115	hemAT	0	56	3	0	8	0	0	1	0	36	40	31	12	25	2		26	2	0	36	14		14
BLi01116	yhfW	0	0	0	0	0	0	0	0	0	24	23	19	12	19	0		0	0	0	22	11		6
BLi01117	yhxC	0	0	0	0	0	0	10	0	0	214	126	164	99	106	22		0	0	2	171	80		46
BLi01118	yhzC	619	451	1377	529	589	796	260	384	460	1306	1667	1185	1280	1239	779		729	650	383	1388	1127		816
BLi01119	comK	57	18	31	237	52	139	122	212	225	121	101	97	123	138	113		33	143	193	108	126		130
BLi01120	yhjD	15	9	22	4	19	7	5	0	2	11	0	0	2	2	6		14	10	2	4	3		6
BLi01121	yhjE	38	52	56	79	58	59	83	93	79	71	68	44	62	58	68		49	65	84	62	63		67
BLi01122	sipV	85	75	89	143	97	104	171	180	160	144	114	86	138	118	110		82	114	170	117	124		125
BLi01123	epr	1	75	12	3	12	4	2	3	1	14	9	11	6	2	3		37	6	2	12	4		10
BLi01124		2	2	3	3	2	2	1	3	0	2	2	0	2	0	0		2	2	1	1	1		2
BLi01125	pucR1	12	36	15	31	47	43	28	28	27	28	15	21	26	12	16		24	41	28	22	18		27
BLi01126	pucH	42	24	45	28	34	29	20	30	22	19	22	17	26	18	15		35	30	24	20	20		26
BLi01127	pucF1	8	0	6	1	9	1	0	5	2	0	0	0	1	0	3		4	4	3	0	1		2
BLi01128	ylbA1	3	1	6	3	1	0	1	1	3	0	0	1	1	2	1		3	1	2	0	1		1
BLi01129		0	3	3	3	1	2	1	0	2	0	3	0	1	2	0		2	2	1	1	1		1
BLi01130		3	0	2	3	3	2	0	1	1	2	0	3	0	0	0		1	2	1	2	0		1
BLi01131	fdrA	4	1	2	3	5	3	5	4	5	6	6	2	5	6	4		2	4	5	5	5		4
BLi01132	ylbE1	4	2	5	1	8	5	6	5	5	8	6	4	6	5	4		3	5	5	6	5		5
BLi01133		0	2	0	0	2	3	3	1	3	0	1	1	1	0	1		1	2	2	1	0		1
BLi01134	cpkA	0	2	0	3	2	4	7	1	5	6	1	2	4	5	3		1	3	4	3	4		3
BLi01135		0	5	1	0	2	0	4	0	0	3	0	0	0	0	0		2	1	1	1	0		1
BLi01136	yjfA	0	6	0	0	0	1	0	0	0	0	0	1	0	0	0		3	0	0	0	0		0
BLi01137	rapG	58	126	77	122	137	95	121	145	105	103	116	69	104	105	61		94	116	122	97	93		107
BLi01138		100	16	41	329	138	97	272	412	164	349	175	198	266	200	176		48	182	270	248	218		203
BLi01139	msmR	58	48	60	51	126	215	19	21	23	19	14	12	22	12	9		54	137	22	15	15		51
BLi01140	msmE	87	5	30	29	104	268	20	24	16	24	26	24	31	24	19		37	143	19	25	25		53
BLi01141	amyD	85	1	13	23	71	216	13	10	11	18	18	10	21	14	12		30	111	11	16	16		39
BLi01142	amyC	48	0	10	15	52	129	13	11	9	14	17	13	21	11	11		17	70	11	15	15		27
BLi01143	melA	110	3	31	36	108	340	24	19	20	36	27	30	38	24	21		43	174	21	31	28		63
BLi01144	yhjN	33	55	44	4	59	10	2	4	6	5	2	1	3	3	4		46	24	4	3	3		15
BLi01145	cotJA	2	0	0	0	3	16	15	0	0	464	275	394	164	178	25		0	7	4	384	130		96
BLi01146	cotJB	9	4	9	0	3	18	17	0	1	599	380	392	218	248	24		7	8	5	467	174		121
BLi01147	cotJC	5	6	4	2	11	10	17	5	3	610	426	355	258	301	41		5	8	7	475	212		129
BLi01148	yngI1	16	144	22	37	46	29	59	34	48	127	102	119	142	69	291		75	37	47	117	159		82
BLi01149	yhjO	0	0	2	4	0	0	3	0	3	51	31	45	63	27	163		0	1	2	43	79		23
BLi01150		32	16	22	21	8	19	48	22	30	292	148	265	423	229	1219		22	16	32	239	583		164
BLi01151		0	5	1	0	1	1	1	0	1	10	10	2	5	4	6		3	0	1	7	5		3
BLi01152		2	14	4	0	2	2	2	3	1	13	11	16	14	8	17		8	1	2	13	13		7
BLi01153	yhjR1	0	0	0	0	0	0	0	0	0	94	95	59	25	35	2		0	0	0	84	22		19
BLi01154	yvgL	30	118	51	63	77	43	72	75	79	48	46	43	51	57	65		75	60	76	46	58		63
BLi01155	yvgM	37	78	48	47	56	38	60	52	53	44	32	43	60	37	57		58	47	55	40	51		50
BLi01156	addB	36	50	34	45	53	43	58	50	51	39	28	30	43	30	40		42	47	52	33	38		43
BLi01157	addA	68	54	56	65	68	62	96	82	92	47	41	47	59	51	51		59	65	90	45	54		65
BLi01158	sbcD	37	42	45	43	55	40	91	77	94	58	46	55	60	50	57		41	46	88	53	56		59
BLi01159	sbcC	64	66	61	82	71	62	128	105	141	55	51	50	84	61	86		64	71	127	52	77		82
BLi01160	gerPF	4	3	8	0	5	2	2	2	1	538	557	491	165	261	27		4	2	2	531	160		127
BLi01161	gerPE	5	0	0	2	1	1	0	0	0	402	328	299	119	182	34		1	1	0	348	117		85
BLi01162	gerPD	0	0	0	0	0	0	3	0	3	503	436	364	176	215	34		0	0	2	441	150		108
BLi01163	gerPC	0	0	0	1	1	0	0	0	0	330	321	236	103	185	18		0	0	0	299	108		74
BLi01164	gerPB	0	0	0	0	1	0	0	0	0	294	310	228	79	148	11		0	0	0	280	84		66
BLi01165	gerPA	0	0	0	0	3	2	0	1	0	584	424	447	134	261	25		0	2	0	493	147		117
BLi01166	yitR	48	35	53	31	36	36	137	35	36	83	34	60	86	43	164		43	34	63	60	94		58
BLi01167	yisI	36	32	29	93	74	63	63	97	92	70	76	56	66	64	42		33	76	86	68	59		67
BLi01168	cotH	0	4	0	0	0	0	0	0	0	18	28	16	2	5	2		2	0	0	21	3		4
BLi01169		n. d.	n. d.	n. d.	n. d.	n. d.	n. d.	n. d.	n. d.	n. d.	n. d.	n. d.	n. d.	n. d.	n. d.	n. d.		n. d.	n. d.	n. d.	n. d.	n. d.		n. d.
BLi01170	yisK	148	156	148	339	372	280	222	347	241	177	190	140	165	167	86		152	328	269	170	144		225
BLi01171	rsgA	24	23	27	29	30	24	37	38	41	40	39	38	28	32	32		24	27	39	39	31		33
BLi01172	yisL	151	282	118	267	396	220	290	359	208	315	255	229	246	287	248		203	290	277	270	262		265
BLi01173	yisN	0	0	0	0	0	0	0	0	0	0	1	0	0	0	0		0	0	0	0	0		0
BLi01174	asnO	1	1	0	0	0	0	1	0	0	98	82	61	33	62	2		1	0	0	82	34		21
BLi01175		415	79	1736	16	87	75	5	8	10	5	9	13	3	2	33		585	61	8	9	11		107
BLi01176		410	92	2132	2	36	40	2	0	3	3	11	7	5	2	29		685	27	2	7	11		113
BLi01177	yisQ	0	1	0	0	0	0	0	0	0	0	0	0	0	0	0		0	0	0	0	0		0
BLi01178	yisR	20	17	20	23	21	22	20	23	21	68	40	48	35	30	35		19	22	21	53	33		29
BLi01179		16	19	22	20	29	37	17	20	14	39	36	34	26	28	19		19	29	17	37	25		25
BLi01180	degA	29	46	45	29	46	36	25	30	27	52	41	47	41	38	28		40	37	27	47	37		37
BLi01181	yisS	68	6	12	38	44	43	44	44	53	49	40	63	57	52	54		27	42	48	51	54		45
BLi01182	yisV	58	4	3	30	36	37	44	31	38	51	41	48	48	54	50		20	34	38	47	51		38
BLi01183	rhbA	7	0	0	0	4	2	3	1	2	4	3	1	4	3	0		2	2	2	3	2		2
BLi01184	rhbB	4	0	1	1	4	1	3	2	1	2	3	2	2	2	1		1	2	2	2	2		2
BLi01185	rhbC	3	1	0	2	4	0	0	1	1	1	0	1	1	0	0		2	2	0	0	0		1
BLi01186	rhbD	3	0	0	0	0	0	0	0	1	1	0	0	1	0	1		1	0	0	0	1		0
BLi01187	rhbE	3	2	0	1	2	1	1	0	0	1	2	1	0	0	0		2	1	0	1	0		1
BLi01188	rhbF	6	2	1	1	7	2	1	4	3	4	4	2	4	2	0		3	3	3	3	2		3
BLi01189	yitI	43	54	53	55	73	65	43	63	80	49	57	52	47	50	35		51	65	65	53	45		57
BLi01190		10	36	10	22	26	27	25	27	28	23	24	20	17	20	16		22	25	27	23	18		23
BLi01191		2	9	3	2	1	2	0	1	2	27	14	18	17	6	3		6	2	1	20	9		7
BLi01192	metH	33	29	47	58	16	47	48	58	70	72	66	65	63	78	45		35	41	60	68	64		54
BLi01193	yitJ	15	23	35	48	11	33	37	45	50	60	61	60	50	71	39		24	31	45	60	54		43
BLi01194		114	211	154	232	232	188	296	269	233	346	208	269	285	192	195		168	216	262	279	228		234
BLi01195	yitL	21	93	23	53	62	55	30	52	48	30	27	19	31	30	14		54	57	45	26	26		42
BLi01196		0	3	0	4	0	3	3	0	8	406	1318	1138	386	292	305		1	2	4	923	332		230
BLi01197	yitS	38	60	38	74	55	75	56	65	76	65	75	63	60	53	33		48	69	67	68	50		62
BLi01198	yitT	56	42	27	131	58	77	176	209	144	335	186	246	305	240	227		43	88	173	261	261		165
BLi01199	ipi	153	98	88	502	203	341	588	741	586	821	522	614	874	753	642		113	349	636	665	769		519
BLi01200	guaC	16	77	50	8	8	9	41	46	9	11	7	9	8	4	3		52	8	29	9	6		20
BLi01201		57	125	108	66	166	88	57	86	85	181	200	156	125	281	74		100	106	78	180	165		122
BLi01202		66	104	108	74	109	64	44	72	31	280	192	174	93	212	20		93	82	47	220	113		106
BLi01203	yitU	41	139	86	67	147	59	37	67	32	61	56	33	38	33	29		96	89	44	51	34		62
BLi01204	yitV	48	190	95	86	139	94	100	101	72	85	66	58	78	57	76		124	106	89	71	70		91
BLi01205	yitW	521	801	985	753	846	863	1269	941	1162	1025	841	1032	1378	843	1385		761	825	1125	972	1198		985
BLi01206	argC	0	7	1	0	0	0	1	0	0	17	16	4	11	16	0		3	0	0	13	10		5
BLi01207	argJ	0	21	9	0	1	1	1	0	1	28	43	18	33	39	0		11	0	1	30	26		12
BLi01208	argB	1	15	2	0	1	0	3	1	0	26	44	16	50	53	3		7	0	1	29	38		14
BLi01209	argD	0	19	6	0	0	2	1	0	0	26	43	20	35	47	1		10	1	0	29	29		12
BLi01210	carA	0	24	11	0	1	1	0	0	0	25	30	18	27	28	0		13	0	0	24	19		10
BLi01211	carB	0	21	8	0	0	0	0	0	0	22	37	17	23	25	0		11	0	0	25	17		9
BLi01212	argF	0	32	11	0	0	0	0	0	0	37	67	35	41	48	0		17	0	0	46	32		17
BLi01213	yubB1	22	128	42	46	103	52	23	30	27	20	23	15	19	13	9		75	66	27	19	14		40
BLi01214	yjzC	0	2	0	0	0	0	0	0	0	95	82	91	19	33	0		1	0	0	90	18		20
BLi01215	yjzD	319	1184	476	571	816	565	684	776	617	557	448	295	593	556	803		748	647	685	443	642		634
BLi01216	yjaU	0	2	0	2	1	2	0	3	3	23	32	24	9	7	1		1	1	2	26	6		7
BLi01217	yjaV	0	0	0	0	0	0	0	0	0	30	21	18	11	22	0		0	0	0	24	11		6
BLi01218	med	62	204	177	47	77	52	36	62	42	50	61	43	53	46	52		154	58	47	51	50		67
BLi01219	comZ	100	349	343	135	153	149	69	172	99	78	120	83	93	100	90		271	146	114	93	95		138
BLi01220	yjzB	0	0	0	0	0	0	0	0	1	172	490	259	62	64	26		0	0	0	301	53		64
BLi01221	fabH2	66	650	90	230	316	178	300	248	217	145	113	99	125	95	82		335	238	249	121	103		209
BLi01222	fabF	172	672	155	380	395	315	479	380	408	207	170	190	213	166	174		394	361	419	191	186		318
BLi01223	yjaZ	0	3	0	0	1	0	1	0	0	19	21	12	7	14	2		1	0	0	17	8		5
BLi01224	appD1	149	72	281	300	240	365	168	314	223	125	145	100	104	149	50		147	306	237	124	105		195
BLi01225	appF1	270	67	390	420	344	576	279	470	340	174	205	148	156	247	68		209	456	364	176	163		292
BLi01226	appA1	1567	204	1302	2684	1489	3118	1570	2353	2006	978	1077	717	970	1342	266		894	2479	1999	932	902		1554
BLi01227	appB1	396	84	480	512	453	545	248	499	297	158	186	111	161	240	52		277	507	347	153	158		305
BLi01228	appC1	242	59	272	388	281	385	166	326	234	94	121	77	92	167	25		168	354	244	98	99		206
BLi01229		85	29	132	163	128	144	69	156	80	44	51	20	32	54	10		71	145	101	39	34		83
BLi01230	yjbA	1	2	3	3	7	1	10	4	3	161	77	96	98	53	30		2	3	5	115	63		35
BLi01231	trpS	103	143	166	60	146	44	124	94	84	63	69	78	72	68	58		137	81	98	70	67		89
BLi01232	oppA	2766	3912	2081	3843	5820	4433	1526	3273	2179	549	754	467	599	762	258		3126	4693	2344	591	560		2373
BLi01233	oppB	317	371	205	412	513	398	208	429	323	83	107	70	77	105	46		315	439	325	87	78		263
BLi01234	oppC	406	485	352	492	653	504	272	505	390	87	110	73	91	107	55		430	548	394	90	87		325
BLi01235	oppD	821	821	696	792	1034	816	471	828	728	133	185	124	153	185	90		793	879	691	147	147		553
BLi01236	oppF	869	911	824	859	1067	776	470	874	705	123	188	144	159	183	106		880	894	695	150	153		572
BLi01237	yjbC	831	308	701	129	615	193	234	136	91	347	245	150	362	168	290		567	306	144	255	275		289
BLi01238	spx	1013	947	1117	449	1686	699	812	556	339	715	727	664	787	608	816		1012	932	534	705	735		767
BLi01240	mecA	280	364	367	496	397	454	405	410	442	455	383	357	550	422	491		340	450	423	403	491		425
BLi01241		221	0	17	93	237	788	42	97	88	48	56	41	40	48	21		73	401	78	49	38		141
BLi01242		89	0	10	31	109	289	30	32	35	25	37	18	25	26	13		30	153	33	27	22		58
BLi01243		67	1	5	38	105	300	24	43	33	27	28	17	17	28	7		22	158	33	24	18		57
BLi01244		16	12	11	19	39	29	20	22	20	21	17	16	19	15	16		13	30	21	19	17		21
BLi01245		5	7	6	12	26	13	8	12	11	18	10	7	8	12	5		6	17	11	12	9		11
BLi01246	coiA	23	5	6	23	24	25	19	24	20	19	12	17	17	19	8		11	24	21	16	15		18
BLi01247	pepF	492	260	338	611	448	598	377	429	446	360	269	249	333	280	192		352	557	423	298	276		394
BLi01248	yizD	0	0	0	0	0	0	0	0	0	49	31	48	24	15	19		0	0	0	43	19		11
BLi01249	yjbH	51	142	162	51	129	64	79	56	42	64	60	44	54	41	52		119	80	57	57	49		70
BLi01250	yjbI	93	135	226	34	131	58	94	66	68	91	71	76	88	54	83		144	74	75	80	75		86
BLi01251	cwlQ	23	157	36	34	39	32	46	36	42	33	25	25	36	36	31		87	35	42	28	35		43
BLi01252	yjbK	8	119	23	16	29	13	17	16	13	14	19	10	11	11	12		62	19	15	15	11		22
BLi01253	yjbL	27	210	57	75	173	90	50	93	46	52	38	18	43	27	18		117	112	62	37	30		72
BLi01254	yjbM	18	157	60	66	103	59	57	71	42	38	35	26	28	36	26		91	75	55	33	30		57
BLi01255	ppnK1	47	172	66	93	161	119	107	116	78	59	60	53	65	67	43		108	124	98	57	60		91
BLi01256	yjbO	30	121	46	62	103	64	77	94	70	42	48	43	40	37	31		75	76	79	44	37		64
BLi01257	prpE	0	0	0	0	0	0	0	0	0	2	1	0	0	0	0		0	0	0	1	0		0
BLi01258	yjbQ	4	26	8	6	7	9	9	9	7	6	7	6	5	4	2		15	7	8	6	4		8
BLi01259	tenA	740	1503	591	2174	1536	1908	2370	2393	2906	997	919	898	602	672	425		1050	1878	2607	945	578		1532
BLi01260	tenI	976	1630	709	2223	1712	2117	2950	2998	3429	833	1052	795	620	907	424		1209	2027	3173	893	666		1740
BLi01261	thiO	972	1321	805	1865	1376	1879	2305	2268	2818	794	850	765	533	601	363		1092	1721	2515	806	510		1440
BLi01262	thiS	1675	2141	833	3025	1948	2584	3311	3279	3921	1094	866	834	775	684	466		1687	2527	3565	945	658		2035
BLi01263	thiG	1657	1685	1158	2530	1979	2470	3512	3491	4147	980	1112	940	743	988	549		1554	2340	3780	1013	775		2059
BLi01264	thiF	1448	1496	1099	2250	1628	2159	3155	2969	3436	1105	1176	1009	692	821	477		1390	2025	3222	1102	678		1819
BLi01265	thiD	1909	1946	1365	2705	1909	2728	3562	3433	3970	1178	1261	1058	792	863	582		1800	2470	3701	1171	759		2133
BLi01266	fabI	124	499	148	379	295	240	402	459	445	256	183	225	205	188	173		299	301	438	224	191		301
BLi01267	cotO	6	6	3	0	3	2	13	2	3	435	326	342	268	276	44		5	2	6	373	208		108
BLi01268	cotZ	3	3	20	4	0	1	1	0	0	5275	5991	4562	1103	1603	321		7	1	0	5300	1058		1161
BLi01269	cotY	5	2	37	6	1	2	0	3	0	9085	12778	10266	2137	3006	605		12	3	1	10653	2010		2312
BLi01270	cotX	6	4	34	7	12	4	7	2	1	16574	23042	21862	4281	3418	2235		12	7	3	20315	3413		4332
BLi01271	cotW	0	1	25	4	4	0	1	3	5	6702	14643	6162	2422	2129	1247		6	2	3	9081	1994		2021
BLi01272	cotV	5	1	3	6	0	0	2	1	0	5258	8952	7700	1198	1332	581		3	2	1	7203	1073		1511
BLi01275		7	0	25	0	0	0	0	8	0	5203	13976	9160	4112	4066	3556		8	0	2	9228	3951		2401
BLi01276	spoVIF	0	0	0	2	5	4	2	4	1	3364	8513	3982	1698	1629	663		0	4	2	5202	1385		1202
BLi01277	yjcD	0	19	2	0	6	1	0	0	0	0	0	0	0	0	0		9	3	0	0	0		2
BLi01279	yngC	32	78	57	24	42	42	16	23	17	37	37	31	31	22	24		59	36	18	36	26		33
BLi01280	galE1	11	25	28	8	17	10	3	3	3	24	18	17	10	7	4		22	12	3	20	7		12
BLi01281	yngB	0	0	17	0	1	0	1	0	0	30	23	16	12	10	5		4	0	0	24	9		7
BLi01282	yngA	5	0	16	0	0	0	0	0	0	0	0	0	0	0	0		5	0	0	0	0		0
BLi01283	yjcF	670	265	1261	465	528	491	280	317	310	376	392	371	371	348	367		633	495	304	381	363		423
BLi01284	yjcG	808	286	1408	528	575	539	337	369	379	482	425	444	448	331	384		721	548	365	454	391		482
BLi01285	yjcH	29	67	62	34	73	45	27	30	21	45	40	28	40	26	27		54	50	26	39	32		39
BLi01286		18	31	16	22	43	26	24	18	23	32	15	18	24	22	22		24	30	22	22	23		24
BLi01287		9	5	11	12	14	15	14	7	9	23	6	8	13	9	13		8	14	10	13	12		11
BLi01288		3	1	6	5	3	7	6	7	15	11	6	11	9	14	12		3	5	10	10	12		8
BLi01289	metI	11	33	24	25	15	24	10	15	16	15	27	18	16	19	6		24	21	14	20	14		18
BLi01290	metC	19	30	41	26	13	30	12	17	22	20	29	21	22	30	11		30	24	18	23	22		23
BLi01291	yjcL	2	0	3	0	0	4	0	0	0	3	2	2	3	2	1		1	1	0	2	2		1
BLi01292		1	17	0	6	8	6	19	8	8	11	10	13	17	11	6		8	7	11	11	12		10
BLi01293		11	17	0	5	5	5	23	12	11	13	10	2	9	5	8		11	5	15	9	7		9
BLi01294	pbpE1	212	48	175	84	81	96	526	83	114	162	76	135	183	63	381		130	88	216	127	198		153
BLi01295	abnA1	0	3	0	0	0	0	0	0	0	0	0	0	0	0	0		1	0	0	0	0		0
BLi01296	trnV3	n. d.	n. d.	n. d.	n. d.	n. d.	n. d.	n. d.	n. d.	n. d.	n. d.	n. d.	n. d.	n. d.	n. d.	n. d.		n. d.	n. d.	n. d.	n. d.	n. d.		n. d.
BLi01297		3	72	32	11	33	5	13	24	9	12	18	3	38	23	9		41	16	15	11	24		20
BLi01298	maa	4	59	29	32	40	39	17	46	31	23	36	19	32	36	24		35	37	32	26	31		32
BLi01299		20	9	25	91	13	17	79	43	61	50	32	56	103	38	3428		16	39	60	46	1026		220
BLi01300	cysL	2	17	13	2	6	7	6	2	2	7	1	0	1	0	1		11	5	3	3	1		4
BLi01302	cysJ	20	113	25	37	37	52	13	30	13	9	19	10	10	19	2		63	43	18	13	11		28
BLi01303	cysI	36	149	43	58	52	76	25	52	23	14	34	14	20	24	4		89	63	33	20	17		43
BLi01304	yoaU	27	91	86	22	59	29	17	21	15	64	50	48	38	29	37		70	36	17	55	35		40
BLi01306	yoaV	0	5	0	2	0	2	2	4	4	10	11	5	4	6	5		2	1	4	9	5		4
BLi01307	yyaH	300	268	243	372	380	333	285	403	383	266	216	219	310	249	328		273	360	363	236	295		314
BLi01308	iseA	1299	116	2268	99	314	144	94	76	107	126	151	143	152	134	244		1005	184	94	140	173		274
BLi01309	yocH1	11	195	33	6	34	7	6	5	3	8	8	9	12	5	6		99	15	4	8	8		22
BLi01310	lmrB1	2	10	4	6	9	9	4	6	8	8	6	5	7	10	6		6	8	6	6	8		7
BLi01311	yxaF	0	8	7	3	7	5	1	2	3	1	2	1	4	4	2		5	5	2	2	4		3
BLi01312		16	27	19	16	39	18	13	22	12	31	12	16	33	21	17		22	24	15	21	24		21
BLi01313		16	43	35	27	63	32	20	37	25	96	50	44	39	40	33		33	40	27	66	38		40
BLi01314	yezG	55	346	45	233	270	205	111	214	160	55	36	19	87	67	30		184	235	164	38	64		143
BLi01315	yeeF	16	114	27	75	108	64	42	81	46	38	25	20	35	27	14		63	81	56	28	26		53
BLi01316	yjqB	1	11	11	4	6	6	0	4	1	1	3	0	7	5	0		8	5	2	1	4		4
BLi01317	xkdA	10	65	5	16	25	20	6	10	7	5	3	2	4	2	8		34	20	8	3	4		13
BLi01318	xre	4	98	36	26	56	27	11	29	17	36	23	19	22	24	12		54	36	19	27	20		30
BLi01319		1	3	10	3	1	6	0	3	0	3	2	1	6	7	5		4	4	1	2	6		3
BLi01320		0	0	0	0	0	0	0	0	0	0	0	2	3	0	0		0	0	0	0	1		0
BLi01321	xkdB	0	1	4	0	0	0	0	0	0	0	0	0	0	0	0		1	0	0	0	0		0
BLi01322	xkdC	0	0	4	0	3	1	0	0	2	5	4	3	4	0	5		1	1	1	4	3		2
BLi01323		0	0	7	0	5	0	0	0	0	4	4	0	9	0	8		1	1	0	3	5		2
BLi01324	xkdD	0	0	5	0	1	1	0	0	0	0	4	3	0	0	5		1	1	0	2	1		1
BLi01325	xtrA	7	0	1	0	3	2	0	0	0	0	9	5	3	0	2		2	2	0	4	1		2
BLi01326	xpf	0	0	0	0	0	0	0	0	0	0	0	0	1	0	0		0	0	0	0	0		0
BLi01327	xtmA	5	3	24	0	3	1	0	0	1	0	1	0	2	0	1		9	1	0	0	1		2
BLi01328	xtmB	1	2	13	0	2	1	0	0	0	0	0	0	0	0	0		4	1	0	0	0		1
BLi01329	xkdE	4	6	30	0	3	1	0	0	2	0	1	1	0	0	2		11	2	1	0	1		2
BLi01330	xkdF	11	26	105	3	6	13	2	1	3	1	1	0	4	1	9		40	8	2	1	5		9
BLi01331	xkdG	14	21	117	1	3	6	2	0	3	0	2	1	3	0	7		42	4	2	1	3		8
BLi01332	ykzL	17	18	76	11	6	29	0	0	3	0	3	0	5	0	1		32	16	1	1	2		9
BLi01333	xkdH	15	13	108	1	7	9	0	2	1	1	0	0	1	0	4		36	6	1	0	1		7
BLi01334	xkdI	16	26	150	0	5	15	0	2	2	0	0	0	2	0	0		53	7	1	0	1		10
BLi01335	xkdJ	18	17	156	1	8	19	4	1	0	0	0	1	2	1	13		51	10	1	0	5		11
BLi01336	ykzM	24	38	153	0	10	14	3	0	12	0	2	1	7	2	10		62	8	6	1	6		14
BLi01337	xkdK	17	21	110	3	5	11	2	1	1	1	2	1	5	3	8		41	7	1	2	5		9
BLi01338	xkdM	27	27	175	4	11	23	2	0	5	7	10	4	11	7	16		63	13	2	7	11		16
BLi01339	xkdN	14	9	70	6	8	13	0	1	0	0	0	0	1	1	5		26	9	0	0	2		6
BLi01340	xkzB	17	16	97	1	0	19	0	0	0	0	1	0	0	3	7		36	7	0	0	3		8
BLi01341	xkdO	n. d.	n. d.	n. d.	n. d.	n. d.	n. d.	n. d.	n. d.	n. d.	n. d.	n. d.	n. d.	n. d.	n. d.	n. d.		n. d.	n. d.	n. d.	n. d.	n. d.		n. d.
BLi01342	xkdP	7	10	52	0	3	3	2	0	1	0	1	2	4	1	6		19	2	1	1	3		4
BLi01343	xkdQ	4	6	44	0	3	2	0	0	1	0	0	0	1	0	0		15	2	0	0	1		3
BLi01344	xkdR	8	9	44	1	1	3	0	0	2	3	0	0	2	0	0		17	2	0	1	0		3
BLi01345	xkdS	10	4	51	1	1	3	0	0	0	0	1	1	0	0	2		17	2	0	1	0		3
BLi01346	xkdT	11	11	76	3	3	5	2	1	2	0	0	1	4	4	1		27	4	2	0	3		6
BLi01347	xkdU	5	5	47	0	1	3	0	0	2	0	0	0	3	0	3		15	1	0	0	2		3
BLi01348		2	7	42	0	0	2	0	0	0	0	0	0	1	0	5		14	0	0	0	2		2
BLi01349	xkdV1	8	7	40	1	1	3	0	0	0	0	1	1	1	0	1		15	2	0	1	1		3
BLi01350	xkdV2	5	11	23	3	3	3	1	0	0	0	0	0	1	2	1		12	3	0	0	1		3
BLi01351	xhlA1	3	8	70	4	0	6	2	0	0	8	6	22	16	5	4		22	3	0	12	9		8
BLi01352	xhlB1	15	14	38	1	2	4	0	0	2	0	2	0	0	2	3		20	2	0	0	1		4
BLi01353	xlyA	5	3	39	1	0	2	0	0	0	0	0	1	0	0	1		12	1	0	0	0		2
BLi01354		212	40	57	63	254	79	34	63	44	38	33	24	45	47	16		97	129	47	32	38		70
BLi01355	yjmD	132	17	40	42	166	55	23	36	34	28	31	24	30	32	13		58	86	32	28	26		47
BLi01356	uxuA1	153	6	33	37	138	51	22	35	32	21	22	12	21	20	11		58	74	30	18	18		40
BLi01357	yjmF	136	4	25	31	108	43	17	20	24	23	15	18	18	13	13		50	60	21	19	15		33
BLi01358		113	3	23	28	118	44	13	24	27	15	19	13	20	19	6		42	62	22	16	15		32
BLi01359	exuT	86	0	20	23	98	39	17	22	20	16	17	14	16	21	8		32	53	20	16	16		28
BLi01360		30	24	25	28	34	21	28	21	38	268	188	227	161	173	120		26	27	30	231	154		88
BLi01361	spoIISA	10	21	7	14	29	9	26	26	18	247	180	171	139	105	78		14	17	23	203	111		69
BLi01362	pit	7	171	29	25	50	34	6	27	13	14	19	8	6	13	4		86	36	16	14	8		29
BLi01363	ykaA	16	430	48	61	117	78	12	47	19	26	27	25	15	19	6		211	85	26	26	14		65
BLi01364	ggt	84	26	113	267	63	237	639	338	445	2253	1495	2076	1841	1292	1812		65	192	465	1965	1648		828
BLi01365	yesL	64	3	38	132	84	114	105	113	146	131	114	102	140	129	121		31	110	125	117	131		107
BLi01366	yesM	44	0	9	56	49	50	42	51	34	54	48	42	38	38	34		16	52	41	49	37		41
BLi01367	yesN	21	0	5	32	29	24	29	32	20	33	32	26	25	24	21		8	28	26	31	24		24
BLi01368	yesO	0	0	1	3	3	3	6	8	14	7	10	4	5	6	4		0	3	10	7	5		5
BLi01369	yesP	0	0	1	4	0	1	5	3	4	4	2	5	0	0	0		0	1	4	4	0		2
BLi01370	yesQ	1	0	1	7	1	2	9	8	8	5	7	6	1	5	0		0	3	8	6	2		4
BLi01371	yesR	2	0	0	4	0	1	6	7	9	4	4	4	5	5	3		0	1	8	4	4		4
BLi01372	yesS	1	0	0	3	1	2	8	5	9	3	2	4	3	4	0		0	2	7	3	2		3
BLi01373	yesT	0	0	0	3	1	5	3	4	8	1	3	3	2	4	1		0	3	5	2	3		3
BLi01374	yesU	0	0	0	5	1	2	9	8	10	13	9	12	4	1	1		0	3	9	11	2		5
BLi01375	yesV	1	0	0	2	1	4	2	3	7	8	3	4	4	3	0		0	2	4	5	2		3
BLi01376	yesW	0	0	0	4	0	2	12	7	10	8	7	4	2	4	2		0	2	9	7	3		5
BLi01377		2	0	2	2	0	3	11	2	11	10	9	5	6	8	6		1	2	8	8	7		5
BLi01378		0	0	2	3	2	3	16	3	10	8	6	5	5	5	2		0	3	9	7	4		5
BLi01379	yesX	0	0	0	3	0	1	11	3	10	4	4	4	2	3	3		0	1	8	4	3		4
BLi01380		14	9	12	15	8	21	27	14	30	25	23	19	29	20	17		12	15	25	23	22		20
BLi01381	yesY	31	9	5	27	12	25	40	21	48	29	25	29	35	22	30		15	22	38	28	29		27
BLi01382	yesZ	17	11	17	21	9	17	34	21	32	28	24	23	26	22	17		14	16	29	25	22		22
BLi01383	yetA	0	0	0	0	0	0	2	0	2	0	0	0	0	0	0		0	0	1	0	0		0
BLi01384	lplA	0	0	0	2	0	2	7	1	4	1	0	0	0	1	0		0	1	4	0	0		1
BLi01385	lplB	2	0	0	0	0	1	5	2	4	1	1	2	0	1	0		0	0	4	1	0		1
BLi01386	lplC	0	1	0	2	0	3	9	2	1	3	3	5	2	4	3		0	2	4	4	3		3
BLi01387	steT	0	15	0	0	0	0	0	0	0	0	0	0	0	0	0		7	0	0	0	0		1
BLi01388	mhqA	1	7	2	11	1	7	22	18	23	45	30	42	48	35	38		4	6	21	39	41		22
BLi01389		36	55	80	24	65	38	40	37	25	51	31	36	57	27	53		55	42	33	40	45		42
BLi01390	htrA	410	509	877	79	314	207	36	36	35	29	21	35	27	19	15		569	201	36	28	21		151
BLi01391	proG	9	26	9	19	16	9	28	24	24	16	15	15	15	14	17		16	15	25	15	15		18
BLi01392	dppA	10	8	16	216	15	113	338	364	277	389	378	344	370	360	149		11	114	321	373	305		232
BLi01393	dppB	14	2	9	156	12	86	273	188	207	379	227	290	280	270	138		7	85	219	305	237		175
BLi01394	dppC	15	0	7	155	11	80	343	282	260	430	381	365	400	392	197		6	82	290	396	340		227
BLi01395	dppD	16	2	15	174	11	82	365	284	247	478	338	399	387	354	204		10	89	291	411	325		229
BLi01396	dppE	22	4	29	277	18	122	589	396	390	813	593	631	639	559	310		16	137	446	690	519		367
BLi01397	ykfA	12	3	7	109	9	57	187	154	148	340	236	288	245	239	123		7	58	161	292	209		146
BLi01398	ykfB	15	1	14	138	8	67	259	200	217	333	277	333	318	278	178		9	71	224	316	265		180
BLi01399	ykfC	8	1	9	98	6	51	149	139	134	242	182	211	193	180	98		5	52	140	214	162		116
BLi01400	ykfD	11	5	18	133	10	62	160	143	138	207	174	162	166	162	79		10	68	146	183	140		113
BLi01401	ykgA	44	8	128	4	6	6	2	1	1	6	7	9	4	4	6		48	5	1	7	5		11
BLi01402	ykhA	18	39	33	8	6	4	21	10	9	24	17	22	21	16	4		31	6	13	21	14		16
BLi01403	ykjA	0	1	0	0	1	0	0	0	0	3	1	0	0	0	0		0	0	0	1	0		0
BLi01404	pel	0	11	1	1	0	3	0	0	1	2	0	0	1	0	0		5	2	0	1	0		1
BLi01405		0	18	7	4	9	1	0	1	0	4	6	0	2	0	0		10	5	0	3	0		3
BLi01406		3	19	6	11	13	10	6	9	8	8	9	5	7	2	2		11	12	8	7	4		8
BLi01407		34	69	41	52	63	41	42	37	41	78	56	55	62	62	42		52	51	40	64	56		52
BLi01408	ykkA	41	106	66	54	73	74	43	53	52	71	62	65	88	66	59		76	67	50	66	72		65
BLi01409	ykkC	0	7	0	1	3	0	0	4	3	1	2	0	3	0	0		3	1	3	1	1		2
BLi01410	ykkD	0	15	0	2	4	10	18	14	11	7	2	2	8	9	9		6	5	14	4	9		8
BLi01411	ykkE	34	241	103	60	107	70	58	83	64	73	91	74	76	65	61		144	79	68	79	68		84
BLi01412	proB	6	52	25	3	14	6	1	3	3	0	1	2	2	4	0		31	8	3	1	2		8
BLi01413	proA1	22	72	42	21	30	25	4	11	12	7	9	7	7	12	1		49	25	10	8	7		18
BLi01414	ohrA	3	17	24	7	3	0	5	1	11	4	4	1	1	2	3		15	3	6	3	2		5
BLi01415	ohrR	19	72	42	33	51	27	43	49	33	69	44	47	66	42	50		49	37	41	54	53		46
BLi01416	ohrB	79	0	81	2	8	3	24	10	5	63	99	54	67	62	88		44	4	11	72	71		37
BLi01417		32	7	38	46	33	37	53	50	40	93	73	54	68	59	51		22	39	47	75	60		49
BLi01418	guaD	16	73	21	22	35	40	12	23	18	22	23	19	13	7	11		43	33	18	22	11		25
BLi01419		24	70	39	60	76	66	56	53	77	60	58	53	70	39	41		49	67	64	57	51		59
BLi01420		9	26	12	11	18	16	18	19	18	25	19	19	15	17	16		17	15	18	21	16		17
BLi01421		10	43	30	46	43	46	56	55	47	98	63	51	54	50	58		30	45	52	72	54		51
BLi01422	metE	108	441	272	231	90	207	118	157	186	147	195	115	153	174	73		298	179	159	153	138		180
BLi01423	isp	91	25	113	106	63	140	221	121	123	2410	2483	2247	2212	1526	1600		67	106	149	2391	1807		835
BLi01424	ykzD	0	0	0	0	0	0	0	0	0	17	22	7	13	20	0		0	0	0	16	12		5
BLi01426	mgtE	16	147	36	40	36	35	47	37	45	36	38	34	36	35	32		80	37	43	36	35		44
BLi01427		24	61	36	45	55	44	48	35	46	47	33	26	37	26	51		43	48	43	36	37		42
BLi01428		28	50	31	29	55	33	12	16	9	14	11	9	9	9	7		39	39	12	12	8		22
BLi01429	yqaB	10	37	20	21	35	21	5	14	4	1	5	4	8	5	2		25	25	7	3	5		13
BLi01430		577	3142	824	1510	2329	1686	341	1219	607	278	377	177	274	374	164		1795	1836	725	279	278		985
BLi01431		607	4099	688	2343	2912	2172	473	1564	910	283	469	162	355	420	166		2202	2461	996	306	325		1275
BLi01432		13	164	45	38	69	32	54	54	26	35	26	28	27	18	19		89	46	42	30	22		44
BLi01433	yqaE	37	225	91	55	98	41	27	46	26	40	42	22	45	25	25		135	63	33	35	32		56
BLi01434		37	7	28	25	23	94	16	21	10	24	11	17	41	16	17		22	51	15	18	26		27
BLi01435		77	22	61	37	36	112	32	24	20	35	10	6	51	19	29		49	65	24	18	34		38
BLi01436		20	2	22	20	30	63	9	16	14	14	11	16	35	19	17		13	40	13	14	25		22
BLi01437		23	6	23	21	33	64	8	21	13	13	11	12	29	15	19		15	41	14	12	21		22
BLi01438	yqaH	25	2	17	23	14	48	7	19	12	10	13	6	19	13	8		13	29	13	10	14		16
BLi01439		56	5	24	17	41	82	19	19	12	13	0	9	20	11	17		25	49	16	7	16		24
BLi01440	yqaJ	16	0	13	21	17	45	12	14	16	9	6	2	22	8	17		8	29	15	6	16		16
BLi01441	yqaK	26	2	20	24	21	57	12	17	24	15	7	9	24	9	28		14	36	19	10	20		21
BLi01442	yqaL	18	1	12	15	13	46	10	8	15	13	9	4	18	7	14		9	26	12	9	13		15
BLi01443	yqaM	14	3	15	19	14	40	17	13	23	18	8	8	28	11	31		9	25	18	12	23		18
BLi01444	yqaO	32	0	29	30	22	44	21	18	34	17	17	22	47	15	45		16	33	25	19	35		26
BLi01445		12	11	16	18	30	36	12	16	19	15	14	5	35	15	22		13	29	16	12	25		19
BLi01446		12	3	17	10	23	30	8	11	9	10	0	4	15	2	23		9	22	9	5	13		12
BLi01447		16	0	25	19	11	22	24	7	20	9	8	6	9	4	18		11	18	17	8	10		13
BLi01448		5	0	11	8	8	27	15	5	18	10	3	0	2	3	17		4	15	13	5	7		9
BLi01449		10	2	17	2	15	22	7	10	14	3	3	11	14	8	15		9	14	11	5	12		10
BLi01450		13	2	18	11	14	31	13	9	18	13	5	9	22	9	35		9	20	14	9	21		15
BLi01451		22	1	23	9	15	25	9	12	14	6	5	7	23	11	22		13	17	12	6	19		13
BLi01452	yqaN	16	5	9	8	14	32	3	7	15	13	10	9	18	8	14		10	19	9	11	13		13
BLi01453		12	2	20	12	9	16	8	9	8	4	7	0	15	0	18		10	13	8	3	11		9
BLi01454		8	2	11	6	7	25	2	7	5	17	11	13	21	11	22		6	13	5	14	18		11
BLi01455		20	1	13	8	9	13	8	2	8	20	12	11	17	11	12		10	10	6	15	14		11
BLi01456		15	1	22	13	14	26	12	11	19	27	16	25	30	15	22		11	18	15	23	23		18
BLi01458		17	3	0	0	3	0	3	0	0	0	0	0	11	3	0		7	1	1	0	5		2
BLi01460	yqaQ	8	2	7	4	2	9	3	2	9	15	6	13	12	6	16		5	5	5	12	11		7
BLi01461		0	0	8	0	0	0	0	0	0	0	0	0	0	0	0		2	0	0	0	0		0
BLi01462		0	0	0	0	0	2	0	0	0	0	0	0	3	0	0		0	0	0	0	1		0
BLi01463	yqaS	0	0	0	0	0	2	0	0	0	0	0	0	1	0	0		0	1	0	0	0		0
BLi01464	yqaT	0	0	1	1	1	1	0	0	0	1	0	0	0	0	0		0	1	0	0	0		0
BLi01465		0	0	1	0	0	2	0	0	0	3	0	2	1	0	1		0	0	0	1	0		0
BLi01466		1	0	3	1	0	2	0	0	3	5	0	5	2	0	4		1	1	1	3	2		2
BLi01467		12	3	0	3	0	7	0	0	2	6	2	0	7	0	0		5	4	1	3	2		3
BLi01468		0	0	6	1	3	7	0	0	2	5	0	0	3	1	4		1	4	1	2	3		2
BLi01469		3	1	5	5	3	12	1	2	5	4	2	4	2	0	9		3	7	3	3	3		4
BLi01470		6	1	8	4	3	11	2	0	3	5	2	8	7	2	9		4	6	2	5	6		5
BLi01471		3	4	0	2	1	8	0	1	6	3	2	9	3	0	6		2	4	3	4	3		3
BLi01472		9	0	12	11	7	20	4	6	12	11	8	14	14	7	30		6	13	8	11	16		11
BLi01473		6	0	0	4	2	8	0	1	5	8	1	2	0	0	12		2	5	2	4	3		3
BLi01474		5	0	22	0	1	9	2	0	4	5	0	3	4	1	9		7	4	2	3	4		4
BLi01475		0	0	5	1	0	3	0	0	3	0	0	4	0	1	5		1	1	1	1	2		1
BLi01476		0	0	1	0	0	4	0	1	2	1	0	0	1	0	4		0	1	1	0	1		1
BLi01477		6	1	14	3	8	12	3	1	8	3	3	9	5	1	7		6	8	4	5	4		5
BLi01478		2	0	5	0	0	5	0	1	1	1	3	5	5	0	0		1	2	1	3	2		2
BLi01479		0	0	12	3	0	5	2	0	1	4	0	2	0	0	3		3	3	1	2	1		2
BLi01480		1	0	5	0	0	3	0	0	1	1	0	2	1	0	2		2	1	0	1	1		1
BLi01481		5	0	11	2	1	5	0	1	5	1	1	1	0	0	1		4	3	2	1	0		2
BLi01482		1	0	1	0	0	2	0	0	0	1	0	0	1	0	1		0	1	0	0	1		0
BLi01483		0	0	2	0	0	2	0	0	0	0	2	2	2	0	4		0	1	0	1	2		1
BLi01484	xhlA2	n. d.	n. d.	n. d.	n. d.	n. d.	n. d.	n. d.	n. d.	n. d.	n. d.	n. d.	n. d.	n. d.	n. d.	n. d.		n. d.	n. d.	n. d.	n. d.	n. d.		n. d.
BLi01485	xhlB2	n. d.	n. d.	n. d.	n. d.	n. d.	n. d.	n. d.	n. d.	n. d.	n. d.	n. d.	n. d.	n. d.	n. d.	n. d.		n. d.	n. d.	n. d.	n. d.	n. d.		n. d.
BLi01486		0	0	1	0	0	3	0	0	2	4	0	1	3	0	0		0	1	1	2	1		1
BLi01487	yrkC2	16	1	47	3	20	2	3	4	2	453	504	360	201	252	36		17	8	3	442	172		117
BLi01488	yhjR2	23	0	38	0	20	1	1	0	0	252	181	184	66	109	11		16	6	0	210	66		54
BLi01489	ydfS	0	2	0	0	0	2	1	0	0	24	13	12	12	6	2		1	1	0	17	7		5
BLi01490	tnrA	129	17	325	9	62	25	3	3	7	14	4	3	4	2	12		127	32	5	8	6		30
BLi01491	ykzB	104	9	163	4	24	12	20	5	5	20	24	29	33	8	40		76	13	9	24	27		26
BLi01493	ykoM	1736	211	1679	1145	1619	945	1761	1514	1239	1817	1615	1408	1780	1185	1359		1040	1220	1468	1632	1459		1374
BLi01494	ykoU	0	1	0	0	0	0	0	0	0	15	16	11	3	7	0		0	0	0	14	4		3
BLi01495	ykoV	0	4	0	0	0	0	0	0	1	28	19	18	11	20	1		1	0	1	22	11		6
BLi01496	ykoW	56	47	42	38	65	38	33	51	25	59	53	36	40	43	25		49	47	35	50	37		43
BLi01497	ykoX	18	58	27	44	39	45	69	71	38	60	46	51	56	44	51		38	43	57	53	51		49
BLi01498	ykoY	33	17	12	5	48	6	17	3	7	24	33	21	17	18	8		21	18	8	26	15		17
BLi01499	sigI	15	83	36	55	76	48	46	64	42	72	46	38	81	37	50		51	59	50	53	57		54
BLi01500	rsgI	49	76	35	161	101	138	135	138	148	145	73	88	168	88	170		58	134	142	105	141		121
BLi01501	sspD	0	12	27	2	6	10	13	5	9	156	85	77	59	105	8		12	7	9	110	61		37
BLi01502	ykrK	110	99	135	106	113	96	142	121	134	129	105	110	121	99	107		111	105	132	116	110		116
BLi01503	ykrL	406	671	691	799	811	587	1520	1150	1048	1170	1159	1257	1304	1020	1257		596	724	1209	1197	1196		998
BLi01504	ktrD	6	44	18	13	20	12	9	15	8	9	9	6	9	8	5		26	15	10	8	7		13
BLi01505	pbpC	243	340	334	246	378	269	121	207	136	84	104	68	91	103	58		310	296	154	86	86		186
BLi01506		0	5	0	0	2	0	0	0	0	38	38	26	18	27	0		2	0	0	35	16		9
BLi01507	ykzE	0	4	6	0	2	0	0	0	0	21	10	8	17	36	0		3	0	0	14	18		6
BLi01508	ykrP	0	0	0	6	0	5	0	0	0	9	2	2	2	0	1		0	4	0	4	1		2
BLi01509	kinE	36	38	23	124	80	104	67	96	75	56	46	45	60	59	29		34	103	80	50	51		68
BLi01510	ogt	78	56	50	126	134	122	119	125	104	77	84	60	92	87	45		62	127	115	74	77		96
BLi01511	mtnA	0	9	5	2	1	2	0	3	2	1	2	2	0	2	0		5	1	2	2	1		2
BLi01512	mtnK	0	7	7	3	1	3	0	0	1	2	1	1	0	1	0		5	3	0	1	0		2
BLi01513	mtnU	4	28	23	17	15	22	16	13	26	39	38	29	30	28	28		20	18	19	36	29		24
BLi01514	mtnE	1	10	8	6	1	7	4	5	4	5	3	7	6	7	5		7	5	4	5	6		5
BLi01515	mtnW	4	23	17	26	7	21	24	18	32	34	30	26	37	42	20		16	18	26	31	34		25
BLi01516	mtnB/mtnX	13	42	33	41	10	34	43	39	66	60	54	42	61	72	39		31	29	52	53	59		45
BLi01517	mtnD	32	48	36	81	19	52	76	80	127	133	90	88	116	117	81		40	51	99	106	107		82
BLi01518	fosB	18	25	26	44	38	31	62	64	37	77	39	58	48	47	52		23	37	52	59	49		45
BLi01519	ykvA	16	18	27	27	28	20	48	52	24	52	32	54	56	52	48		19	25	40	46	52		37
BLi01520		14	35	10	73	36	44	47	64	51	49	44	44	59	61	31		23	51	54	46	52		47
BLi01521	kinD	16	66	46	46	47	45	37	41	36	34	30	25	36	28	31		46	46	38	30	32		38
BLi01522	mhqR1	49	703	166	57	303	76	35	78	27	25	36	18	28	47	10		372	141	45	26	29		111
BLi01523	motB	0	198	15	4	21	3	4	1	0	2	0	1	2	0	1		93	9	1	1	1		17
BLi01524	motA	1	183	7	4	15	2	5	4	2	1	1	0	2	2	2		84	6	3	0	2		15
BLi01525	clpE	27	22	52	5	19	6	13	4	5	8	6	10	16	7	17		31	9	7	8	13		12
BLi01526	ykvI	0	0	0	0	0	0	0	0	0	19	17	12	6	5	2		0	0	0	17	5		4
BLi01527	queC	3	37	15	7	12	7	35	5	7	42	29	27	33	26	26		21	8	14	33	29		20
BLi01528	queD	2	42	7	7	11	3	32	4	7	36	21	27	30	21	19		21	7	13	29	24		17
BLi01529	queE	26	40	35	10	23	14	41	16	15	38	37	39	50	56	44		35	16	22	38	51		31
BLi01530	queF1	n. d.	n. d.	n. d.	n. d.	n. d.	n. d.	n. d.	n. d.	n. d.	n. d.	n. d.	n. d.	n. d.	n. d.	n. d.		n. d.	n. d.	n. d.	n. d.	n. d.		n. d.
BLi01531		3	19	9	11	12	9	28	32	13	9	10	7	10	11	7		12	11	23	9	10		13
BLi01532		9	23	14	14	11	9	15	20	6	13	6	6	9	5	4		16	11	13	9	7		11
BLi01533		0	20	1	7	13	9	30	27	13	14	12	5	6	7	4		9	10	22	11	6		12
BLi01534		n. d.	n. d.	n. d.	n. d.	n. d.	n. d.	n. d.	n. d.	n. d.	n. d.	n. d.	n. d.	n. d.	n. d.	n. d.		n. d.	n. d.	n. d.	n. d.	n. d.		n. d.
BLi01535		n. d.	n. d.	n. d.	n. d.	n. d.	n. d.	n. d.	n. d.	n. d.	n. d.	n. d.	n. d.	n. d.	n. d.	n. d.		n. d.	n. d.	n. d.	n. d.	n. d.		n. d.
BLi01536		583	680	603	813	723	720	420	531	604	138	129	70	220	204	186		634	752	533	115	205		464
BLi01537		5	90	15	6	31	13	4	5	3	17	10	0	0	4	0		46	17	4	9	1		14
BLi01538	ligB	1	0	7	1	3	2	0	1	0	2	3	0	0	0	0		2	2	0	1	0		1
BLi01539		0	2	5	3	1	1	3	1	1	3	0	0	2	0	3		2	2	2	1	1		2
BLi01540		0	0	0	0	2	0	0	0	0	1	0	0	3	0	1		0	0	0	0	1		0
BLi01542		10	13	13	15	15	12	20	20	17	9	12	7	14	13	8		12	14	19	9	12		14
BLi01543		0	0	0	0	0	0	0	0	0	0	0	0	0	0	0		0	0	0	0	0		0
BLi01544		0	0	0	0	0	0	0	0	0	0	0	0	0	0	0		0	0	0	0	0		0
BLi01545		0	0	0	0	0	0	0	0	0	0	0	0	0	0	0		0	0	0	0	0		0
BLi01546		0	0	0	1	0	0	0	0	0	2	0	1	2	2	0		0	0	0	1	1		0
BLi01547		0	2	0	0	0	0	0	0	1	0	0	0	0	0	0		0	0	0	0	0		0
BLi01548		0	0	0	0	0	0	0	0	0	0	0	0	0	0	0		0	0	0	0	0		0
BLi01549		0	0	0	0	0	0	0	0	0	0	0	0	0	0	0		0	0	0	0	0		0
BLi01550		0	0	0	0	0	0	0	0	0	0	0	0	0	0	0		0	0	0	0	0		0
BLi01551		0	0	0	0	0	0	0	0	0	0	1	0	0	0	0		0	0	0	0	0		0
BLi01552		0	0	0	0	0	0	0	0	0	0	0	0	0	0	0		0	0	0	0	0		0
BLi01553		0	0	0	0	0	0	0	0	0	0	0	0	0	0	0		0	0	0	0	0		0
BLi01554		0	0	0	0	0	0	0	0	0	0	0	0	0	0	0		0	0	0	0	0		0
BLi01555		0	0	0	0	0	0	0	0	0	0	0	0	0	0	0		0	0	0	0	0		0
BLi01556		0	0	0	0	0	0	0	0	0	0	0	0	0	0	0		0	0	0	0	0		0
BLi01557		0	0	0	0	0	0	0	0	0	0	0	0	0	0	0		0	0	0	0	0		0
BLi01558		0	0	0	0	0	0	0	0	0	0	0	0	0	0	0		0	0	0	0	0		0
BLi01559	yqbO	0	0	0	0	0	0	0	0	0	0	0	0	0	0	0		0	0	0	0	0		0
BLi01560		0	0	0	0	0	0	0	0	0	0	0	0	0	0	0		0	0	0	0	0		0
BLi01561		0	0	0	0	0	0	0	0	0	0	0	0	0	0	0		0	0	0	0	0		0
BLi01562		0	0	0	0	0	0	0	0	0	0	0	0	0	0	0		0	0	0	0	0		0
BLi01563	xkdV3	0	0	0	0	0	0	0	0	0	0	0	0	0	0	2		0	0	0	0	0		0
BLi01564	xkdW	0	0	0	3	2	0	2	0	2	5	0	0	2	0	3		0	1	1	1	1		1
BLi01565	xkdX	0	0	0	3	0	0	0	0	0	4	0	0	1	4	0		0	1	0	1	1		0
BLi01566		126	378	172	275	361	287	167	281	181	87	81	48	91	91	69		251	307	208	73	85		191
BLi01567		0	0	0	0	0	0	0	0	0	0	0	0	0	0	0		0	0	0	0	0		0
BLi01568		0	0	0	0	0	0	0	0	0	0	0	0	0	0	0		0	0	0	0	0		0
BLi01569		0	44	0	0	2	0	0	0	0	0	0	0	0	0	0		19	0	0	0	0		3
BLi01570		145	378	171	170	247	219	328	118	155	110	85	77	141	89	191		257	213	191	92	138		178
BLi01571		143	257	285	127	179	120	139	127	157	102	81	75	138	107	148		229	141	143	87	130		143
BLi01572		0	0	0	0	0	0	0	0	0	0	0	0	0	0	0		0	0	0	0	0		0
BLi01573	yolD	16	8	16	8	15	18	12	19	11	6	5	7	7	3	4		12	14	14	6	5		11
BLi01574		39	72	73	29	78	37	24	26	16	29	21	20	28	16	17		62	47	21	24	21		34
BLi01575	queF2	n. d.	n. d.	n. d.	n. d.	n. d.	n. d.	n. d.	n. d.	n. d.	n. d.	n. d.	n. d.	n. d.	n. d.	n. d.		n. d.	n. d.	n. d.	n. d.	n. d.		n. d.
BLi01576		57	73	36	60	137	42	56	79	30	62	41	23	48	26	59		59	77	52	44	43		56
BLi01577	rapA1	0	7	0	1	0	0	1	2	1	6	6	4	0	0	0		3	0	1	5	0		2
BLi01578	rapH	0	2	0	3	1	0	1	3	0	9	5	4	0	1	0		1	1	1	6	0		2
BLi01579	yoaT	5	17	7	7	16	12	6	10	10	11	9	9	13	11	13		11	11	9	10	13		11
BLi01580	yozG	15	28	8	36	35	25	32	39	28	40	22	13	26	27	24		19	32	32	26	26		28
BLi01581	yoaS	18	42	19	37	34	30	26	32	27	31	24	27	30	21	28		29	34	28	28	26		29
BLi01582		n. d.	n. d.	n. d.	n. d.	n. d.	n. d.	n. d.	n. d.	n. d.	n. d.	n. d.	n. d.	n. d.	n. d.	n. d.		n. d.	n. d.	n. d.	n. d.	n. d.		n. d.
BLi01583		n. d.	n. d.	n. d.	n. d.	n. d.	n. d.	n. d.	n. d.	n. d.	n. d.	n. d.	n. d.	n. d.	n. d.	n. d.		n. d.	n. d.	n. d.	n. d.	n. d.		n. d.
BLi01584		n. d.	n. d.	n. d.	n. d.	n. d.	n. d.	n. d.	n. d.	n. d.	n. d.	n. d.	n. d.	n. d.	n. d.	n. d.		n. d.	n. d.	n. d.	n. d.	n. d.		n. d.
BLi01585		2	51	5	16	22	21	12	13	16	12	10	6	15	4	6		25	20	14	9	9		15
BLi01586		13	61	8	14	34	18	6	13	5	16	11	8	11	6	2		33	22	8	12	7		16
BLi01588	ykvS	182	426	476	405	309	299	421	260	365	445	299	412	415	301	344		364	336	348	390	357		357
BLi01589		21	170	57	61	85	32	46	74	41	41	32	36	54	27	52		97	58	53	37	44		56
BLi01590	ykvT	0	0	0	0	0	0	0	0	0	0	0	0	0	0	0		0	0	0	0	0		0
BLi01591	ykvU	0	0	0	0	0	0	0	0	0	33	14	21	13	8	4		0	0	0	23	9		6
BLi01592	stoA	0	4	0	1	0	1	0	1	0	35	27	23	10	18	0		1	1	0	29	10		7
BLi01593	zosA	20	29	31	26	27	49	47	31	34	12	19	9	17	22	11		27	35	37	14	17		27
BLi01594	ykvY	142	202	138	177	259	174	195	206	178	156	127	153	168	98	132		169	202	191	147	134		172
BLi01595		16	24	12	16	24	13	25	22	17	22	14	16	21	15	29		19	18	21	18	21		19
BLi01596	ykvZ	4	13	5	11	14	14	14	15	11	10	12	5	14	12	8		8	13	13	9	11		11
BLi01597	glcT	30	372	69	95	207	75	60	99	86	96	116	64	105	150	89		194	123	83	93	116		117
BLi01598	ptsG	31	1109	186	254	628	207	306	171	487	263	596	249	566	1061	628		554	354	341	365	758		456
BLi01599	ptsH	975	3869	1703	1468	2284	1401	1426	1221	1741	1180	1403	969	1736	1985	1744		2459	1701	1498	1190	1830		1694
BLi01600	ptsI	377	2564	662	800	1347	645	620	632	710	482	767	437	734	1033	662		1433	914	663	560	820		847
BLi01601	splA	0	18	16	4	2	4	0	0	3	10	22	5	0	17	3		12	4	1	13	7		6
BLi01602	splB	1	8	0	1	2	1	1	0	1	22	18	17	10	14	0		4	1	1	19	9		6
BLi01603	ykwB	128	90	175	157	155	164	164	159	169	261	187	216	215	150	206		123	160	165	224	190		173
BLi01604	mcpC	4	190	19	1	26	6	0	2	0	0	0	0	0	0	0		92	11	0	0	0		16
BLi01605	fabG1	303	207	343	356	352	271	373	415	380	344	275	281	353	330	358		270	323	390	304	347		333
BLi01606	ykwC	405	172	407	446	356	328	511	472	500	332	292	352	391	361	441		302	374	495	327	396		389
BLi01607	ykwD	58	119	63	135	94	117	68	90	58	37	35	33	50	41	28		87	116	71	35	41		72
BLi01608	pbpH	72	105	131	61	117	78	58	76	51	52	66	41	44	51	33		102	85	61	53	44		68
BLi01609	kinA	69	51	79	148	157	130	24	95	50	62	62	45	50	71	25		63	144	57	57	50		77
BLi01610	patA	42	66	78	81	63	61	77	62	76	171	111	137	115	99	81		62	68	72	142	100		87
BLi01612	yxaI	71	1268	188	144	128	69	56	134	81	106	131	68	104	128	63		639	111	91	102	101		182
BLi01613	yxiO	10	46	11	16	8	11	6	15	9	11	13	3	9	19	5		27	12	10	9	11		13
BLi01614	cheV	16	189	24	31	24	18	9	23	15	17	20	13	15	24	10		96	24	16	17	17		30
BLi01615	ykyB	133	63	171	89	111	84	152	113	128	329	175	304	335	225	353		111	94	130	273	303		176
BLi01616	ykuC	95	184	129	122	252	156	165	216	148	190	212	180	123	137	107		143	176	174	195	124		164
BLi01617	ldt	61	61	65	24	62	41	59	23	27	290	287	263	76	93	66		62	43	35	281	80		94
BLi01618		215	404	104	48	325	199	61	38	78	122	154	96	75	81	80		274	192	61	125	79		139
BLi01619	ykuE	1	15	15	5	17	8	6	5	4	11	9	7	8	7	6		11	10	5	9	7		8
BLi01620	fadH	448	2	14	164	278	1770	15	101	50	8	19	12	17	25	175		143	808	56	13	65		240
BLi01621	ykuI	458	83	98	230	362	1557	57	136	76	94	87	72	79	62	123		203	773	89	85	86		266
BLi01622		173	43	248	52	56	77	323	48	80	245	124	199	206	115	529		133	63	136	193	267		152
BLi01624	ykuJ	55	441	165	40	143	28	23	44	9	79	38	23	36	29	10		256	68	24	49	26		74
BLi01625	ykuK	28	379	79	55	147	53	42	45	27	50	47	32	35	21	15		199	83	37	44	25		71
BLi01626	abbA	1272	152	137	1638	1180	1175	2276	1791	1844	2141	1366	1159	1791	1058	1399		497	1323	1948	1599	1430		1426
BLi01627	ykuL	103	142	77	94	230	95	89	117	75	104	85	63	96	83	75		115	137	92	86	86		104
BLi01628	ccpC	25	33	29	14	27	14	19	11	15	42	21	24	27	19	24		30	18	15	30	23		22
BLi01629	ykuN	0	1	0	0	4	0	0	0	0	1	0	0	0	0	0		0	1	0	0	0		0
BLi01630	ykuO	0	2	0	0	2	0	0	0	0	0	0	0	0	0	0		1	0	0	0	0		0
BLi01631	ykuP	3	2	0	0	3	0	0	0	0	0	2	0	0	0	3		2	1	0	0	0		0
BLi01632	ykuQ	234	943	365	435	515	369	263	335	318	202	239	179	209	200	118		586	436	309	207	181		339
BLi01633	ykuR	58	103	118	67	84	61	48	57	65	45	36	35	43	45	28		93	70	58	39	40		59
BLi01634	ykuS	88	158	179	90	116	88	121	85	84	418	360	339	287	378	71		142	98	94	376	258		183
BLi01635	ykuU	1223	1862	887	2114	2035	1298	2086	2135	1768	1347	1115	1227	1261	941	1101		1434	1785	1971	1240	1108		1557
BLi01636	ykuV	237	291	149	328	420	251	281	314	303	241	190	172	228	146	229		241	328	301	204	201		263
BLi01637	rok1	516	437	355	1229	711	831	2151	1326	1615	1509	954	1286	1209	820	758		443	919	1674	1269	949		1107
BLi01638	yknT	0	2	0	2	2	0	1	0	0	114	75	67	41	53	2		1	1	0	87	34		23
BLi01639	mobA	14	21	6	16	22	16	17	18	15	7	14	11	9	18	11		15	18	17	11	13		15
BLi01640	moeB	63	75	102	55	93	62	82	71	61	57	51	30	57	49	75		78	70	70	47	60		65
BLi01641	moeA	122	83	173	162	137	126	223	175	197	147	111	123	169	124	236		117	141	198	129	173		155
BLi01642	mobB	147	102	170	173	145	139	281	200	235	190	146	162	188	156	329		133	152	237	168	218		185
BLi01643	moaE	128	102	134	185	153	126	252	154	196	158	105	96	149	94	256		118	153	199	122	161		155
BLi01644	moaD	104	117	137	189	125	112	234	162	167	185	84	124	159	81	252		118	140	184	135	159		150
BLi01645		30	35	53	95	55	72	119	129	97	193	131	105	204	142	189		38	74	113	147	179		111
BLi01646	yknU	23	25	11	103	29	65	168	139	103	147	85	107	104	85	32		21	66	132	116	77		87
BLi01647	yknV	42	32	22	143	48	95	220	162	159	220	132	172	164	136	47		33	95	177	178	122		126
BLi01648	yknW	361	208	451	173	242	202	420	176	182	123	108	89	139	117	187		315	206	245	108	146		203
BLi01649	yknX	187	196	298	177	227	166	410	179	174	100	85	73	125	82	144		219	189	240	87	116		174
BLi01650	yknY	133	101	200	93	134	97	309	107	118	76	79	67	98	62	147		135	107	167	74	100		119
BLi01651	yknZ	138	140	183	116	147	114	346	108	124	94	59	69	96	65	124		150	125	179	76	93		128
BLi01652	fruR	78	19	189	29	100	41	17	19	23	28	33	28	42	34	41		78	56	20	30	39		43
BLi01653	fruK1	42	9	123	12	50	30	11	14	14	19	20	17	22	23	30		47	30	13	19	25		25
BLi01654	fruA	53	10	144	18	66	31	13	15	28	23	25	22	30	28	32		56	38	20	23	30		32
BLi01655	sipT	80	265	224	92	281	125	61	121	72	146	98	84	89	82	47		198	164	84	112	75		123
BLi01656	ykoA	69	170	84	68	134	68	74	103	67	79	99	82	77	53	59		118	89	80	87	64		86
BLi01657		68	175	73	85	173	86	100	134	77	139	102	96	159	104	142		118	113	101	114	135		115
BLi01658	ykpA	70	216	89	182	188	171	204	216	191	211	183	153	210	156	173		141	180	203	185	181		181
BLi01659		5	6	6	2	5	2	5	6	7	6	4	6	2	6	6		6	3	6	5	5		5
BLi01660	ampS	244	470	252	330	388	284	218	239	216	195	155	137	183	158	129		348	332	224	165	159		246
BLi01661	ykpC	31	7	20	48	40	35	21	35	22	312	185	315	124	88	75		17	41	26	274	98		86
BLi01662	mreB1	12	28	13	38	28	30	6	24	21	22	11	11	38	21	33		19	32	18	15	30		23
BLi01664	abrB2	7	43	6	3	23	9	5	0	6	13	4	8	4	3	12		23	11	4	9	6		10
BLi01665	kinC	37	96	50	74	90	68	95	95	91	78	61	56	67	56	56		67	77	93	66	60		75
BLi01666	ktrC	76	256	107	173	164	131	212	192	177	174	148	146	162	125	126		165	155	191	158	140		163
BLi01667	adeC	10	36	23	8	8	9	6	7	9	30	35	25	23	18	14		25	8	8	30	19		17
BLi01668	rnjA	168	480	221	433	503	390	350	418	355	361	303	274	314	281	215		322	440	374	317	275		353
BLi01669	ykzG	136	850	213	260	504	176	199	282	172	342	281	136	376	238	177		477	305	213	260	273		294
BLi01670	ykrA	17	85	27	26	50	36	16	28	29	27	30	26	20	26	18		50	37	25	28	21		32
BLi01671	ykrB	41	210	126	50	137	52	62	66	54	74	79	65	72	55	47		138	78	60	73	59		78
BLi01672		5	4	22	14	0	3	9	0	0	11667	15056	13418	2291	3128	923		9	5	3	13322	2200		2835
BLi01673	ykyA	10	77	3	13	36	16	4	16	16	25	18	14	18	13	7		38	21	13	20	13		20
BLi01674	pdhA	78	1934	219	175	102	108	268	207	316	266	288	213	271	206	484		949	127	270	257	310		343
BLi01675	pdhB	148	2243	409	270	155	163	443	310	602	392	378	343	464	361	876		1156	194	470	373	546		504
BLi01676	pdhC	444	2839	717	511	533	365	773	615	907	707	662	611	783	605	1226		1591	464	782	665	850		819
BLi01677	pdhD	526	2987	804	698	649	458	1014	826	1316	849	871	763	984	826	1637		1705	594	1085	832	1118		1021
BLi01678		n. d.	n. d.	n. d.	n. d.	n. d.	n. d.	n. d.	n. d.	n. d.	n. d.	n. d.	n. d.	n. d.	n. d.	n. d.		n. d.	n. d.	n. d.	n. d.	n. d.		n. d.
BLi01679		n. d.	n. d.	n. d.	n. d.	n. d.	n. d.	n. d.	n. d.	n. d.	n. d.	n. d.	n. d.	n. d.	n. d.	n. d.		n. d.	n. d.	n. d.	n. d.	n. d.		n. d.
BLi01680	slp	13	31	3	71	53	44	43	68	43	78	39	48	85	44	43		19	55	51	57	59		50
BLi01681	speA	11	45	18	12	22	16	13	15	13	16	16	15	11	16	7		28	17	14	16	12		17
BLi01682	yktA	85	61	36	40	55	17	30	33	16	43	34	21	35	33	28		63	36	25	33	33		36
BLi01683	yktB	40	106	67	71	128	91	54	57	49	39	36	35	55	40	25		76	96	53	37	42		62
BLi01684	ykzI	255	0	138	6	13	5	5	3	0	672	1244	632	231	253	83		112	8	2	843	197		209
BLi01685	yktC	54	92	94	75	115	67	66	70	61	67	54	57	71	60	48		81	85	65	60	61		70
BLi01686	ykzC	96	94	121	105	131	113	89	84	79	106	84	83	100	77	49		101	116	83	92	78		95
BLi01687	ylaA	35	36	35	11	80	24	12	14	8	14	8	11	14	7	7		36	38	11	11	10		21
BLi01688	ylaB	23	35	39	13	59	15	9	2	4	12	4	7	9	0	11		32	28	5	8	6		15
BLi01689	ylaC	20	31	14	8	32	15	7	7	6	15	5	4	6	4	0		23	18	7	9	4		12
BLi01690	ylaD	21	25	24	9	48	10	8	14	1	8	5	2	5	5	3		23	22	7	5	4		12
BLi01691	ylaF	69	190	52	173	305	213	131	263	180	221	192	151	222	214	103		120	230	193	191	186		189
BLi01692	ylaG	45	244	72	102	119	110	72	75	84	66	69	45	67	64	37		141	111	78	60	58		88
BLi01693	ylaH	334	404	290	546	497	528	399	634	448	419	325	310	444	404	207		356	525	493	357	364		432
BLi01694	yhjH	34	38	28	43	48	24	88	47	53	54	48	75	71	48	55		34	37	61	59	59		50
BLi01695	yhjG	22	8	24	22	19	20	74	31	48	46	24	45	46	36	62		16	20	50	39	47		35
BLi01696	ylaI	32	181	95	83	160	71	77	90	46	155	111	150	116	77	72		115	103	68	140	90		100
BLi01697	ylaJ	0	0	0	0	0	0	0	0	0	53	48	38	25	33	0		0	0	0	47	21		12
BLi01698	ylaK	27	14	20	48	42	42	47	52	35	126	93	95	75	70	31		19	44	43	106	61		55
BLi01699	ylaL	260	257	205	368	578	399	337	453	302	419	368	370	450	336	296		246	446	359	389	368		370
BLi01700	ylaM	6	0	0	10	10	4	8	9	3	22	20	13	11	10	0		2	8	6	19	8		9
BLi01701	ylaN	261	708	447	349	568	448	388	529	360	768	490	450	618	422	470		508	456	421	584	510		488
BLi01702	ylaO	20	49	15	32	39	36	27	32	28	31	23	20	24	20	27		32	36	29	25	23		29
BLi01703	pycA	271	667	472	302	306	318	225	302	305	214	266	197	282	288	143		499	310	283	226	245		305
BLi01704	ctaA	29	48	14	77	57	46	86	60	49	33	25	27	40	32	207		34	59	63	29	85		55
BLi01705	ctaB	224	465	243	565	530	430	623	580	555	353	307	261	370	349	776		338	504	582	311	479		459
BLi01706	ctaC	230	97	112	1046	643	723	1162	1037	1129	383	323	303	423	425	895		142	800	1112	341	559		652
BLi01707	ctaD	517	82	141	1132	629	907	1496	1232	1445	618	504	533	644	626	1282		231	892	1396	558	821		846
BLi01708	ctaE	952	118	259	1365	784	1045	1798	1432	1597	701	506	551	695	625	1339		411	1065	1603	595	856		979
BLi01709	ctaF	951	108	315	1429	752	1072	1893	1475	1639	656	483	432	728	636	1410		420	1085	1660	534	892		994
BLi01710	ctaG	638	114	276	1348	803	952	1864	1517	1644	559	501	489	680	649	1275		316	1030	1668	521	840		956
BLi01711	ylbA2	223	207	129	781	507	737	752	775	1100	827	596	645	754	706	388		194	680	908	700	636		660
BLi01712	ylbB	0	0	0	2	0	3	20	3	8	50	31	29	24	25	15		0	1	10	38	22		14
BLi01713	ylbC	21	55	34	41	66	53	48	53	47	178	126	135	115	88	75		39	53	49	149	95		75
BLi01714	ylbD	0	0	15	0	3	5	3	1	2	983	1369	1123	241	296	140		3	3	2	1152	232		254
BLi01715	ylbE2	0	0	18	0	0	2	2	5	3	1442	1276	1225	271	262	154		4	1	3	1327	235		287
BLi01716	ylbF	349	207	413	247	331	234	353	322	275	466	340	417	435	300	582		302	269	311	412	431		340
BLi01717	ylbG	324	319	559	360	320	342	460	388	381	444	284	304	422	243	360		380	341	405	351	344		365
BLi01718	ylbH	52	185	45	56	154	75	34	73	36	51	55	31	33	45	14		111	94	47	46	32		65
BLi01719	ylbI	68	171	66	97	158	109	71	97	75	43	45	27	48	46	30		114	121	81	39	43		81
BLi01720	ylbJ	0	0	0	0	0	0	3	0	0	90	45	67	32	19	11		0	0	1	69	22		17
BLi01722	ylbL	27	59	30	33	47	42	29	30	33	23	14	16	24	21	14		42	41	31	18	20		30
BLi01723	ylbM	14	34	18	30	31	34	16	24	18	37	22	27	31	21	17		24	32	19	29	24		26
BLi01724	ylbN	120	2462	341	221	868	303	178	333	141	309	236	180	215	170	106		1230	455	211	247	169		420
BLi01725	rpmF	1020	8518	1117	2659	2736	2163	3083	2807	2781	1927	1407	1775	2263	2042	1497		4427	2501	2876	1721	1976		2646
BLi01726	gerR	3	4	10	5	3	4	43	9	12	915	625	642	473	394	119		5	4	19	742	346		204
BLi01727	ylbP	3861	313	2953	1907	3000	2441	1869	1756	1904	1911	1446	1710	2075	1357	1594		2055	2455	1853	1707	1695		1970
BLi01728	ylbQ	11	37	23	23	28	26	35	32	36	75	56	64	58	41	28		26	26	35	66	44		39
BLi01729	bshC	21	105	39	62	79	58	74	60	50	81	59	67	55	44	26		64	66	60	70	43		61
BLi01730	mraZ	108	185	129	136	311	119	144	136	80	142	104	82	112	96	92		148	185	115	112	101		133
BLi01731	mraW	77	182	122	103	234	89	144	104	69	111	85	80	77	57	54		136	139	100	94	64		107
BLi01732	ftsL	236	364	195	261	462	264	319	207	189	222	181	131	186	147	155		285	325	230	182	164		240
BLi01733	pbpB	103	144	77	157	187	144	224	153	143	122	89	93	109	78	89		116	162	168	103	93		133
BLi01734	spoVD	7	18	3	12	16	11	22	9	14	79	49	63	49	31	22		11	13	15	65	35		27
BLi01735	murE	29	138	28	95	103	87	112	122	96	76	67	67	73	65	45		78	95	109	70	63		86
BLi01736	mraY	62	183	39	159	162	147	171	206	176	104	92	67	96	104	58		111	156	184	89	88		132
BLi01737	murD	60	169	43	118	134	97	119	138	89	71	84	60	76	67	39		105	115	112	72	63		96
BLi01738	spoVE	36	148	35	55	100	61	72	80	41	96	92	74	77	80	36		86	71	62	88	67		74
BLi01739	murG	58	184	49	94	163	86	93	98	92	127	109	92	93	74	46		113	113	94	111	73		101
BLi01740	murB	97	207	110	140	253	157	183	166	165	156	174	139	139	122	82		150	182	170	157	117		158
BLi01741	divIB	36	126	46	78	101	73	67	80	58	94	67	61	75	48	34		79	84	67	75	54		72
BLi01742	ylxW	47	100	64	76	88	63	89	68	74	94	59	72	70	41	61		75	75	76	76	58		72
BLi01743	ylxX	19	117	33	36	73	32	39	41	21	36	21	19	28	26	14		67	46	32	26	24		38
BLi01744	sbp	31	154	52	53	85	42	30	52	25	37	29	28	35	28	14		92	59	35	32	27		47
BLi01745	ftsA	159	337	242	276	474	272	226	288	190	266	208	150	246	187	138		260	337	230	213	195		250
BLi01746	ftsZ	314	438	329	621	670	584	570	604	547	520	431	398	548	433	319		375	624	572	456	445		511
BLi01747	bpr2	15	2	5	33	28	34	17	36	28	10	9	11	14	17	8		7	32	28	10	13		20
BLi01748	bpr1	148	1	14	263	43	117	442	351	387	339	333	271	326	406	217		50	139	391	317	323		255
BLi01749	spoIIGA	0	0	0	0	0	0	53	1	9	137	89	105	63	45	23		0	0	18	112	46		33
BLi01750	sigE	1	1	1	10	0	2	102	12	34	128	102	82	101	51	26		1	4	46	106	63		43
BLi01751	sigG	1	0	0	0	0	0	50	11	12	113	87	46	47	57	14		0	0	22	84	41		28
BLi01752	ylmA	31	43	81	22	30	19	34	26	38	39	28	32	41	40	26		48	23	33	34	37		34
BLi01754		15	40	23	25	28	19	15	24	20	26	16	18	16	15	20		28	24	20	20	17		22
BLi01755	ylmC	85	131	44	166	211	272	82	125	148	314	235	145	231	201	136		96	220	123	238	194		176
BLi01756	ylmD	87	285	113	164	354	208	93	217	94	140	120	77	119	111	72		183	241	132	115	103		157
BLi01757	ylmE	87	282	121	177	302	175	95	182	116	129	113	77	124	94	81		183	216	131	108	102		149
BLi01758	sepF	190	513	227	493	566	496	278	407	302	317	248	200	321	274	254		345	518	329	260	286		356
BLi01759	ylmG	180	450	185	335	455	376	244	346	315	336	218	257	330	292	234		303	389	306	275	290		317
BLi01760	ylmH	64	318	133	129	214	121	78	142	75	86	82	57	74	72	31		195	153	97	76	61		115
BLi01761	divIVA	328	1001	332	1072	825	738	631	885	984	465	442	353	495	476	373		633	871	860	425	455		676
BLi01762	ileS	66	384	91	114	103	104	69	97	93	68	83	57	72	75	36		215	107	88	70	63		104
BLi01763	ylyA	3	9	2	3	0	0	4	1	2	9	6	6	0	0	1		5	1	2	7	0		3
BLi01765	lspA	12	78	35	12	21	20	9	13	5	12	8	8	12	11	6		47	18	9	9	10		17
BLi01766	ylyB	13	117	49	23	43	29	15	30	18	13	21	11	21	18	12		69	32	21	15	18		29
BLi01767	pyrR	145	938	582	101	91	89	148	143	159	323	305	178	213	151	196		609	94	151	273	187		235
BLi01768	pyrP	36	179	174	0	8	8	2	1	0	37	27	6	6	4	3		134	6	1	24	5		27
BLi01769	pyrB	31	79	150	0	3	4	0	0	0	40	21	1	0	0	4		82	2	0	22	1		17
BLi01770	pyrC	81	185	347	5	31	23	0	3	2	51	21	9	6	3	5		193	20	2	29	5		40
BLi01771	pyrAA	42	161	213	1	4	5	0	0	0	58	28	5	4	3	5		137	3	0	32	4		28
BLi01772	pyrAB	66	200	377	1	12	11	1	1	2	73	33	15	10	6	10		202	8	2	42	9		42
BLi01773	pyrK	61	179	369	2	13	15	3	1	2	67	31	10	11	4	6		189	10	2	38	8		40
BLi01774	pyrD	72	214	464	2	13	15	1	2	4	68	38	13	9	8	9		231	10	3	42	9		47
BLi01775	pyrF	46	181	352	1	6	15	1	1	4	60	43	12	10	2	9		182	8	2	40	7		38
BLi01776	pyrE	59	340	494	1	14	14	1	0	5	92	48	22	15	7	16		291	10	2	57	13		59
BLi01777		37	257	122	173	76	70	140	177	107	83	140	63	165	80	148		157	104	138	95	131		124
BLi01778	cysH1	35	177	81	71	43	51	47	125	66	32	58	32	36	49	20		110	55	79	40	36		63
BLi01779	cysP1	39	145	75	80	42	39	57	125	65	65	86	56	48	52	17		96	53	81	69	41		67
BLi01780	sat	68	234	144	120	63	78	96	196	116	106	159	101	69	78	22		162	86	135	122	59		111
BLi01781	cysC	66	306	138	176	74	108	172	299	183	111	222	109	94	132	21		192	119	216	146	87		153
BLi01782	cysG	32	108	71	65	50	54	63	82	67	45	57	40	40	45	161		76	56	71	47	76		65
BLi01783	sirB	41	100	90	77	56	62	74	80	84	53	51	43	47	51	188		80	65	80	49	89		72
BLi01784	sirC	73	312	92	149	121	119	125	146	128	61	86	75	68	70	195		185	129	133	73	105		124
BLi01785	yloA	19	35	26	29	37	34	32	25	28	22	16	15	23	15	21		28	33	28	18	20		26
BLi01786	yloB	0	0	0	0	0	0	6	0	0	70	46	53	35	24	13		0	0	2	57	25		15
BLi01787	yloC	59	160	97	57	164	68	68	102	62	52	66	38	67	44	44		114	95	76	52	52		78
BLi01788	remA	50	296	155	73	158	91	77	95	63	59	42	35	44	36	30		186	107	77	46	37		88
BLi01789	gmk	48	349	98	94	171	100	107	109	66	65	82	39	59	64	55		196	120	90	63	60		103
BLi01790	rpoZ	145	581	144	212	299	169	191	179	160	89	67	87	86	76	90		342	223	175	82	84		178
BLi01791	yloY	27	38	36	36	32	33	33	31	39	14	18	15	16	19	22		34	34	35	16	19		28
BLi01792	priA	36	63	43	46	52	45	43	33	44	25	23	17	20	19	25		50	48	41	22	21		37
BLi01793	def	44	78	41	43	56	33	38	45	37	28	22	24	22	17	19		59	43	40	25	19		37
BLi01794	fmt	47	81	55	62	73	67	64	54	73	35	40	34	42	38	37		65	68	65	36	39		56
BLi01795	yloM	47	105	53	72	92	66	69	61	57	45	39	36	34	28	26		75	76	62	40	30		57
BLi01796	yloN	64	153	72	102	128	102	101	85	89	58	63	55	60	51	28		106	111	91	59	48		84
BLi01797	prpC	56	102	55	88	101	85	69	87	74	47	44	36	39	33	34		77	91	77	43	36		66
BLi01798	prkC	39	105	42	71	86	70	49	63	45	27	29	28	31	27	18		70	75	52	28	26		51
BLi01799	cpgA	66	132	52	82	133	79	66	76	61	60	57	50	37	44	22		92	97	67	56	35		70
BLi01800	rpe	103	153	75	127	157	115	88	121	108	67	60	66	62	62	38		119	132	107	65	55		98
BLi01801	thiN	14	48	5	39	33	28	30	28	32	69	47	44	38	24	15		27	33	30	55	27		34
BLi01802	spoVM	67	93	57	48	69	31	85	57	76	861	539	620	634	645	265		77	48	73	687	535		263
BLi01803	rpmB	782	3810	912	1794	1671	1546	1200	1470	1428	1160	973	1237	1107	969	855		2181	1665	1382	1128	991		1451
BLi01804	yloU	99	353	212	209	306	185	153	271	154	295	165	144	238	163	166		241	231	190	208	192		211
BLi01805	yloV	211	377	278	399	411	380	403	429	407	399	344	322	397	359	344		303	397	413	359	370		375
BLi01806	sdaAB	29	53	15	47	53	35	38	56	48	31	30	24	34	35	22		37	45	48	28	31		39
BLi01807	sdaAA	35	46	29	55	41	49	60	41	59	34	36	24	36	35	30		39	48	54	32	34		43
BLi01808	recG	20	44	15	30	31	30	42	33	39	25	19	19	22	19	23		29	30	38	21	21		29
BLi01809	fapR	25	314	46	83	151	66	95	101	75	44	50	32	54	40	36		160	98	89	43	44		85
BLi01810	plsX	59	389	54	137	213	103	174	141	121	88	79	60	77	45	48		207	148	142	77	58		126
BLi01811	fabD	74	480	48	218	285	149	263	210	212	99	88	86	105	63	51		251	213	226	92	75		175
BLi01812	fabG2	123	588	78	281	398	213	376	312	279	138	136	129	149	122	80		322	293	316	135	121		243
BLi01813	acpP	2770	11202	1388	5145	5266	2975	4314	4546	4034	1290	1651	1146	1694	1654	990		6245	4373	4276	1365	1485		3558
BLi01814	rnc	43	432	50	123	204	102	105	123	96	59	70	46	57	55	40		220	141	107	58	51		113
BLi01815	smc	49	120	46	68	84	65	77	68	70	47	40	38	50	44	43		80	72	71	42	46		63
BLi01816	ftsY	163	211	108	166	172	168	177	154	185	74	80	68	106	86	101		172	169	174	74	98		141
BLi01817	ylxM	130	755	147	291	379	371	232	321	261	191	172	113	182	148	99		417	350	272	161	147		269
BLi01818	ffh	139	577	173	270	305	314	271	252	272	132	164	116	188	157	128		345	298	266	138	161		243
BLi01819	rpsP	649	3264	704	1282	1099	1376	974	1047	1245	708	717	594	832	657	534		1843	1263	1113	678	689		1102
BLi01820	ylqC	454	2553	465	806	755	778	581	637	665	333	424	313	427	410	338		1404	781	635	357	397		691
BLi01821	ylqD	67	303	76	200	83	158	204	178	208	165	105	118	145	108	81		176	148	198	132	115		156
BLi01822	rimM	53	236	48	150	83	114	157	149	175	128	108	113	137	97	85		135	116	162	118	108		129
BLi01823	trmD	40	128	35	93	52	71	103	95	115	88	67	66	78	88	56		79	72	105	75	75		82
BLi01824	rplS	1274	5327	2700	1808	3044	1370	1756	2015	1529	1790	1583	1614	1756	1629	1227		3451	2033	1744	1676	1567		2023
BLi01825	rbgA	64	120	63	69	133	72	106	89	94	133	115	116	129	100	111		89	90	95	123	114		102
BLi01826	rnhB	4	101	10	13	32	10	10	9	10	5	7	7	8	4	1		49	18	10	6	5		16
BLi01827	ylqG	4	62	7	8	15	8	4	7	4	4	4	2	4	3	3		31	10	5	3	3		9
BLi01828	ylqH	0	74	4	4	27	10	8	3	1	11	10	0	2	5	0		34	14	3	7	2		11
BLi01829	sucC	1560	770	631	1278	3503	1162	732	1130	875	443	574	343	505	512	259		984	1933	917	455	439		996
BLi01830	sucD	2257	869	674	1297	3722	1321	844	1278	1036	401	540	364	503	559	287		1256	2068	1061	435	463		1105
BLi01831	dprA	33	9	16	14	31	15	17	21	13	19	14	13	13	10	15		18	20	17	15	13		17
BLi01832	topA	91	252	84	124	178	161	81	84	70	54	57	37	52	44	28		162	155	78	50	42		97
BLi01833	trmFO	32	71	29	41	50	48	41	35	35	42	35	23	26	28	19		49	47	37	34	25		38
BLi01834	codV	63	261	100	110	143	106	104	99	91	83	89	80	81	116	142		162	119	97	84	111		112
BLi01835	clpQ	95	223	123	163	179	152	108	143	124	52	81	31	82	159	163		160	164	125	55	132		128
BLi01836	clpY	115	274	111	280	211	215	205	181	190	134	147	106	128	198	339		186	234	192	130	213		193
BLi01837	codY	171	301	106	342	211	239	272	223	208	200	189	181	175	270	394		214	263	231	191	271		236
BLi01838	flgB	3	132	14	4	16	8	0	1	2	1	2	2	0	0	0		64	9	1	2	0		12
BLi01839	flgC	10	147	22	19	25	13	0	12	2	1	4	0	0	6	0		75	18	4	2	2		17
BLi01840	fliE	0	120	21	5	21	16	0	9	7	0	2	0	2	1	0		59	14	5	0	1		14
BLi01841	fliF	8	133	17	7	20	15	0	4	3	0	4	0	0	2	0		67	14	2	1	1		14
BLi01842	fliG	9	116	22	8	18	12	0	5	1	1	9	1	0	2	0		61	13	2	3	1		13
BLi01843	fliH	2	131	28	5	16	14	0	3	3	0	8	3	1	0	1		67	12	2	3	1		14
BLi01844	fliI	6	118	24	4	14	10	0	3	1	1	5	1	0	0	0		61	9	1	2	0		12
BLi01845	fliJ	0	214	22	6	20	8	0	7	0	0	6	0	0	0	0		102	11	2	2	0		19
BLi01846	ylxF	4	184	9	3	18	11	0	3	2	1	3	1	0	0	0		86	11	2	2	0		16
BLi01847	fliK	4	132	21	3	15	7	0	3	1	1	5	0	0	0	0		66	8	1	2	0		12
BLi01848	flgD	8	187	14	5	22	10	0	2	1	3	8	1	1	3	1		90	12	1	4	2		18
BLi01849	flgE	12	166	26	10	17	14	0	2	1	0	4	0	0	0	1		85	14	1	1	0		16
BLi01850	ylzI	20	308	47	16	31	23	0	7	5	3	14	3	3	5	0		156	24	4	6	3		32
BLi01851	fliL	19	312	23	12	29	19	4	10	4	0	8	0	0	2	0		152	20	6	2	0		30
BLi01852	fliM	16	204	23	6	21	13	0	7	1	1	7	0	1	3	0		102	14	2	3	1		20
BLi01853	fliY	9	208	37	8	21	14	0	6	4	5	6	0	0	2	0		105	14	3	4	1		21
BLi01854	cheY	11	311	48	19	24	20	0	5	2	1	5	0	5	2	0		155	21	2	2	2		30
BLi01855	fliZ	11	181	15	6	13	11	1	4	2	1	0	2	0	1	0		89	10	2	1	0		16
BLi01856	fliP	7	102	7	1	11	0	0	2	0	1	1	0	0	0	0		50	4	0	0	0		8
BLi01857	fliQ	6	94	21	0	8	0	0	0	0	0	0	0	0	5	0		49	2	0	0	1		8
BLi01858	fliR	1	76	0	1	3	1	0	0	0	1	0	0	0	0	0		34	2	0	0	0		6
BLi01859	flhB	1	64	6	0	3	0	0	0	0	0	0	0	0	0	0		31	1	0	0	0		5
BLi01860	flhA	1	51	7	0	2	1	0	0	0	0	0	0	0	0	0		25	1	0	0	0		4
BLi01861	flhF	0	65	4	2	4	1	0	2	1	0	1	0	0	0	0		30	2	1	0	0		5
BLi01862	ylxH	3	59	4	0	4	3	0	1	0	0	0	0	0	0	0		28	2	0	0	0		5
BLi01863	cheB	0	67	2	0	5	0	0	1	0	0	0	0	0	0	0		31	2	0	0	0		5
BLi01864	cheA	2	103	4	2	7	3	1	5	2	1	3	0	0	2	0		48	4	3	1	0		9
BLi01865	cheW	2	105	10	3	9	8	1	2	7	1	4	0	0	2	2		50	7	4	1	1		10
BLi01866	cheC	9	137	6	3	12	5	1	4	4	3	7	2	3	2	4		66	7	3	4	3		14
BLi01867	cheD	3	144	14	7	8	9	0	4	3	3	4	1	2	0	0		69	8	2	3	1		13
BLi01868	sigD	2	160	12	4	10	9	3	4	5	0	8	0	0	3	2		76	8	4	2	2		15
BLi01869	swrB	0	82	0	4	3	4	0	1	2	7	9	5	3	5	3		37	4	1	7	4		9
BLi01870	rpsB	147	2849	361	1132	1025	1087	1020	1077	946	575	616	451	690	652	363		1417	1084	1009	552	586		928
BLi01871	tsf	183	1223	172	653	711	636	643	654	637	377	371	296	390	336	247		650	666	645	351	332		541
BLi01872	pyrH	130	784	162	354	447	310	268	349	258	239	204	162	193	157	121		433	367	290	204	161		291
BLi01873	frr	298	1287	163	888	829	795	600	684	725	381	334	258	394	330	238		712	836	680	329	329		594
BLi01874	uppS	21	167	48	92	93	91	100	116	90	87	79	52	70	54	47		93	92	101	74	58		85
BLi01875	cdsA	22	124	36	68	83	74	78	80	63	41	44	35	35	40	17		71	75	73	40	32		60
BLi01876	lspC	56	235	111	118	168	125	119	131	79	94	77	65	69	67	56		150	137	106	80	65		108
BLi01877	rasP	145	319	152	277	295	275	341	318	295	222	185	188	230	185	186		226	283	315	200	202		253
BLi01878	proS	160	348	126	369	310	317	479	408	437	224	175	198	248	188	184		237	332	440	201	210		299
BLi01879	polC	48	118	41	108	84	74	201	139	132	97	69	79	91	71	79		78	88	153	83	81		101
BLi01880	eglA	0	0	0	0	0	0	0	0	0	1	0	0	0	0	0		0	0	0	1	0		0
BLi01881	celA	0	0	0	0	0	1	0	0	0	2	1	4	1	0	0		0	1	0	2	0		1
BLi01882	celB	0	0	0	0	0	1	0	2	0	0	2	0	0	1	0		0	0	1	1	0		0
BLi01883	celD	0	0	1	0	1	0	1	1	1	3	1	0	3	1	0		0	0	1	1	2		1
BLi01884	rimP	74	328	75	154	192	156	190	256	135	185	133	119	166	131	112		189	167	188	148	139		167
BLi01885	nusA	88	478	137	289	293	261	421	408	352	232	244	249	271	222	210		276	280	389	242	237		292
BLi01886	ylxR	147	506	108	416	329	352	529	460	395	354	253	192	306	208	217		300	366	452	273	248		339
BLi01887	rplGA	76	346	100	249	220	205	352	294	250	225	149	171	228	183	151		204	224	292	185	191		225
BLi01888	infB	243	545	190	478	388	424	644	571	597	341	291	263	384	335	315		367	430	603	302	348		426
BLi01889	ylxP	239	401	179	400	272	287	546	491	438	359	307	379	295	254	268		298	318	484	350	274		355
BLi01890	rbfA	390	817	310	700	455	516	889	750	792	384	365	302	511	406	369		564	555	807	354	436		561
BLi01891	truB	22	94	30	38	70	44	40	52	34	29	25	21	34	26	16		56	50	41	25	26		40
BLi01892	ribC	24	117	47	52	91	54	55	63	45	51	43	39	43	34	29		72	65	53	45	36		54
BLi01893	rpsO	1003	3919	1213	1504	1799	1113	1437	1310	1181	1253	1187	1535	1147	980	1072		2372	1452	1293	1323	1071		1457
BLi01894	pnpA	205	545	190	335	394	310	294	313	293	262	244	222	284	268	168		355	345	300	245	246		299
BLi01895	ylxY	58	201	76	88	136	67	60	64	45	102	70	59	65	54	32		127	95	55	79	52		79
BLi01896	mlpA	57	228	69	114	164	94	87	103	70	129	106	89	98	91	50		137	122	85	110	82		106
BLi01897	ymxH	0	19	0	6	7	2	9	3	11	483	217	475	206	151	58		8	5	8	398	145		103
BLi01898	spoVFA	1	0	0	0	0	0	0	0	1	260	306	245	64	86	22		0	0	0	271	60		60
BLi01899	spoVFB	0	0	0	0	0	1	0	0	0	275	392	295	87	114	25		0	0	0	319	79		73
BLi01900	asd	160	547	292	459	555	466	434	453	524	813	815	780	613	567	402		367	492	479	806	539		536
BLi01901	dapG	91	263	105	219	221	207	235	249	284	271	268	259	221	194	180		172	215	261	267	201		227
BLi01902	dapA1	192	301	168	318	264	303	330	294	435	345	298	333	306	235	245		236	296	364	328	265		304
BLi01903	rnjB	71	256	112	126	189	129	102	111	98	148	127	117	134	93	85		164	147	103	132	106		129
BLi01904	ymfB	4	0	2	0	2	0	1	0	0	63	61	43	20	44	0		1	0	0	56	23		15
BLi01905	ylzJ	0	2	3	0	3	4	0	0	3	51	86	54	22	54	2		2	3	1	63	28		18
BLi01906	ftsK	24	54	23	44	50	45	33	43	34	38	37	29	35	33	21		37	47	37	35	30		38
BLi01907	ymfC	48	85	73	124	140	123	78	114	88	137	102	91	106	114	84		71	129	94	112	103		104
BLi01908	ymfD	7	17	9	18	16	19	17	22	25	36	35	23	28	31	13		12	18	22	32	25		22
BLi01909	ymfF	56	88	76	99	95	92	81	79	76	104	92	80	93	91	46		75	95	78	93	79		85
BLi01910	ymfH	138	107	112	155	153	171	132	124	139	179	148	150	157	137	86		118	161	133	161	130		142
BLi01911	ymfI	15	22	11	16	22	19	17	16	16	6	14	5	9	7	7		17	19	16	8	8		14
BLi01912	ymfJ	19	48	17	29	43	30	30	41	33	577	529	405	519	864	81		32	34	35	510	516		208
BLi01913		41	251	101	160	247	150	155	187	145	129	104	85	126	95	78		150	184	161	108	102		144
BLi01915	rodZ	60	303	102	267	302	276	267	275	217	178	137	128	172	153	136		180	282	249	150	156		211
BLi01916	pgsA	47	82	49	80	73	60	71	76	89	54	42	44	58	44	58		63	71	80	47	53		65
BLi01917	cinA	66	106	57	95	106	93	126	108	125	56	56	55	63	59	53		82	98	120	56	59		86
BLi01918	recA	356	471	417	455	534	433	624	524	548	393	332	344	498	414	518		424	472	562	360	476		468
BLi01919	rny	917	1594	1213	806	1823	987	626	858	511	616	657	439	683	557	475		1297	1195	650	576	582		850
BLi01920	ymdB	17	55	37	52	58	46	37	46	33	49	33	27	40	33	27		39	51	38	37	34		40
BLi01921	spoVS	1122	281	734	1089	1665	942	870	1072	605	1609	1356	1272	1276	1244	471		652	1216	822	1430	1040		1040
BLi01922		16	7	4	20	27	20	17	21	19	51	30	33	28	21	6		9	22	19	39	20		22
BLi01923	tdh	1008	19	169	274	954	309	47	198	150	52	48	42	48	45	31		362	501	137	48	42		223
BLi01924	kbl	1085	1	108	285	857	317	62	181	169	70	50	62	53	39	39		363	477	144	61	44		222
BLi01925	ymcB	1206	437	481	760	1231	784	549	660	543	464	376	343	508	381	311		688	918	582	401	409		613
BLi01926	ymcA	2999	931	1915	2060	2713	1739	1653	2258	1344	1791	1508	1294	1831	1513	979		1814	2147	1713	1553	1484		1760
BLi01927	cotE	85	12	175	12	26	10	23	12	8	775	541	463	407	455	70		74	16	13	607	329		188
BLi01928	mutS1	32	111	41	74	100	65	80	88	66	43	37	30	51	37	32		70	79	77	37	41		63
BLi01929	mutL	59	87	38	83	100	75	104	99	81	50	44	48	55	40	40		67	86	93	48	45		70
BLi01930	yjcS	3	21	5	19	16	12	22	27	17	21	15	6	10	12	15		12	16	22	15	12		16
BLi01931		3	6	3	15	5	4	8	8	7	14	2	7	8	3	2		5	7	8	8	5		7
BLi01932		0	22	2	12	14	8	13	18	6	7	10	4	9	6	2		10	11	11	7	6		9
BLi01933		0	1	0	1	2	1	0	0	2	2	1	0	2	0	0		0	1	1	1	0		1
BLi01934	cbiW	0	0	0	0	0	0	0	0	0	0	0	0	0	0	0		0	0	0	0	0		0
BLi01935		7	6	0	10	5	12	12	13	10	13	21	5	15	7	1		5	9	11	13	8		10
BLi01936		44	7	24	62	16	44	89	56	80	91	87	93	61	55	41		23	41	75	91	53		58
BLi01938	yobN	0	0	0	0	0	0	0	0	0	10	4	5	4	3	0		0	0	0	7	2		1
BLi01939	yoaK	99	132	88	50	128	52	70	64	30	79	64	65	65	40	43		112	76	51	70	50		69
BLi01940	cvrA	58	114	91	55	104	64	62	47	32	41	35	36	37	25	26		91	74	45	38	30		55
BLi01942	tetB	26	64	92	12	22	12	5	7	5	9	12	10	10	12	3		59	15	6	10	9		17
BLi01943		104	53	193	22	46	20	52	11	29	37	29	29	42	19	86		103	29	30	32	46		44
BLi01944	ycgS	128	46	248	13	37	30	59	14	28	54	22	24	60	16	79		121	27	32	35	50		48
BLi01945		240	614	489	334	276	369	341	245	488	661	444	474	602	392	481		470	330	374	537	497		430
BLi01946	yqeD	9	50	11	24	18	16	10	13	5	13	13	13	10	6	7		28	19	9	13	8		15
BLi01947	pbpE2	21	112	22	42	27	28	6	19	12	11	18	11	13	12	8		63	32	13	13	11		25
BLi01948	yjiC	41	44	105	7	46	10	16	3	7	19	13	14	17	12	8		58	21	8	15	13		21
BLi01949	yveA	0	0	0	0	0	0	0	0	0	6	8	3	1	3	0		0	0	0	6	1		1
BLi01950	yraD	0	0	0	0	0	2	0	0	0	222	138	172	76	104	4		0	1	0	180	65		45
BLi01951		0	0	0	0	0	0	5	0	0	184	187	128	103	186	11		0	0	1	169	106		50
BLi01952	ydhD	0	0	0	0	0	0	0	0	0	32	24	27	15	15	3		0	0	0	28	12		7
BLi01953	yezE	68	43	46	66	65	62	110	66	75	95	74	86	83	84	53		51	64	82	86	75		73
BLi01954	yesE	7	8	9	9	9	9	14	10	11	8	7	7	11	6	10		8	9	12	7	9		9
BLi01955	yesF	7	4	8	4	10	7	18	5	9	11	10	13	13	5	11		6	7	10	11	10		9
BLi01956		0	4	0	0	0	0	0	0	0	66	86	69	3	12	0		2	0	0	73	5		14
BLi01957	ymaD	24	30	50	29	34	27	45	25	32	29	25	25	35	29	35		33	30	33	27	33		31
BLi01958	ebrB	2	25	0	5	8	14	0	4	5	1	5	0	3	2	0		12	9	3	2	2		5
BLi01959	ebrA	5	69	13	7	10	14	0	6	1	1	7	2	3	2	1		36	11	2	3	2		9
BLi01960	ymaF	0	0	0	0	0	0	0	0	0	40	19	29	11	11	0		0	0	0	30	7		7
BLi01961	miaA	54	127	96	60	139	62	73	90	45	121	101	78	82	76	41		97	86	66	102	68		82
BLi01962	hfq	968	657	1169	664	1321	655	804	707	413	837	547	531	689	518	437		880	868	610	653	560		710
BLi01964	ymzA	32	152	124	20	47	32	29	30	27	22	23	12	31	27	18		108	33	29	20	26		40
BLi01965	nrdI	80	270	122	168	111	96	210	212	148	215	188	148	219	130	124		176	124	185	186	162		165
BLi01966	nrdE	87	309	93	222	136	189	264	258	223	167	147	142	204	139	117		189	183	245	154	157		189
BLi01967	nrdF	150	419	165	362	189	332	433	422	440	233	226	217	274	197	157		276	298	433	227	215		300
BLi01968	ymaB	26	159	28	100	61	72	124	154	124	64	60	48	80	65	44		87	77	133	58	65		87
BLi01969		2	0	0	0	0	0	0	0	0	0	0	0	0	0	0		0	0	0	0	0		0
BLi01970		0	4	5	0	7	4	7	3	1	8	1	2	7	0	12		3	4	3	4	6		4
BLi01971		3	4	0	6	8	1	12	3	6	5	5	5	2	5	7		3	5	7	5	5		5
BLi01972		3	36	11	12	14	11	31	12	20	14	21	11	16	9	39		20	12	20	16	21		18
BLi01973	yjlA	4	33	10	19	14	15	22	13	22	15	11	15	14	10	27		18	16	19	14	16		17
BLi01974	cwlC	4	3	5	0	2	1	0	1	0	466	2408	1299	660	692	625		4	1	0	1341	663		366
BLi01975		0	5	0	3	3	4	1	0	0	0	0	2	0	0	0		2	3	0	0	0		1
BLi01976		2	3	0	0	2	1	0	2	0	0	0	1	0	0	0		2	1	0	0	0		0
BLi01977		0	0	0	0	0	0	0	0	0	0	0	0	0	0	0		0	0	0	0	0		0
BLi01978		21	26	1	38	22	29	13	16	18	12	15	24	22	20	1		18	30	16	17	15		20
BLi01979		0	9	1	4	6	3	1	5	2	3	7	1	1	2	0		4	4	3	4	1		3
BLi01980		3	12	0	8	3	6	1	1	1	1	0	0	0	0	0		7	6	1	0	0		3
BLi01981	codB	0	8	0	2	2	3	0	1	0	2	0	0	0	0	0		4	2	1	1	0		1
BLi01982	hyuA2	0	7	1	2	2	4	0	2	2	2	3	1	3	2	0		3	3	1	2	2		2
BLi01983		1	9	3	5	2	5	1	1	2	1	1	2	2	3	0		5	4	1	1	2		3
BLi01984	hyuB2	3	10	5	5	2	5	5	6	4	3	3	4	4	3	2		7	4	5	4	3		4
BLi01985		38	5	19	127	39	73	117	107	128	173	118	98	133	127	87		19	79	119	133	118		97
BLi01986		11	26	3	73	36	33	52	53	38	96	51	45	74	43	39		16	47	47	66	54		47
BLi01988		3	22	10	27	19	12	23	22	15	44	18	19	29	9	6		13	19	19	28	15		19
BLi01989	spoVK	6	13	8	27	10	15	30	27	32	139	112	103	84	117	34		10	17	30	119	81		49
BLi01990	ynbA	8	52	8	22	40	29	25	34	23	24	20	20	23	18	17		28	30	27	21	19		25
BLi01991	ynbB	18	54	13	37	49	36	24	27	27	17	16	15	13	14	13		33	40	26	16	13		27
BLi01992	glnR	295	222	906	90	235	103	85	101	87	62	85	53	80	50	195		411	140	91	66	103		148
BLi01993	glnA	1033	687	3769	203	326	287	172	183	204	199	256	255	210	114	797		1543	274	189	235	344		448
BLi01994		164	48	515	38	89	31	57	50	38	65	41	33	84	30	238		197	51	47	48	109		82
BLi01995		3	21	5	13	17	25	9	12	13	11	6	8	15	4	2		12	19	12	9	8		12
BLi01996		7	29	7	31	34	29	14	16	15	16	14	12	14	14	4		17	31	15	14	11		18
BLi01997		0	5	3	8	5	3	2	1	3	3	0	0	0	3	4		3	5	2	1	2		3
BLi01998		3	17	7	11	21	7	0	4	1	5	4	0	1	1	4		10	13	1	3	2		6
BLi01999		0	19	12	23	21	17	13	19	8	24	17	12	12	10	12		11	20	13	18	11		15
BLi02000	ydjC	5	32	8	8	26	9	9	7	3	11	4	4	10	5	2		18	14	6	7	6		10
BLi02001		4	32	3	12	39	23	7	19	7	8	8	7	4	6	0		16	25	11	8	3		13
BLi02002		0	58	6	7	33	11	5	11	7	6	4	1	5	0	3		28	17	8	4	3		11
BLi02003		2	44	14	16	34	24	20	29	11	163	93	109	90	101	17		24	25	19	125	73		50
BLi02004	yoaO	2	5	4	8	18	4	4	8	4	6	0	1	1	3	2		4	10	6	3	2		5
BLi02005		4	10	5	5	16	8	11	13	5	7	1	10	12	7	6		7	9	9	6	9		8
BLi02006	rok2	14	27	8	25	18	14	13	12	12	18	14	15	13	18	10		19	19	12	16	14		16
BLi02007		205	145	310	70	145	83	257	79	66	248	132	192	198	108	369		204	98	122	195	216		159
BLi02008		65	646	166	164	146	134	93	121	86	69	83	66	82	72	44		352	147	99	73	68		138
BLi02009	yvdT	42	162	98	113	105	117	73	169	94	95	76	58	97	66	56		110	112	112	78	75		99
BLi02010	yvdS	10	0	6	9	2	6	12	17	17	10	3	2	8	3	7		4	5	15	5	6		8
BLi02011	yvdR	14	19	24	20	6	17	35	36	40	20	13	18	22	20	36		19	14	37	17	25		23
BLi02012	speG	18	24	33	32	10	35	53	53	52	27	15	32	44	24	35		25	26	53	25	35		34
BLi02013		0	0	0	0	0	0	0	0	0	0	0	0	0	0	0		0	0	0	0	0		0
BLi02014	yoaW	12	3	12	41	10	22	37	25	29	88	63	67	66	67	35		8	24	30	74	58		38
BLi02016	resA1	5	0	1	13	0	2	14	8	18	38	18	30	28	29	9		2	5	14	29	23		14
BLi02017	ydbD1	2	0	1	4	1	2	8	4	11	119	95	83	49	81	18		1	2	8	101	51		30
BLi02018		3	0	1	7	0	4	14	4	9	296	203	219	184	174	37		1	3	9	243	139		73
BLi02019		6	31	14	9	24	7	8	7	6	31	19	24	18	17	4		19	13	7	25	14		15
BLi02020		1	20	8	6	13	6	2	10	3	18	19	16	10	8	4		11	8	5	18	8		10
BLi02021		6	46	14	12	26	9	10	11	3	13	6	5	7	7	6		26	16	8	8	7		12
BLi02022	mhqR2	0	9	1	8	14	5	15	17	13	51	35	17	42	34	36		4	9	15	36	38		20
BLi02023	mhqN	0	0	0	0	0	1	1	2	0	2	0	1	0	0	0		0	0	1	1	0		0
BLi02024	mhqO	0	0	0	1	0	1	5	0	1	7	3	7	7	5	4		0	1	2	6	6		3
BLi02025		0	0	0	1	1	0	2	0	0	5	1	0	4	3	1		0	0	0	2	3		1
BLi02026	wrbA	1	1	0	3	2	4	7	3	5	20	19	17	34	20	16		1	3	5	19	24		10
BLi02027		2985	394	2154	196	530	248	1864	241	402	496	239	486	569	169	1036		1626	321	749	413	565		684
BLi02028		55	3	100	7	14	9	20	6	9	16	6	10	10	7	11		43	10	11	11	9		15
BLi02029	thyA	36	108	123	29	64	36	50	47	21	41	28	33	28	27	25		90	43	37	34	27		44
BLi02030	nucB	0	0	9	0	0	0	1	0	0	0	0	0	2	14	0		2	0	0	0	5		1
BLi02032	lexA	118	185	196	105	214	112	115	113	96	144	106	108	151	121	120		167	142	106	121	132		131
BLi02033	yneA	101	75	61	34	122	78	22	40	29	18	20	20	34	28	24		80	78	31	19	29		47
BLi02034	yneB	34	29	48	21	41	24	22	24	25	51	41	51	49	34	55		35	29	24	48	46		35
BLi02035	ynzC	72	279	130	62	218	68	322	208	137	607	421	426	430	297	312		180	113	209	494	352		260
BLi02036	tkt	494	791	381	700	844	656	458	732	634	296	352	253	368	434	277		602	730	618	301	366		539
BLi02037	sirA	6	11	2	16	8	12	67	22	29	100	57	49	60	34	20		7	12	37	71	40		33
BLi02038	yneF	37	749	147	227	249	188	179	281	244	277	149	170	247	131	167		385	220	238	204	185		240
BLi02039	ynzD	18	51	19	13	26	13	23	18	14	15	11	23	25	12	12		33	17	18	16	17		19
BLi02040	ccdA2	2	37	15	30	37	27	35	42	35	35	23	24	29	26	25		21	31	37	28	27		30
BLi02041	yneI	10	72	24	48	65	45	53	64	58	56	48	23	37	26	27		41	52	59	44	30		47
BLi02042	yneJ	46	199	61	116	189	114	126	117	106	106	95	80	90	74	56		119	138	115	95	75		110
BLi02043	yneK	30	68	39	83	140	51	70	96	60	72	45	46	64	46	48		50	89	74	55	53		67
BLi02044	cotM	0	0	0	0	0	0	0	1	1	388	397	357	125	99	54		0	0	0	383	96		87
BLi02045	sspP	0	0	0	0	0	0	0	0	0	19	32	11	13	27	0		0	0	0	21	14		6
BLi02046	sspO	0	0	0	0	0	0	0	0	0	36	23	5	16	27	0		0	0	0	23	15		7
BLi02047	citB	1815	1378	1136	1000	3180	1173	589	1015	755	357	435	314	395	397	440		1460	1750	792	369	410		972
BLi02048	yneN	1043	400	403	342	917	359	153	248	211	110	109	88	89	88	119		602	529	207	103	98		304
BLi02049		18	8	23	0	13	7	0	0	5	53	46	39	46	37	10		15	6	2	47	33		19
BLi02050	sspN	14	0	13	3	0	3	4	0	3	129	76	64	73	115	6		7	2	2	93	69		31
BLi02051	tlp	4	4	16	0	5	4	0	0	1	87	77	72	62	97	9		7	3	0	79	59		27
BLi02052	yneP	16	74	91	35	59	33	81	49	50	76	62	58	75	64	39		61	42	58	66	61		57
BLi02053	yneQ	19	123	83	84	92	57	117	69	49	117	78	63	112	73	63		81	77	74	89	85		80
BLi02054		3	9	0	2	1	2	0	2	0	6	10	3	7	3	0		5	2	0	6	4		3
BLi02055		0	8	3	3	7	4	1	1	0	3	1	0	0	2	0		4	5	1	2	0		2
BLi02056	yneR	86	223	157	185	225	148	219	198	147	267	173	159	270	152	237		165	184	182	205	220		191
BLi02057	plsY	36	85	41	47	84	65	67	65	54	92	58	55	77	67	55		59	65	61	70	68		65
[truncated: 2,299 more rows]

## Sheet: S4
Table S4 Differential RNA-Seq reads. The total of all reads (B) could be assigned to: reads mapping to multiple loci in the genome (C,D); unmapped reads (E,F); reads mapping to the protease-encoding plasmid (G,H) and reads mapping to one locus of the chromosome (I,J). The majority of the multihit reads can be retraced to originate from rRNA and tRNA genes.
Sample	∑ reads	multihit reads	multihit reads [%]	unmapped reads	unmapped reads [%]	plasmid-mapping reads	plasmid-mapping reads [%]	chromosome-mapping reads	chromosome-mapping reads [%]
L-I	4612696	3915364	84.8823	457689	9.92238	11987	0.25987	227656	4.93542
L-II	5037992	3965058	78.7031	630907	12.523	14930	0.296348	427097	8.47752
L-III	4107133	2633377	64.1172	1163040	28.3176	9947	0.242188	300769	7.32309
L-IV	3879347	2231724	57.5283	1293062	33.3319	43331	1.11697	311230	8.02274
L-V	4410205	2623351	59.4837	1376881	31.2203	41902	0.950115	368071	8.34589

## Sheet: S5
Table S5 Transcription start sites. Predicted TSS (A-C) and assigned classes (D) based on following classification scheme by Dötsch et al. [1]: P: TSS being located within a 500 bp range upstream of an annotated protein; I: Intragenic TSS situated within an annotated gene on the same strand; A: TSS localized antisense to an annotated gene; O: Orphan TSS not located in a promoter region or a gene …
TSS	Start	Strand	Class	Downstream gene	Intragenic to	Antisense to	TSS*	RNA feature class	3'UTR
TSS0001	57	+	P	dnaA
TSS0002	3106	+	P	yaaA
TSS0003	8485	+	I		gyrA
TSS0004	15853	+	P	guaB			BLi_r0004	5'UTR
TSS0005	20554	+	P	serS
TSS0006	26076	+	P,A	trnS1		BLi00021
TSS0007	29245	-	P	yaaH
TSS0008	30442	+	P	dnaX			BLi_r0016	indep
TSS0009	30482	+	P	dnaX
TSS0010	30855	+	P	dnaX
TSS0011	33453	+	P,I	yaaL	recR
TSS0012	39622	+	P	gin
TSS0013	41237	+	I		yaaN
TSS0014	44097	+	P	yaaQ
TSS0015	49476	-	P	abrB1			BLi_r0025	5'UTR
TSS0016	52849	+	P	yabE
TSS0017	52899	+	I		yabE
TSS0018	52968	+	I		yabE
TSS0019	54270	+	P	rnmV			BLi_r0029	5'UTR
TSS0020	57006	+	P	veg
TSS0021	57047	+	P	veg
TSS0022	57420	+	P	sspF
TSS0023	57929	+	P	ispE
TSS0024	60261	+	P	spoVG
TSS0025	62969	+	P,I	rplY	prs
TSS0026	72014	+	P,I	yabO	yabN
TSS0027	72759	+	P	yabP
TSS0028	73697	+	P,I	divIC	yabQ
TSS0029	79485	+	P	tilS
TSS0030	80356	+	I		tilS
TSS0031	81544	+	P	ftsH
TSS0032	86335	+	P	cysK
TSS0033	87503	+	I		pabB
TSS0034	88704	+	P,I	pabA	pabB
TSS0035	89689	+	I		pabC
TSS0036	91909	+	P,I	yacF	folK
TSS0037	101913	+	P,I	clpC	mcsB
TSS0038	105325	-	A,O			radA	BLi_r0043	Amisc
TSS0039	106206	+	P,I	disA	radA
TSS0040	107304	+	P,I	yacL	disA
TSS0041	112211	-	A,O			cysS	BLi_r0044	Amisc
TSS0042	113218	+	P,I	mrnC	cysS
TSS0043	115331	+	P	sigH
TSS0044	117233	+	P	rplK
TSS0045	118621	+	P	rplJ
TSS0046	119718	+	P,I	ybxB	rplL
TSS0047	120536	+	P	rpoB
TSS0048	123294	+	I		rpoB
TSS0049	124575	+	I		rpoC
TSS0050	126596	+	I		rpoC
TSS0051	127216	+	I		rpoC
TSS0052	131685	+	P	tuf
TSS0053	133086	+	P	rpsJ
TSS0054	133152	+	P	rpsJ			BLi_r0046	5'UTR
TSS0055	140848	+	P,I	rplR	rplF
TSS0056	152256	+	I		rpsI
TSS0057	153144	-	P	yizA			BLi_r0050	5'UTR
TSS0058	154550	+	P	salA
TSS0059	155521	+	I		salA
TSS0060	155703	+	A,O			gerD
TSS0061	163521	-	O				BLi_r0053	Amisc	BLi_r0053
TSS0062	166070	+	P,I	yxaJ	ybaS
TSS0063	176960	+	P	rocF1
TSS0064	177789	+	P,I	sigW	rocF1
TSS0065	178090	+	P	sigW
TSS0066	179402	+	P	ybbP
TSS0067	179403	-	O				BLi_r0062	Amisc
TSS0068	179564	+	I		ybbP
TSS0069	183440	+	I		glmS
TSS0070	184995	+	P,I	BLi00205	glmS
TSS0071	187764	-	P	BLi00208			BLi_r0065	5'UTR
TSS0072	187908	+	P	BLi00209			BLi_r0066	5'UTR
TSS0073	192000	-	P	bmrA			BLi_r0070	5'UTR
TSS0074	194179	+	I		aadK
TSS0075	195579	+	P,I	yfnB	BLi00218
TSS0076	196947	+	I		ybxG
TSS0077	198005	+	I		ybxG
TSS0078	201094	-	I		yflP
TSS0079	212998	+	P	BLi00235			BLi_r0086	indep
TSS0080	220215	+	P	BLi00243
TSS0081	222204	+	P	BLi00245			BLi_r0098	5'UTR
TSS0082	224010	+	P	yubF			BLi_r0101	5'UTR
TSS0083	230034	+	P	ybdH
TSS0084	235869	-	P	BLi00262
TSS0085	236089	+	I		vgb
TSS0086	236574	+	I		vgb
TSS0087	244945	-	P	BLi00271					BLi_r0123
TSS0088	245003	-	P	BLi00271			BLi_r0123	indep	BLi_r0123
TSS0089	253623	-	P	blaI			BLi_r0130	5'UTR
TSS0090	263580	+	P	ycbG
TSS0091	272767	+	P	ycbJ			BLi_r0142	indep
TSS0092	274508	-	P	ywhA			BLi_r0146	5'UTR
TSS0093	279312	-	A,O			BLi00303	BLi_r0149	AI
TSS0094	281594	+	P	rtpA
TSS0095	294883	-	P	BLi00321			BLi_r0167	5'UTR
TSS0096	298817	-	P,A	yvbK		BLi00325
TSS0097	302639	+	P	BLi00328			BLi_r0178	5'UTR
TSS0098	304302	+	I		BLi00328
TSS0099	304987	+	A,O			BLi00329			BLi_r0179
TSS0100	310613	-	P	licH1			BLi_r0181	5'UTR
TSS0101	317613	-	P	mpr			BLi_r0185	5'UTR
TSS0102	319582	+	P	BLi00343
TSS0103	322048	+	P	cwlJ
TSS0104	322294	+	I		cwlJ
TSS0105	323735	+	P	cwlO			BLi_r0192	5'UTR
TSS0106	327004	-	P	BLi00349
TSS0107	330936	+	P	yceC
TSS0108	337681	+	I		yceH
TSS0109	347109	+	P	nadE			BLi_r0211	5'UTR
TSS0110	348053	+	P	aroK
TSS0111	350000	+	P	putB
TSS0112	351948	+	I		rocA
TSS0113	352761	+	I		ycgO1
TSS0114	357443	+	P	cah			BLi_r0218	5'UTR
TSS0115	359427	-	I		BLi00382
TSS0116	361967	+	P	mdaB
TSS0117	363409	+	P	bglC1
TSS0118	365841	-	P	nucA			BLi_r0227	5'UTR
TSS0119	366052	+	P	BLi00390
TSS0120	367819	+	A,O			tlpC
TSS0121	369648	-	P	BLi00394			BLi_r0233	5'UTR
TSS0122	401955	+	I		lchAC
TSS0123	402108	-	A,O			lchAC	BLi_r0238	AI
TSS0124	404008	+	P,I	lchAD	lchAC
TSS0125	405784	+	P,A	ycxD		ycxC	BLi_r0242	5'UTR
TSS0126	410627	+	P	BLi00411
TSS0127	413569	-	O				BLi_r0253	Amisc
TSS0128	421196	+	P	rocD
TSS0129	421344	+	I		rocD
TSS0130	425821	-	I		bsdA
TSS0131	434801	-	P	BLi00438			BLi_r0268	5'UTR
TSS0132	435078	+	P	BLi00439			BLi_r0269	5'UTR
TSS0133	439272	+	P	BLi00442
TSS0134	440482	+	I		BLi00443
TSS0135	445597	+	P	ganA1
TSS0136	447930	-	O				BLi_r0274	Amisc
TSS0137	450909	-	P	yclF			BLi_r0279	5'UTR
TSS0138	465979	+	P	yclN			BLi_r0290	5'UTR
TSS0139	474418	+	P	yczG			BLi_r0295	5'UTR
TSS0140	478883	+	P,I	gabD	yhdG
TSS0141	484785	-	P,I	ycnJ	ycnK
TSS0142	484966	-	P	ycnK			BLi_r0307	5'UTR
TSS0143	485184	+	P	nasB			BLi_r0308	5'UTR
TSS0144	492244	+	P,I	nasF	nasE
TSS0145	492402	+	P,I	nasF	nasE
TSS0146	494859	-	P	ydhC
TSS0147	494974	+	P	sdcS			BLi_r0313	5'UTR
TSS0148	497840	+	P	BLi00492
TSS0149	509143	+	P	kipR
TSS0150	521445	-	P	ydzA
TSS0151	522497	+	P	topB
TSS0152	525153	+	P	ydaO
TSS0153	525712	+	I		ydaO
TSS0154	529110	+	P	BLi00521
TSS0155	540504	+	P	gsiB
TSS0156	541049	-	O				BLi_r0353	Amisc
TSS0157	541119	+	P	ydbI
TSS0158	542296	+	P	BLi00536			BLi_r0356	5'UTR
TSS0159	545615	+	P	ydbL
TSS0160	547845	-	P	fbpB
TSS0161	548511	+	P	ddl
TSS0162	550399	+	I		murF
TSS0163	552008	+	P	cshA
TSS0164	552149	+	P	cshA
TSS0165	553814	+	P	ydbS
TSS0166	554341	-	A,O			ydbT
TSS0167	556535	+	P	ydcC
TSS0168	559046	+	P,I	ndoAI	alr1
TSS0169	559899	+	P	rsbR1
TSS0170	564838	+	P	ydcI
TSS0171	571212	+	P	ydcK					BLi_r0372
TSS0172	571419	+	P	ydcK			BLi_r0374	5'UTR
TSS0173	574039	-	P	BLi00573
TSS0174	577482	+	P	cspC			BLi_r0382	5'UTR
TSS0175	577944	-	O						BLi_r0381
TSS0176	583092	-	P	BLi00584			BLi_r0389	5'UTR
TSS0177	588121	+	O						BLi_r0393
TSS0178	590826	+	P	BLi00593
TSS0179	597524	+	I		ydgK1
TSS0180	606774	-	A,O			BLi00601	BLi_r0411	AI
TSS0181	610040	+	I		BLi00603
TSS0182	617488	-	A,O			thiL	BLi_r0415	Amisc
TSS0183	622214	+	A,O			ydiF1
TSS0184	624221	+	P	tatAY
TSS0185	626333	+	P	groES
TSS0186	627422	+	I		groEL
TSS0187	628051	+	I		groEL
TSS0188	630036	-	P	BLi05004
TSS0189	632606	+	P	yfmQ
TSS0190	634914	+	P	BLi00633
TSS0191	643052	+	P	ydjF
TSS0192	648857	+	P	yrhP			BLi_r0448	5'UTR
TSS0193	649680	+	P	BLi00647
TSS0194	652850	+	O				BLi_r0450	indep	BLi_r0449
TSS0195	652896	+	O						BLi_r0449
TSS0196	653176	-	O				BLi_r0451	Amisc
TSS0197	656271	+	I		yjeA
TSS0198	671020	+	O						BLi_r0463
TSS0199	673134	-	I		ywaE
TSS0200	674550	+	P	ydjM			BLi_r0466	5'UTR
TSS0201	677107	-	P	yeaA
TSS0202	677893	-	P	BLi00674			BLi_r0470	5'UTR
TSS0203	678029	+	P	sipS
TSS0204	678106	+	P	sipS
TSS0205	679599	+	P	yhfK
TSS0206	690899	+	P	guaA			BLi_r0484	indep
TSS0207	692982	+	P	pbuG			BLi_r0486	5'UTR
TSS0208	695981	+	P	yebE			BLi_r0490	5'UTR
TSS0209	696302	+	P,I	yebG	yebE
TSS0210	696841	+	P	purE			BLi_r0491	5'UTR
TSS0211	712264	+	P	yybP			BLi_r0498	5'UTR
TSS0212	713963	+	P	yerA			BLi_r0501	5'UTR
TSS0213	715160	+	I		yerA
TSS0214	715737	+	P	yerB
TSS0215	720874	+	I		ligA
TSS0216	723568	+	P	BLi00718
TSS0217	734967	-	P	opuE
TSS0218	735221	+	P	gatC
TSS0219	737965	+	I		gatB
TSS0220	739756	+	A,O			gmuG	BLi_r0517	Amisc
TSS0221	744966	+	I		BLi00738
TSS0222	746646	-	P	BLi00740
TSS0223	753308	+	I		hsdR1
TSS0224	762036	+	P	rapK			BLi_r0529	5'UTR
TSS0225	762975	+	P,I	phrK	rapK
TSS0226	763141	+	P,I	phrK	rapK
TSS0227	764617	+	P	BLi00754
TSS0228	770159	+	P	yfmR
TSS0229	772599	-	I		folE2
TSS0230	777514	+	P	bioW			BLi_r0540	5'UTR
TSS0231	784631	-	P	BLi00772			BLi_r0544	5'UTR
TSS0232	787128	-	I		yfmM1
TSS0233	792901	+	P	BLi00781
TSS0234	793975	+	A,O			BLi00782
TSS0235	795512	+	P	BLi00784
TSS0236	795763	-	A,O			BLi00784	BLi_r0556	A5'UTR
TSS0237	804182	-	P	ltaS1
TSS0238	811210	+	P	BLi00800
TSS0239	822630	-	P	BLi00805
TSS0240	829649	+	P,I	BLi00811	BLi00810
TSS0241	836510	-	P	yfkN			BLi_r0594	5'UTR
TSS0242	836682	+	P	yfkM
TSS0243	837514	-	P	BLi00816
TSS0244	838229	-	I		BLi00817
TSS0245	838286	+	A,O			BLi00817
TSS0246	845920	+	P	yfjT
TSS0247	847135	-	O						BLi_r0611
TSS0248	847185	+	P	BLi00828			BLi_r0615	5'UTR
TSS0249	858786	+	P	sacX			BLi_r0628	indep
TSS0250	867147	-	I		BLi00848
TSS0251	867534	+	P	acoA			BLi_r0633	5'UTR
TSS0252	868695	+	I		acoB
TSS0253	869251	+	P,I	acoC	acoB
TSS0254	869970	+	I		acoC
TSS0255	870782	+	I		acoL
TSS0256	870946	+	I		acoL
TSS0257	872961	+	I		acoR
TSS0258	874564	+	P	malA			BLi_r0637	5'UTR
TSS0259	879181	-	P	BLi00858
TSS0260	882370	+	P	xynP			BLi_r0645	5'UTR
TSS0261	889908	+	P	mprF			BLi_r0650	5'UTR
TSS0262	892594	+	P	yfhB
TSS0263	894474	-	P	yfhD
TSS0264	894652	-	P	yfhD
TSS0265	896311	+	P,A	yfhG		yfhF	BLi_r0655	5'UTR
TSS0266	896414	-	P	yfhF
TSS0267	898015	+	P	yfhJ
TSS0268	904064	+	P	yfhQ			BLi_r0662	5'UTR
TSS0269	904114	-	P	yfhP
TSS0270	906372	+	P	sspE
TSS0271	906680	+	P	ygaB
TSS0272	909582	+	P	BLi00892			BLi_r0666	5'UTR
TSS0273	917281	-	I		gsaB
TSS0274	919400	-	P	ygzB
TSS0275	927580	+	P	BLi00922
TSS0276	928685	+	P	BLi05007
TSS0277	938061	+	I		BLi00936
TSS0278	942026	+	P	thiC			BLi_r0691	5'UTR
TSS0279	949241	+	P	BLi00947
TSS0280	952589	+	P,I	BLi00951	BLi00950
TSS0281	953015	+	P	rpsN2			BLi_r0698	5'UTR
TSS0282	954302	-	P	yhzB			BLi_r0702	5'UTR
TSS0283	954315	+	P	yhbA
TSS0284	959381	-	O				BLi_r0706	Amisc
TSS0285	966874	+	P	BLi00968			BLi_r0712	5'UTR
TSS0286	969540	-	P	cspB			BLi_r0715	5'UTR
TSS0287	978663	+	O
TSS0288	983311	+	I		yhcR
TSS0289	984237	+	I		yhcR
TSS0290	987730	+	P	yhcW			BLi_r0734	5'UTR
TSS0291	990061	+	P	ydiF2			BLi_r0735	indep
TSS0292	991982	+	P	yrhG			BLi_r0736	indep
TSS0293	995603	-	P	yogA			BLi_r0741	5'UTR
TSS0294	996367	+	P	glpF			BLi_r0743	indep
TSS0295	998913	+	P	glpD			BLi_r0744	5'UTR
TSS0296	999128	+	I		glpD
TSS0297	1005175	+	P,I	yhdA	yhcZ
TSS0298	1006174	-	I		yhdB
TSS0299	1008689	-	O
TSS0300	1010637	+	P	lytE
TSS0301	1012575	+	P	citA			BLi_r0762	5'UTR
TSS0302	1013788	+	P	BLi01011
TSS0303	1021477	+	P	yhdJ
TSS0304	1023812	-	P	sigM
TSS0305	1024656	-	P	yrkC1			BLi_r0774	5'UTR
TSS0306	1030068	-	P	cueR
TSS0307	1030235	+	P	yhdT
TSS0308	1032363	+	P	BLi01030			BLi_r0786	5'UTR
TSS0309	1033938	-	P,I	yhdU	yhdV
TSS0310	1035199	+	P	yhdX			BLi_r0790	5'UTR
TSS0311	1039021	-	P	yheN1			BLi_r0795	5'UTR
TSS0312	1039201	+	P	dat			BLi_r0796	5'UTR
TSS0313	1039383	+	I		dat
TSS0314	1041664	+	P	galM
TSS0315	1047091	-	P	BLi01045			BLi_r0802	5'UTR
TSS0316	1047528	-	P	BLi05011			BLi_r0804	5'UTR
TSS0317	1048865	+	P	yheI			BLi_r0808	indep
TSS0318	1052481	+	I		yheH
TSS0319	1053665	-	P	yheG
TSS0320	1053831	-	P	yheG			BLi_r0813	5'UTR
TSS0321	1054295	-	P	sspB
TSS0322	1061098	-	O				BLi_r0823	Amisc
TSS0323	1061155	+	P	yheA
TSS0324	1061673	+	P	BLi01059
TSS0325	1064788	+	I		yhaR
TSS0326	1066584	+	P,I	BLi01064	rapI
TSS0327	1068999	-	A,O			natB	BLi_r0828	AI
TSS0328	1072067	+	I		sbcE
TSS0329	1073967	+	P	yhaM
TSS0330	1074976	+	P	yhaL
TSS0331	1076198	-	P	prsA
TSS0332	1076211	+	P	BLi01074			BLi_r0832	A3
TSS0333	1076286	+	P	BLi01074
TSS0334	1076497	+	P	BLi01074
TSS0335	1078690	-	P	scoC
TSS0336	1079357	+	P	yhzF			BLi_r0840	5'UTR
TSS0337	1080255	-	P	trpP
TSS0338	1082055	-	P	hit
TSS0339	1082413	-	P	hit			BLi_r0844	indep
TSS0340	1082849	+	P,I	ecsB	ecsA
TSS0341	1084198	+	P,I	ecsC	ecsB
TSS0342	1089886	-	A,O			pbpF	BLi_r0851	AI
TSS0343	1090343	+	I		pbpF
TSS0344	1090678	+	P,I	hemE	pbpF
TSS0345	1093456	+	I		hemY
TSS0346	1098621	+	P	yhfE			BLi_r0857	5'UTR
TSS0347	1098735	+	I		yhfE
TSS0348	1099995	-	P	ynzH
TSS0349	1101872	-	P	BLi05012			BLi_r0865	5'UTR
TSS0350	1103897	+	P	lcfB
TSS0351	1107567	-	A,O			BLi01107
TSS0352	1107623	+	P	yhfN
TSS0353	1108968	+	A,O			apr	BLi_r0872	AI	BLi_r0870
TSS0354	1110178	-	P	apr			BLi_r0873	5'UTR
TSS0355	1115238	-	P	yhfR			BLi_r0878	5'UTR
TSS0356	1118520	+	P	yhxC			BLi_r0881	5'UTR
TSS0357	1119728	-	P	yhzC
TSS0358	1119947	+	P	comK
TSS0359	1142192	+	P,I	phrG	rapG
TSS0360	1143012	+	O				BLi_r0906	Amisc
TSS0361	1143992	-	P	BLi01138			BLi_r0907	5'UTR
TSS0362	1149196	+	I		melA
TSS0363	1153898	-	I		yngI1
TSS0364	1154858	-	P,I	yngI1	yhjO
TSS0365	1159356	+	P	yvgL			BLi_r0916	5'UTR
TSS0366	1160942	+	P	addB
TSS0367	1173072	-	P	gerPF
TSS0368	1174805	-	P	gerPA
TSS0369	1175569	-	P	yisI
TSS0370	1176867	+	P	BLi01169			BLi_r0924	5'UTR
TSS0371	1178505	+	P	rsgA
TSS0372	1179890	+	P	yisL			BLi_r0927	5'UTR
TSS0373	1183520	-	I		BLi01175
TSS0374	1200217	-	P	yitI
TSS0375	1200856	-	I		BLi01190
TSS0376	1200937	-	I		BLi01190
TSS0377	1207762	-	P	yitJ			BLi_r0943	5'UTR
TSS0378	1208331	-	P	BLi01194			BLi_r0944	5'UTR
TSS0379	1209501	-	O				BLi_r0947	A3
TSS0380	1209606	+	P	BLi01196			BLi_r0948	5'UTR
TSS0381	1211696	+	P,I	ipi	yitT
TSS0382	1214108	-	P	BLi01202
TSS0383	1215010	-	P	yitU			BLi_r0959	5'UTR
TSS0384	1215064	+	P	yitV			BLi_r0960	5'UTR
TSS0385	1227445	-	P	yjzD			BLi_r0969	5'UTR
TSS0386	1229789	+	P,I	comZ	med
TSS0387	1230605	-	P	yjzB			BLi_r0973	5'UTR
TSS0388	1234888	+	P,I	appF1	appD1
TSS0389	1236203	+	I		appA1
TSS0390	1242413	+	O
TSS0391	1243583	-	P	trpS
TSS0392	1243776	-	P	trpS
TSS0393	1244077	+	P	oppA
TSS0394	1244930	+	I		oppA
TSS0395	1249932	+	P	yjbC
TSS0396	1250016	+	P	yjbC
TSS0397	1252156	-	P	yjbE			BLi_r0986	5'UTR
TSS0398	1252316	+	P	mecA
TSS0399	1252890	+	P,I	BLi01241	mecA
TSS0400	1253142	+	P	BLi01241			BLi_r0989	5'UTR
TSS0401	1257582	-	I		BLi01245
TSS0402	1259816	+	P,I	pepF	coiA
TSS0403	1260045	+	I		pepF
TSS0404	1260711	-	A,O			pepF	BLi_r0995	AI
TSS0405	1261036	+	I		pepF
TSS0406	1262280	-	P	yizD			BLi_r0999	5'UTR
TSS0407	1262387	+	O				BLi_r1000	indep	BLi_r0996
TSS0408	1263963	-	P	yjbI
TSS0409	1265489	+	P	yjbL			BLi_r1006	5'UTR
TSS0410	1271178	+	P	tenA			BLi_r1011	5'UTR
TSS0411	1273556	+	P,I	thiS	thiO
TSS0412	1274567	+	P,I	thiF	thiG
TSS0413	1275164	+	I		thiF
TSS0414	1275923	+	I		thiD
TSS0415	1276015	+	I		thiD
TSS0416	1277610	+	P	cotO
TSS0417	1279278	-	P	cotY			BLi_r1015	5'UTR
TSS0418	1279902	-	P	cotX
TSS0419	1280810	-	P	cotV			BLi_r1017	5'UTR
TSS0420	1281341	+	P	BLi05049
TSS0421	1281845	+	P	BLi01275
TSS0422	1282100	+	P	spoVIF
TSS0423	1284667	+	P,A	BLi05014		yjcD
TSS0424	1285021	+	I		BLi05014
TSS0425	1286033	-	P,I	yngC	galE1
TSS0426	1286082	+	A,O			galE1
TSS0427	1289227	-	P	yjcG
TSS0428	1290237	+	A,O			BLi01286	BLi_r1027	Amisc
TSS0429	1292127	+	P	metI
TSS0430	1295993	+	P	BLi01292			BLi_r1031	5'UTR
TSS0431	1300088	+	O				BLi_r1034	indep
TSS0432	1300366	-	I		BLi05015
TSS0433	1300453	-	P	BLi05015
TSS0434	1300646	-	P,I	BLi05015	trnV3
TSS0435	1300695	-	P	trnV3
TSS0436	1302104	-	P	BLi01299
TSS0437	1302235	+	A,O			cysL	BLi_r1040	Amisc
TSS0438	1309198	+	I		yyaH
TSS0439	1309942	-	P	iseA
TSS0440	1313991	-	P	BLi01313			BLi_r1052	5'UTR
TSS0441	1316903	-	I		yeeF
TSS0442	1318985	-	P	xre			BLi_r1059	5'UTR
TSS0443	1320071	-	A,O			xkdB	BLi_r1061	AI
TSS0444	1345349	+	P	BLi01354			BLi_r1068	5'UTR
TSS0445	1351611	-	O						BLi_r1068
TSS0446	1352190	-	P,I	BLi01360	spoIISA
TSS0447	1354643	+	P	ggt
TSS0448	1356005	+	I		ggt
TSS0449	1357821	+	I		yesM
TSS0450	1389446	-	P	htrA			BLi_r1087	5'UTR
TSS0451	1390544	+	P	dppA
TSS0452	1393100	+	P,I	dppD	dppC
TSS0453	1394678	+	I		dppE
TSS0454	1396511	+	I		ykfA
TSS0455	1398734	+	P,I	ykfD	ykfC
TSS0456	1404176	+	P	BLi01405
TSS0457	1405372	+	P	BLi01407
TSS0458	1406447	+	P	ykkC			BLi_r1096	5'UTR
TSS0459	1407335	+	P	ykkE
TSS0460	1413835	-	P	guaD
TSS0461	1418494	-	P	metE			BLi_r1111	5'UTR
TSS0462	1419625	-	P	isp			BLi_r1112	5'UTR
TSS0463	1420153	+	P	mgtE			BLi_r1113	5'UTR
TSS0464	1425272	-	P	BLi01431
TSS0465	1430266	-	O
TSS0466	1433844	-	O				BLi_r1122	Amisc
TSS0467	1438764	+	P	BLi01458			BLi_r1125	indep
TSS0468	1461725	-	P	yrkC2
TSS0469	1464789	+	P	ykzB
TSS0470	1465342	+	P	ykoM
TSS0471	1465970	+	A,O			ykoU			BLi_r1145
TSS0472	1466403	+	A,O			ykoU			BLi_r1145
TSS0473	1470586	-	P	ykoW			BLi_r1149	5'UTR
TSS0474	1470691	+	P	ykoX			BLi_r1150	5'UTR
TSS0475	1470912	+	I		ykoX
TSS0476	1471406	+	P	ykoY			BLi_r1151	5'UTR
TSS0477	1473584	+	I		rsgI
TSS0478	1475264	+	P,A	ykrL		ykrK
TSS0479	1475710	+	P	ykrL
TSS0480	1476743	+	P	ktrD
TSS0481	1478220	+	P	pbpC			BLi_r1160	5'UTR
TSS0482	1481880	-	P	ykrP			BLi_r1164	5'UTR
TSS0483	1482060	+	P	kinE
TSS0484	1487545	-	P	mtnK			BLi_r1168	5'UTR
TSS0485	1489688	+	P	mtnW			BLi_r1171	5'UTR
TSS0486	1493605	-	P,I	fosB	ykvA
TSS0487	1493835	-	P	ykvA
TSS0488	1493915	+	P	BLi01520
TSS0489	1494361	-	I		kinD
TSS0490	1503367	+	P,I	queF1	queE
TSS0491	1508933	-	P,A	BLi01535		BLi01536
TSS0492	1511225	+	P	BLi05023
TSS0493	1511496	+	P	BLi05024
TSS0494	1536631	+	P	BLi01566
TSS0495	1539967	-	P	BLi01571
TSS0496	1541332	+	P	BLi01574
TSS0497	1543730	-	I		BLi01576
TSS0498	1551477	-	P	ykvS			BLi_r1228	5'UTR
TSS0499	1551575	+	P	BLi01589
TSS0500	1552808	+	P	ykvU			BLi_r1231	5'UTR
TSS0501	1554836	+	P	zosA			BLi_r1233	indep
TSS0502	1557038	+	P	ykvY
TSS0503	1558432	-	O				BLi_r1235	Amisc
TSS0504	1561671	+	P,I	ptsG	glcT
TSS0505	1561806	+	P	ptsG			BLi_r1238	5'UTR
TSS0506	1562460	+	I		ptsG
TSS0507	1564154	+	P	ptsH
TSS0508	1568377	-	P	ykwB			BLi_r1243	5'UTR
TSS0509	1570520	+	P	fabG1
TSS0510	1573020	-	P	ykwD			BLi_r1248	5'UTR
TSS0511	1579101	+	P	yxaI
TSS0512	1582606	-	P	ykyB
TSS0513	1582855	+	A,O			ykuC	BLi_r1256	Amisc
TSS0514	1583927	-	I		ykuC
TSS0515	1584019	-	P	ykuC
TSS0516	1584631	-	P,I	ldt	BLi01618
TSS0517	1585640	-	P	ykuE			BLi_r1257	5'UTR
TSS0518	1585729	+	P	fadH			BLi_r1258	5'UTR
TSS0519	1586096	+	P,I	ykuI	fadH
TSS0520	1588610	+	P	ykuJ			BLi_r1259	indep
TSS0521	1588942	+	P	ykuJ
TSS0522	1590063	+	P	abbA
TSS0523	1591322	+	I		ccpC
TSS0524	1594612	+	P,I	ykuR	ykuQ
TSS0525	1596439	+	P	ykuU
TSS0526	1598110	+	P	rok1
TSS0527	1599884	-	P	yknT			BLi_r1268	5'UTR
TSS0528	1600182	+	P,I	moeB	mobA
TSS0529	1604862	+	P	yknU
TSS0530	1607422	+	I		yknV
TSS0531	1608452	+	P,I	yknW	yknV
TSS0532	1608587	+	P	yknW
TSS0533	1612901	+	P	fruR
TSS0534	1617595	-	P,I	ykoA	BLi01657
TSS0535	1621424	-	P	ampS			BLi_r1282	5'UTR
TSS0536	1622296	-	I		mreB1
TSS0537	1627794	-	I		rnjA
TSS0538	1629350	-	P	ykzG
TSS0539	1629550	-	P	ykzG
TSS0540	1631105	-	P	ykrB
TSS0541	1631393	-	P	BLi01672			BLi_r1297	5'UTR
TSS0542	1635100	+	I		pdhC
TSS0543	1639469	-	P	slp			BLi_r1304	5'UTR
TSS0544	1639742	+	P	BLi05056			BLi_r1306	Amisc
TSS0545	1641581	+	P	yktA
TSS0546	1642666	-	P	yktB			BLi_r1313	5'UTR
TSS0547	1642801	+	P	ykzI
TSS0548	1649868	+	P	ylaH
TSS0549	1652355	-	P	yhjG			BLi_r1326	5'UTR
TSS0550	1652683	-	P	ylaI			BLi_r1328	5'UTR
TSS0551	1652772	+	O				BLi_r1330	A5'UTR
TSS0552	1654932	+	O
TSS0553	1655528	-	P	ylaL
TSS0554	1656654	+	P	ylaN
TSS0555	1657126	+	P	ylaO
TSS0556	1658564	+	P	pycA
TSS0557	1662190	-	I		ctaA
TSS0558	1663817	+	I		ctaB
TSS0559	1665761	+	I		ctaD
TSS0560	1665977	+	I		ctaD
TSS0561	1666114	+	I		ctaD
TSS0562	1666729	+	I		ctaD
TSS0563	1667983	+	P,I	ctaF	ctaE
TSS0564	1668591	+	I		ctaG
TSS0565	1673741	-	O				BLi_r1347	Amisc
TSS0566	1675162	+	A,O			ylbJ
TSS0567	1676936	+	I		ylbL
TSS0568	1678961	+	P	ylbN
TSS0569	1679502	+	P	rpmF
TSS0570	1680997	-	P	ylbP
TSS0571	1681121	-	P	ylbP
TSS0572	1683807	+	P	mraZ			BLi_r1361	5'UTR
TSS0573	1689740	+	P,I	murE	spoVD
TSS0574	1690020	+	P	murE
TSS0575	1694021	+	P,I	spoVE	murD
TSS0576	1695762	+	I		murG
TSS0577	1697315	-	O				BLi_r1363	Amisc
TSS0578	1697329	+	P	divIB
TSS0579	1700128	+	P	ftsA
TSS0580	1701615	+	I		ftsZ
TSS0581	1704723	+	P	bpr1			BLi_r1368	5'UTR
TSS0582	1711103	+	P	sigG
TSS0583	1712933	+	P	BLi01754
TSS0584	1713329	+	I		BLi01754
TSS0585	1714270	+	P,I	ylmD	ylmC
TSS0586	1714489	+	P	ylmD
TSS0587	1716268	+	P,I	ylmG	sepF
TSS0588	1718355	+	P	ileS
TSS0589	1723572	+	P	pyrR			BLi_r1377	5'UTR
TSS0590	1735564	+	P	BLi01777
TSS0591	1738853	+	P,I	cysC	sat
TSS0592	1746297	+	P	yloC
TSS0593	1747588	+	P,I	gmk	remA
TSS0594	1749700	+	P,I	priA	yloY
TSS0595	1761031	+	P,I	spoVM	thiN
TSS0596	1761592	-	P	rpmB			BLi_r1386	5'UTR
TSS0597	1761704	+	P	yloU
TSS0598	1761766	+	P	yloU
TSS0599	1762747	+	I		yloV
TSS0600	1764073	+	I		sdaAB
TSS0601	1767727	+	P	fapR
TSS0602	1771109	+	P	acpP
TSS0603	1772324	+	P	smc
TSS0604	1777011	+	P	ylxM
TSS0605	1778019	+	I		ffh
TSS0606	1778802	+	P	rpsP
TSS0607	1781173	+	P	rplS			BLi_r1388	5'UTR
TSS0608	1785551	+	P	sucC
TSS0609	1785696	+	I		sucC
TSS0610	1792498	+	I		codV
TSS0611	1793649	+	P,I	clpY	clpQ
TSS0612	1823102	+	P	rpsB
TSS0613	1829106	+	P,I	rasP	lspC
TSS0614	1844424	+	P	rimP
TSS0615	1845114	+	I		nusA
TSS0616	1848578	+	P,I	ylxP	infB
TSS0617	1850447	+	P,I	ribC	truB
TSS0618	1851698	+	P	rpsO
TSS0619	1854504	+	P	ylxY
TSS0620	1855005	+	I		ylxY
TSS0621	1857177	-	O				BLi_r1406	A3
TSS0622	1858796	+	P	asd
TSS0623	1859547	+	P,I	dapG	asd
TSS0624	1864158	-	A,O			ymfB	BLi_r1410	Amisc
TSS0625	1865012	+	P	ftsK
TSS0626	1869707	+	P	ymfF
TSS0627	1873203	+	P	ymfJ
TSS0628	1875851	+	P,I	cinA	pgsA
TSS0629	1878405	+	I		recA
TSS0630	1878756	+	P	rny
TSS0631	1881075	+	P,I	spoVS	ymdB
TSS0632	1881441	+	P	spoVS
TSS0633	1881551	+	P	spoVS
TSS0634	1882946	+	P	tdh
TSS0635	1886706	+	P,I	ymcA	ymcB
TSS0636	1887459	+	P	cotE
TSS0637	1898482	-	P	BLi01936
TSS0638	1898847	-	P	BLi01936			BLi_r1424	indep
TSS0639	1900741	+	P	yoaK			BLi_r1426	5'UTR
TSS0640	1903406	+	P	tetB
TSS0641	1904882	+	P	BLi01943			BLi_r1428	5'UTR
TSS0642	1905908	+	P	BLi01945
TSS0643	1906048	+	P	BLi01945
TSS0644	1906312	+	P	BLi01945
TSS0645	1907521	-	P,I	yqeD	pbpE2
TSS0646	1908553	+	P	yjiC					BLi_r1429
TSS0647	1908786	+	P	yjiC			BLi_r1432	5'UTR
TSS0648	1913826	+	P	yezE			BLi_r1438	5'UTR
TSS0649	1918693	+	P	miaA
TSS0650	1919679	+	P	hfq
TSS0651	1920173	+	P	ymzA
TSS0652	1920628	+	P	nrdI
TSS0653	1926910	+	I		BLi01972
TSS0654	1929380	-	P	cwlC
TSS0655	1929530	+	O				BLi_r1454	Amisc
TSS0656	1938373	+	I		hyuB2
TSS0657	1939645	+	P	BLi01985			BLi_r1459	5'UTR
TSS0658	1942129	-	O				BLi_r1461	Amisc
TSS0659	1944982	+	P	ynbA			BLi_r1463	5'UTR
TSS0660	1947643	+	P	glnR
TSS0661	1949263	+	I		glnA
TSS0662	1950283	-	O
TSS0663	1960433	-	O				BLi_r1474	indep	BLi_r1474
TSS0664	1966159	-	A,O			ydbD1	BLi_r1479	AI
TSS0665	1973019	+	P	BLi02027			BLi_r1485	5'UTR
TSS0666	1976658	+	O				BLi_r1489	indep	BLi_r1488
TSS0667	1977672	+	P,I	yneB	yneA
TSS0668	1978571	+	P	ynzC
TSS0669	1978968	+	P	tkt
TSS0670	1980872	+	P,I	sirA	tkt
TSS0671	1981121	+	P	sirA
TSS0672	1981651	+	P	yneF
TSS0673	1983889	+	I		yneJ
TSS0674	1984681	-	P	yneK
TSS0675	1984694	+	O
TSS0676	1985209	-	P	cotM
TSS0677	1985814	+	P	citB			BLi_r1503	5'UTR
TSS0678	1989245	+	P	BLi02049
TSS0679	1993995	-	P	plsY
TSS0680	1996828	+	P,I	parC	parE
TSS0681	2008706	-	P	ynfC
TSS0682	2010565	-	I		BLi02070
TSS0683	2022381	-	P	fnr
TSS0684	2041252	-	P	adhA			BLi_r1552	5'UTR
TSS0685	2044625	-	I		BLi02102
TSS0686	2044685	-	I		BLi02102
TSS0687	2045358	-	P,I	BLi02102	BLi02103
TSS0688	2045465	-	P,I	BLi02102	BLi02103
TSS0689	2045802	-	I		BLi02103
TSS0690	2046708	-	I		iolA1
TSS0691	2047158	-	I		iolA1
TSS0692	2048244	-	I		garR
TSS0693	2049897	-	I		fadE1
TSS0694	2059587	-	P	BLi02114
TSS0695	2067769	-	P	BLi02120			BLi_r1572	5'UTR
TSS0696	2072380	-	P	ydeI			BLi_r1578	5'UTR
TSS0697	2083319	-	I		ndh
TSS0698	2084725	-	P	yjlC
TSS0699	2085249	+	P	BLi02137			BLi_r1586	5'UTR
TSS0700	2096223	-	I		BLi02147
TSS0701	2096495	-	P	BLi02147			BLi_r1592	5'UTR
TSS0702	2100033	-	P	proH			BLi_r1594	5'UTR
TSS0703	2101575	+	A,O			cysP2	BLi_r1596	AI
TSS0704	2103325	-	P	cysH2			BLi_r1598	5'UTR
TSS0705	2110825	-	P	ykoS			BLi_r1607	indep
TSS0706	2118173	-	O				BLi_r1609	A5'UTR
TSS0707	2125395	+	I		yfiC
TSS0708	2128868	-	P	yoxD			BLi_r1622	Amisc
TSS0709	2131839	+	P	lmrB2
TSS0710	2146203	-	P	expZ
TSS0711	2148791	-	P	csaA
TSS0712	2151406	-	P	BLi02187
TSS0713	2153342	-	P,I	BLi02190	yndJ
TSS0714	2156524	-	P	yndG
TSS0715	2156680	-	P	yndG			BLi_r1645	indep
TSS0716	2160021	+	P	yobW			BLi_r1647	5'UTR
TSS0717	2160954	-	P	czrA
TSS0718	2168143	-	P	BLi02208			BLi_r1655	5'UTR
TSS0719	2173344	-	P	yocH2
TSS0720	2176390	-	P	BLi02215			BLi_r1661	5'UTR
TSS0721	2176466	+	P,I	trnR2	yjfB
TSS0722	2185399	+	A,O			ypfA	BLi_r1671	Amisc
TSS0723	2187442	-	P	BLi02228			BLi_r1674	5'UTR
TSS0724	2192299	-	P	BLi02233
TSS0725	2192808	-	P	cotD1
TSS0726	2193346	-	P	BLi02235
TSS0727	2195180	-	P	BLi05028
TSS0728	2201975	+	P	yisT			BLi_r1701	5'UTR
TSS0729	2204993	+	P	dhaS			BLi_r1709	5'UTR
TSS0730	2206704	+	I		yjbB
TSS0731	2209381	+	P	sqhC			BLi_r1713	5'UTR
TSS0732	2212633	+	P	yvgO			BLi_r1715	5'UTR
TSS0733	2217644	-	P,I	odhB	odhA
TSS0734	2221801	-	I		yojO
TSS0735	2222588	-	P,I	yojO	yojN
TSS0736	2226105	-	O
TSS0737	2226151	-	O				BLi_r1724	5'UTR
TSS0738	2226588	+	P	yojI
TSS0739	2230393	+	P	gerT			BLi_r1728	5'UTR
TSS0740	2232214	-	P	BLi02272
TSS0741	2233990	+	I		yodC
TSS0742	2242375	-	P	deoD			BLi_r1748	5'UTR
TSS0743	2245002	-	P	yodL
TSS0744	2245944	-	P	yozD
TSS0745	2246021	+	P	yoyF			BLi_r1752	5'UTR
TSS0746	2246892	-	P	yodN			BLi_r1754	5'UTR
TSS0747	2246904	+	O						BLi_r1753
TSS0748	2248578	-	I		kamA
TSS0749	2255379	-	P	BLi02300
TSS0750	2255643	-	P	BLi02300			BLi_r1761	indep
TSS0751	2256495	-	P	cgeE
TSS0752	2257600	-	P	msrA
TSS0753	2257853	+	P	ypoP			BLi_r1763	5'UTR
TSS0754	2261601	-	P,A	ypnP		BLi02308
TSS0755	2263803	-	P	ypmR
TSS0756	2265877	-	P,I	ypmP	ilvA
TSS0757	2266825	-	I		ilvA
TSS0758	2267326	+	P	yplP			BLi_r1771	5'UTR
TSS0759	2270629	-	P,I	dfrA	ypjQ
TSS0760	2271838	+	O				BLi_r1777	Amisc
TSS0761	2273247	-	P	yphP
TSS0762	2273574	-	P,I	yphP	ilvD
TSS0763	2274599	-	I		ilvD
TSS0764	2275147	-	P	ilvD
TSS0765	2279232	+	P,A	metA		fhs
TSS0766	2280055	+	I		metA
TSS0767	2281091	+	I		ugtP
TSS0768	2281418	+	I		ugtP
TSS0769	2282347	-	I		BLi02331
TSS0770	2282565	-	P	BLi02331
TSS0771	2282727	+	P	cspD			BLi_r1784	5'UTR
TSS0772	2285115	-	A,O			ypdP
TSS0773	2285807	+	P	sspL
TSS0774	2286890	-	P	exoA
TSS0775	2291355	-	P	ypbR					BLi_r1797
TSS0776	2295778	-	P	xpt			BLi_r1801	5'UTR
TSS0777	2297464	-	P	ypwA
TSS0778	2299773	-	P	yptA
TSS0779	2299992	+	P	BLi02352			BLi_r1805	5'UTR
TSS0780	2301707	-	I		ypsC
TSS0781	2302203	-	P	ypsC			BLi_r1808	indep
TSS0782	2302574	-	P	gpsB
TSS0783	2303595	-	P	cotD2
TSS0784	2308086	-	P	ypqE
TSS0785	2309217	+	P	yppF
TSS0786	2310156	-	P	BLi02364			BLi_r1818	5'UTR
TSS0787	2310316	+	P	sspM			BLi_r1819	5'UTR
TSS0788	2310971	+	A,O			yppC
TSS0789	2315661	-	P,I	ypoC	nth
TSS0790	2318150	-	P	asnS
TSS0791	2319880	-	P,I	aspB	ypmB
TSS0792	2320182	+	O				BLi_r1826	Amisc
TSS0793	2320898	-	I		dinG
TSS0794	2323380	-	P,I	dinG	panD
TSS0795	2325491	-	P	panB
TSS0796	2329777	-	P,I	bshB	mgsA
TSS0797	2329952	-	P	mgsA
TSS0798	2331133	-	P	ypjD
TSS0799	2331219	+	P	ypjC			BLi_r1828	5'UTR
TSS0800	2332467	-	I		ypjB
TSS0801	2334538	-	I		qcrC
TSS0802	2334674	-	P,I	qcrC	qcrB
TSS0803	2334839	-	P,I	qcrC	qcrB
TSS0804	2335913	-	P	qcrA
TSS0805	2337090	-	P	ypiB
TSS0806	2338365	-	I		ypiA
TSS0807	2338467	-	P	ypiA
TSS0808	2338546	-	P	ypiA
TSS0809	2340240	-	P,I	aroD	tyrA
TSS0810	2348351	-	P	trpE
TSS0811	2351871	-	P	cheR
TSS0812	2352473	-	P	ndk
TSS0813	2356504	-	P	hbs
TSS0814	2356596	-	P	hbs
TSS0815	2356657	-	P	hbs
TSS0816	2356687	-	P	hbs
TSS0817	2358438	-	P	spoIVA
TSS0818	2359558	-	P	yphE			BLi_r1837	5'UTR
TSS0819	2359724	-	P	yphE			BLi_r1838	indep
TSS0820	2362333	-	P	engA
TSS0821	2364785	-	I		fni
TSS0822	2365564	-	P,I	fni	ypfD
TSS0823	2365813	-	P,I	fni	ypfD
TSS0824	2366248	-	I		ypfD
TSS0825	2366897	-	P,I	ypfD	cmk
TSS0826	2367735	-	P	ypfB
TSS0827	2370392	-	P,I	sleB	prsW
TSS0828	2372489	-	P,I	ansA1	ypdA
TSS0829	2375270	-	P	ypbH
TSS0830	2377870	-	P,I	ypbE	ypbD
TSS0831	2382221	-	P	ribU
TSS0832	2382422	+	P	serA
TSS0833	2396554	-	I		resC
TSS0834	2397563	-	I		resB
TSS0835	2398729	-	P,I	resB	resA2
TSS0836	2398815	-	P	resA2
TSS0837	2399699	-	P	rluB
TSS0838	2400134	-	I		spmB
TSS0839	2400344	+	A,O			spmA
TSS0840	2402237	-	P,I	dacB	ypuI
TSS0841	2402763	-	P	ypuI
TSS0842	2404291	+	P	BLi02469			BLi_r1867	5'UTR
TSS0843	2405494	-	P	ribT
TSS0844	2409254	-	P	ribD
TSS0845	2409288	-	P	ribD			BLi_r1871	5'UTR
TSS0846	2413040	-	P,I	BLi02478	BLi02479
TSS0847	2413270	-	P,I	BLi02479	rapA2
TSS0848	2413449	-	P,I	BLi02479	rapA2
TSS0849	2414834	-	I		ppiB
TSS0850	2415003	-	P	ppiB			BLi_r1877	5'UTR
TSS0851	2415133	+	P	ypuA			BLi_r1878	5'UTR
TSS0852	2415231	+	P	ypuA
TSS0853	2418304	+	A,O			yndL			BLi_r1882
TSS0854	2425604	-	P	spoVAA			BLi_r1890	5'UTR
TSS0855	2426431	-	I		sigF
TSS0856	2427343	-	P	spoIIAA
TSS0857	2428605	-	P	dacF
TSS0858	2430305	-	I		drm
TSS0859	2430825	-	P	drm
TSS0860	2431338	-	I		ripX
TSS0861	2432661	-	P	fur
TSS0862	2437014	+	P	BLi02509
TSS0863	2438544	-	P,I	BLi02510	yqxK
TSS0864	2440210	-	P	nudF			BLi_r1902	5'UTR
TSS0865	2440221	+	P	BLi02513			BLi_r1903	5'UTR
TSS0866	2440430	+	P	ydgC
TSS0867	2441483	+	P	yqkF
TSS0868	2443862	-	I		yqkC
TSS0869	2446318	-	P	yqjZ
TSS0870	2447623	-	P	BLi05029
TSS0871	2455010	-	P	BLi02534
TSS0872	2458268	+	I		yqjV
TSS0873	2459957	-	P	coaA
TSS0874	2460751	+	A,O			BLi02541
TSS0875	2461798	-	P	BLi02542
TSS0876	2461948	-	P,I	BLi02542	BLi02543
TSS0877	2462545	-	P	BLi02543			BLi_r1925	5'UTR
TSS0878	2469846	+	P	yqjM
TSS0879	2471980	-	P	BLi02553			BLi_r1939	5'UTR
TSS0880	2474120	+	I		zwf
TSS0881	2476114	-	I		BLi02556
TSS0882	2476828	-	P,I	BLi02556	BLi02557
TSS0883	2477276	-	P	BLi02557
TSS0884	2477352	-	P,I	BLi02557	BLi02558
TSS0885	2478326	-	P	BLi02558
TSS0886	2482841	-	P	gmuB			BLi_r1948	5'UTR
TSS0887	2488677	-	P,A	polY		mifM
TSS0888	2490783	-	I		yqjE
TSS0889	2492068	-	I		yqjD
TSS0890	2492778	-	P	yqjD
TSS0891	2493837	-	P	yqjA
TSS0892	2496802	-	P	yqiW
TSS0893	2503121	-	I		buk
TSS0894	2505757	-	P	ptb
TSS0895	2507986	-	P	bkdR			BLi_r1961	5'UTR
TSS0896	2511545	-	P	BLi05030
TSS0897	2512735	-	P	spo0A
TSS0898	2516542	-	P,I	recN	ahrC1
TSS0899	2516689	-	P	ahrC1
TSS0900	2519745	-	P	dxs
TSS0901	2521095	-	P,I	yqiC	yqiB
TSS0902	2522543	-	P,I	yqiB	folD
TSS0903	2522631	-	P,I	yqiB	folD
TSS0904	2522920	-	I		folD
TSS0905	2523662	-	P	nusB
TSS0906	2523945	-	P,I	nusB	yqhY
TSS0907	2524955	-	I		accC2
TSS0908	2525220	-	I		accC2
TSS0909	2526242	-	P	accB			BLi_r1976	5'UTR
TSS0910	2534299	-	P	yqhS
TSS0911	2534920	-	P	yqhR			BLi_r1980	5'UTR
TSS0912	2534987	+	P	yqhQ			BLi_r1981	5'UTR
TSS0913	2536043	+	P,I	yqhP	yqhQ
TSS0914	2538167	-	P	mntR
TSS0915	2539089	-	P	lipM
TSS0916	2539178	+	P	yqhL			BLi_r1986	5'UTR
TSS0917	2542292	-	I		opuAA
TSS0918	2542813	-	P	opuAA
TSS0919	2551848	-	P	tasA
TSS0920	2553224	-	P	yqxM
TSS0921	2562299	-	I		yqgU
TSS0922	2562603	-	P	yqgU
TSS0923	2565179	-	P,I	fhuD	yqgS
TSS0924	2567218	-	P,I	yqgS	glcK
TSS0925	2572594	-	P	rpmG2
TSS0926	2574598	+	P,I	yqzC	yqzD
TSS0927	2584349	-	P	sodA
TSS0928	2584985	-	P	yqgC			BLi_r2023	5'UTR
TSS0929	2586315	+	P	ispG
TSS0930	2587037	+	I		ispG
TSS0931	2587163	+	I		ispG
TSS0932	2587931	-	P	yqfX			BLi_r2027	5'UTR
TSS0933	2588014	+	P	yqfW			BLi_r2028	5'UTR
TSS0934	2590837	-	P,A	BLi02688		BLi02689
TSS0935	2595563	+	I		ispH
TSS0936	2595723	+	I		ispH
TSS0937	2596854	-	I		yqfO
TSS0938	2597046	-	I		yqfO
TSS0939	2606836	-	I		cccA
TSS0940	2606982	-	P	cccA
TSS0941	2607123	-	P	cccA
TSS0942	2609325	-	I		dnaG
TSS0943	2610077	+	A,O			dnaG	BLi_r2044	Amisc
TSS0944	2610339	-	I		dnaG
TSS0945	2610946	-	P,I	dnaG	yqxD
TSS0946	2616129	-	P	glyQ			BLi_r2045	5'UTR
TSS0947	2618610	-	P	cdd
TSS0948	2621925	-	P,I	yqfF	phoH
TSS0949	2625788	-	P,I	yqfA	yqeZ
TSS0950	2627009	-	I		yqeZ
TSS0951	2627106	-	P	yqeZ
TSS0952	2627919	-	P	rpsU
TSS0953	2634028	+	O				BLi_r2049	Amisc
TSS0954	2637774	-	P	hrcA
TSS0955	2640129	-	I		lepA
TSS0956	2640162	-	I		lepA
TSS0957	2640883	-	P	lepA
TSS0958	2643901	+	P	rpsT			BLi_r2052	5'UTR
TSS0959	2645483	-	P	holA
TSS0960	2645550	+	P	BLi02749			BLi_r2054	5'UTR
TSS0961	2645796	-	P,I	holA	comEC
TSS0962	2649438	+	P	comER			BLi_r2058	5'UTR
TSS0963	2655649	+	P	BLi02762
TSS0964	2656190	-	O
TSS0965	2656995	-	P	yqeF
TSS0966	2657095	-	P	yqeF
TSS0967	2662351	-	P	BLi02768
TSS0968	2662534	+	P	spoIIIC			BLi_r2070	5'UTR
TSS0969	2676032	+	A,O			BLi02786	BLi_r2078	AI
TSS0970	2683390	-	P	yrkD
TSS0971	2693340	+	I		desR
TSS0972	2702648	-	A,O			BLi02817
TSS0973	2702663	+	P,I	BLi02818	BLi02817
TSS0974	2708081	-	P	BLi02821
TSS0975	2711197	+	P	BLi02825			BLi_r2108	5'UTR
TSS0976	2714269	-	I		sacC
TSS0977	2720600	-	P	levR			BLi_r2114	5'UTR
TSS0978	2722442	-	P	cat			BLi_r2118	5'UTR
TSS0979	2727364	-	I		yjjA
TSS0980	2728252	+	P	BLi02843			BLi_r2127	5'UTR
TSS0981	2732569	+	P	BLi02847
TSS0982	2738091	-	I		wprA
TSS0983	2740369	-	P	wprA			BLi_r2137	5'UTR
TSS0984	2741008	-	I		yrhH
TSS0985	2741361	+	O				BLi_r2140	Amisc
TSS0986	2741813	-	O						BLi_r2140
TSS0987	2741897	-	O						BLi_r2140
TSS0988	2742232	-	P	yrzI
TSS0989	2742248	+	O
TSS0990	2742406	-	P	yrzI			BLi_r2142	5'UTR
TSS0991	2745882	-	P,I	mtnN	yrrT
TSS0992	2749885	-	P	greA
TSS0993	2755030	-	P,I	yrrL	yrzB
TSS0994	2755642	-	P,I	yrzB	yrrK
TSS0995	2756030	-	P	yrzL
TSS0996	2756220	-	P,I	yrzL	alaS
TSS0997	2758999	-	P	alaS			BLi_r2153	5'UTR
TSS0998	2760660	-	P,I	BLi02871	yrrD
TSS0999	2761040	-	P	yrrD
TSS1000	2767124	+	O				BLi_r2158	A5
TSS1001	2767536	-	P	cymR			BLi_r2157	5'UTR
TSS1002	2769899	+	O				BLi_r2162	Amisc
TSS1003	2770136	-	P	yrvM			BLi_r2163	indep
TSS1004	2777952	-	I		relA
TSS1005	2778237	-	P	relA
TSS1006	2779083	-	P,I	apt	recJ
TSS1007	2781666	-	P	BLi02890
TSS1008	2784394	-	P	comN			BLi_r2170	5'UTR
TSS1009	2786783	+	P	yrzE			BLi_r2176	5'UTR
TSS1010	2787155	+	I		yrzE
TSS1011	2787806	-	P,I	yrbF	tgt
TSS1012	2788194	-	I		tgt
TSS1013	2793335	+	O				BLi_r2182	indep	BLi_r2180
TSS1014	2794081	-	P,I	sspH	BLi02905
TSS1015	2794347	-	P	BLi02905
TSS1016	2796129	-	P	BLi02908
TSS1017	2799502	-	I		nadA
TSS1018	2799915	-	I		nadA
TSS1019	2803625	+	P,I	nadR	nifS
TSS1020	2807813	-	P	spo0B
TSS1021	2808442	-	P,I	rpmA	ysxB
TSS1022	2809045	-	P	rplU			BLi_r2195	5'UTR
TSS1023	2810858	+	P	BLi02926			BLi_r2197	5'UTR
TSS1024	2813195	-	I		minC
TSS1025	2813540	-	P,I	minC	mreD
TSS1026	2818397	-	P	spoIIB			BLi_r2203	5'UTR
TSS1027	2823716	-	P	valS
TSS1028	2826526	-	P	spoVID
TSS1029	2827292	-	I		hemL
TSS1030	2827326	-	I		hemL
TSS1031	2828345	-	P,I	hemL	hemB
TSS1032	2832957	-	P	hemA
TSS1033	2833042	+	P	ysxD			BLi_r2212	5'UTR
TSS1034	2833701	-	I		ysxC
TSS1035	2835660	+	A,O			lonA
TSS1036	2836550	-	P	lonA
TSS1037	2836616	-	P	lonA			BLi_r2215	5'UTR
TSS1038	2839922	-	P	clpX
TSS1039	2839981	-	P	clpX
TSS1040	2841577	-	P	tig
TSS1041	2850959	-	P	ilvB
TSS1042	2858574	+	O
TSS1043	2863995	+	P	BLi02978			BLi_r2229	5'UTR
TSS1044	2865120	+	P,I	BLi02979	BLi02978
TSS1045	2866237	-	P,I	BLi02981	trnR3
TSS1046	2866273	-	P	trnR3
TSS1047	2867520	+	A,O			rph	BLi_r2232	AI
TSS1048	2869507	-	P	gerM			BLi_r2233	5'UTR
TSS1049	2870178	-	I		racE
TSS1050	2871353	-	P	gerE
TSS1051	2873743	-	P,I	sdhB	sdhA
TSS1052	2875976	-	P	sdhC
TSS1053	2878256	-	P	lysC			BLi_r2241	5'UTR
TSS1054	2880552	-	P	trxA
TSS1055	2880600	+	O
TSS1056	2883157	+	A,O			fadB	BLi_r2243	AI
TSS1057	2883993	-	P	fadR
TSS1058	2884236	-	P,I	fadR	lcfA
TSS1059	2885801	-	P	lcfA
TSS1060	2886402	-	P	yshE
TSS1061	2891474	-	P	zapA			BLi_r2244	5'UTR
TSS1062	2892336	-	A,O			rnhC
TSS1063	2894507	+	P	BLi05031
TSS1064	2900313	-	I		pheT
TSS1065	2902055	-	P	pheS			BLi_r2253	5'UTR
TSS1066	2902869	-	P	ysgA
TSS1067	2905022	-	P	cstA
TSS1068	2905136	+	O				BLi_r2256	Amisc
TSS1069	2915495	-	P	araA2			BLi_r2259	5'UTR
TSS1070	2916640	-	P	abnA2			BLi_r2261	5'UTR
TSS1071	2917392	-	I		ysdC
TSS1072	2917844	-	P	ysdC			BLi_r2263	5'UTR
TSS1073	2917950	+	P	ysdB
TSS1074	2920130	-	P	infC
TSS1075	2924459	-	I		lytS
TSS1076	2929246	-	P	thrS
TSS1077	2929429	-	P	thrS			BLi_r2279	5'UTR
TSS1078	2934434	-	P	BLi03049
TSS1079	2935053	-	P	speD
TSS1080	2935116	-	P	speD
TSS1081	2936283	-	P	gapB			BLi_r2282	5'UTR
TSS1082	2943139	-	P	polA
TSS1083	2946477	-	I		mdh
TSS1084	2948610	-	P,I	icd	citZ
TSS1085	2949759	-	P	citZ			BLi_r2286	5'UTR
TSS1086	2954253	-	P,I	pyk	pfkA
TSS1087	2955173	-	P	pfkA
TSS1088	2956969	-	I		accD
TSS1089	2957290	-	P	accD
TSS1090	2962435	+	P	ytrH			BLi_r2297	5'UTR
TSS1091	2963366	+	P	BLi03075
TSS1092	2964764	+	P	ytpI
TSS1093	2968385	-	P,I	ytkL	ytkK
TSS1094	2975505	-	P	tpx
TSS1095	2976198	-	P,I	ytfJ	ytfI
TSS1096	2978478	-	P	sppA
TSS1097	2978566	+	P	ppnK2			BLi_r2314	5'UTR
TSS1098	2983963	-	P	ytcI
TSS1099	2984309	-	P	sspA
TSS1100	2985907	-	P,I	ytbJ	nifZ
TSS1101	2988056	+	P,I	BLi03103	braB
TSS1102	2993329	+	I		ytsP
TSS1103	2995496	+	P	rpsD
TSS1104	2996543	+	P	BLi03113
TSS1105	2997755	+	O				BLi_r2340	indep
TSS1106	2999589	-	P	BLi03117
TSS1107	3001709	-	I		acsA
TSS1108	3003028	-	P	acsA			BLi_r2346	5'UTR
TSS1109	3004655	+	I		acuC
TSS1110	3009722	-	P	aroA
TSS1111	3010340	-	P	BLi03127
TSS1112	3011728	-	P	ytxG
TSS1113	3013374	-	P	murC
TSS1114	3016334	-	P	sftA
TSS1115	3018304	-	P	ytpP
TSS1116	3018366	+	P	ytoQ			BLi_r2351	5'UTR
TSS1117	3020114	+	P	ytzB
TSS1118	3020951	-	I		malS
TSS1119	3027540	-	P,I	amyX	ytlR
TSS1120	3033805	-	P,A	ytjP		pbuO
TSS1121	3035022	+	P	ytzE			BLi_r2368	5'UTR
TSS1122	3038004	+	P	ytfP
TSS1123	3039458	+	P	opuD
TSS1124	3041867	-	P	BLi03159
TSS1125	3042014	-	P	BLi03159
TSS1126	3043197	-	P	BLi03160
TSS1127	3045863	-	P,I	yteT	yteS
TSS1128	3046333	-	P,I	yteS	yteR
TSS1129	3047266	-	P,I	yteR	yteP
TSS1130	3048405	+	P	ytdP			BLi_r2378	5'UTR
TSS1131	3053427	-	P	ytcP
TSS1132	3060789	-	P	leuS			BLi_r2389	5'UTR
TSS1133	3060848	+	O				BLi_r2390	Amisc
TSS1134	3061337	-	P	ytvB
TSS1135	3062636	-	P	yttB
TSS1136	3063738	-	P	BLi03178
TSS1137	3063824	+	P	yttA			BLi_r2394	5'UTR
TSS1138	3069057	-	P	ytrA			BLi_r2397	5'UTR
TSS1139	3069435	-	P	ytzC			BLi_r2399	5'UTR
TSS1140	3069527	+	P	ytqA			BLi_r2400	5'UTR
TSS1141	3072664	-	I		ytpB
TSS1142	3074253	-	I		ytpA
TSS1143	3080762	-	P	metK			BLi_r2412	5'UTR
TSS1144	3080902	+	P	pckA			BLi_r2413	5'UTR
TSS1145	3082074	+	I		pckA
TSS1146	3085143	+	P	ytlA			BLi_r2417	5'UTR
TSS1147	3090572	-	P	ytkA
TSS1148	3091173	-	P	luxS
TSS1149	3091698	-	I		ytiB
TSS1150	3094317	-	A,O			BLi03213	BLi_r2429	AI
TSS1151	3094877	-	P	rpmE1
TSS1152	3097461	+	P	ytzL
TSS1153	3105134	-	I		menF
TSS1154	3106747	+	P	yteA
TSS1155	3125036	+	P	thiT			BLi_r2445	5'UTR
TSS1156	3127700	+	P	rapD			BLi_r2449	5'UTR
TSS1157	3127996	+	P	rapD
TSS1158	3128980	+	P,I	BLi03262	rapD
TSS1159	3129068	+	P,I	BLi03262	rapD
TSS1160	3129418	+	I		pcp
TSS1161	3137130	-	P	gbsA			BLi_r2457	5'UTR
TSS1162	3137287	+	P	yuaC			BLi_r2458	5'UTR
TSS1163	3140741	-	P	yktD
TSS1164	3143643	-	I		trnA4
TSS1165	3155096	-	P,I	yubA	BLi03292
TSS1166	3155254	+	P	yulF			BLi_r2472	5'UTR
TSS1167	3156852	-	P	BLi03294
TSS1168	3165249	-	P,I	yrpB	yugU
TSS1169	3165541	-	P	yugU
TSS1170	3171918	-	P	yugP
TSS1171	3177277	-	P,I	pgi	BLi03315
TSS1172	3178629	-	P	yugJ
TSS1173	3178720	+	P	yuzA			BLi_r2496	5'UTR
TSS1174	3179660	-	P	yugI
TSS1175	3179757	+	O
TSS1176	3184944	+	P	kapB
TSS1177	3188213	-	A,O			pbpD	BLi_r2510	A5'UTR
TSS1178	3190639	+	P	malK			BLi_r2515	5'UTR
TSS1179	3198597	-	P	BLi03343
TSS1180	3199703	+	I		mrpA
TSS1181	3209715	+	A,O			comQ
TSS1182	3215132	-	P	pncA
TSS1183	3216353	-	P	yueG
TSS1184	3222204	-	P	yueD
TSS1185	3232370	-	P	yukE
TSS1186	3236214	-	A,O			ald1	BLi_r2554	AI
TSS1187	3241463	-	P	yuiE			BLi_r2560	5'UTR
TSS1188	3243201	-	P	yuiB
TSS1189	3245095	-	P	yumB
TSS1190	3245185	-	P	yumB
TSS1191	3245215	+	P	yumC			BLi_r2566	5'UTR
TSS1192	3247912	-	P	sufA
TSS1193	3248881	+	O				BLi_r2569	Amisc
TSS1194	3250974	+	I		yutJ
TSS1195	3252465	-	P	fra
TSS1196	3252725	-	P,I	fra	BLi03405
TSS1197	3253101	-	P,I	BLi03405	BLi03406
TSS1198	3254041	-	P	BLi03406			BLi_r2576	5'UTR
TSS1199	3254217	+	P	padC			BLi_r2577	5'UTR
TSS1200	3255504	-	P	yuzD
TSS1201	3255652	+	P	yutI
TSS1202	3255862	+	I		yutI
TSS1203	3256064	+	O						BLi_r2581
TSS1204	3258442	-	P,I	yuxL	thrB
TSS1205	3259575	-	P,I	thrB	thrC2
TSS1206	3259668	-	I		thrC2
TSS1207	3261570	-	P	hom
TSS1208	3262722	-	P	BLi03415
TSS1209	3266027	-	P	yutD
TSS1210	3266381	-	P,A	yutD		yutC
TSS1211	3270671	-	P	BLi03425
TSS1212	3271588	-	P	yunB
TSS1213	3271959	-	P	yunC
TSS1214	3273761	-	P,I	yunD	yunE
TSS1215	3274195	-	I		yunE
TSS1216	3275788	-	P	ymcC
TSS1217	3275843	+	P	pksA
TSS1218	3283628	-	I		BLi03438
TSS1219	3288246	-	P,I	BLi03442	yurR
TSS1220	3290502	-	P	BLi03445
TSS1221	3292884	+	A,O			sufB	BLi_r2621	AI
TSS1222	3296299	-	I		sufD
TSS1223	3297849	-	P	sufC
TSS1224	3298021	+	O				BLi_r2622	Amisc
TSS1225	3299320	-	P	BLi03452			BLi_r2624	indep	BLi_r2624
TSS1226	3302655	-	P	metN2			BLi_r2628	5'UTR
TSS1227	3303174	-	P	yusD
TSS1228	3304261	-	P	yusG
TSS1229	3305124	-	P	yusI
TSS1230	3306671	-	I		fadE2
TSS1231	3307631	-	I		fadA
TSS1232	3308768	-	I		fadN
TSS1233	3309542	-	I		fadN
TSS1234	3310797	+	P	BLi03467			BLi_r2630	5'UTR
TSS1235	3311226	-	A,O			BLi03468
TSS1236	3313948	+	A,O			yfhA	BLi_r2633	Amisc
TSS1237	3319056	-	P	BLi03477			BLi_r2638	5'UTR
TSS1238	3321343	+	P	mrgA
TSS1239	3322753	-	I		htrB
TSS1240	3323456	+	P	cssR
TSS1241	3324637	+	I		cssS
TSS1242	3325741	-	P	yirB
TSS1243	3328227	-	P	citG
TSS1244	3332228	+	P	BLi03491
TSS1245	3332954	-	I		liaR
TSS1246	3333246	-	I		liaR
TSS1247	3337208	-	P	liaI
TSS1248	3338339	-	P	BLi03498
TSS1249	3349911	+	I		BLi03510
TSS1250	3355408	-	P	exuR
TSS1251	3360040	-	I		yvrG
TSS1252	3366274	-	P	BLi03524			BLi_r2679	5'UTR
TSS1253	3371492	-	P	yvgN
TSS1254	3372652	+	P	ycbU			BLi_r2684	5'UTR
TSS1255	3382495	+	I		BLi03540
TSS1256	3393881	+	P	BLi03548			BLi_r2698	5'UTR
TSS1257	3401338	-	P	copZ
TSS1258	3401745	-	P	csoR
TSS1259	3402402	-	P	BLi03556
TSS1260	3416207	+	P	yvaA			BLi_r2710	5'UTR
TSS1261	3419197	-	I		ybfQ
TSS1262	3422285	+	P	BLi03582			BLi_r2717	5'UTR
TSS1263	3422598	+	P,I	BLi03583	BLi03582
TSS1264	3427008	+	P	BLi05033			BLi_r2728	5'UTR
TSS1265	3428567	+	O
TSS1266	3428770	-	P	BLi03594
TSS1267	3429907	-	P	BLi03595			BLi_r2733	5'UTR
TSS1268	3453636	+	O
TSS1269	3454974	-	P	cotD3			BLi_r2739	5'UTR
TSS1270	3455221	-	P	cotD3
TSS1271	3464044	+	P	BLi03635
TSS1272	3469553	-	O
TSS1273	3469610	-	O				BLi_r2758	indep
TSS1274	3470156	-	P	smpB
TSS1275	3472965	-	P,I	rnr	est
TSS1276	3473689	-	P	secG			BLi_r2761	5'UTR
TSS1277	3474502	+	P	rghR1			BLi_r2764	5'UTR
TSS1278	3475072	+	P	rghR2
TSS1279	3477544	-	P,I	opuCC	opuCB
TSS1280	3479024	-	P	opuCA
TSS1281	3484538	+	I		BLi03658		BLi_r2778	5'UTR
TSS1282	3484948	+	I		BLi03658
TSS1283	3485163	+	O				BLi_r2780	indep	BLi_r2778
TSS1284	3485454	-	P	BLi05038
TSS1285	3491278	-	P	pgk
TSS1286	3493509	-	P	cggR
TSS1287	3496665	-	P	yvbW
TSS1288	3496930	+	P	BLi03670			BLi_r2791	5'UTR
TSS1289	3499800	-	I		lutC
TSS1290	3503156	-	I		lutR
TSS1291	3518577	-	P,I	epsE	epsD
TSS1292	3522868	-	P	epsA			BLi_r2801	5'UTR
TSS1293	3526255	+	A,O			BLi03698
TSS1294	3533077	-	P	BLi03703
TSS1295	3534877	+	P	sacB			BLi_r2810	indep	BLi_r2807
TSS1296	3538357	-	I		trnR5
TSS1297	3538978	+	P	clpP1
TSS1298	3540298	-	P	yvdD			BLi_r2818	5'UTR
TSS1299	3543998	-	P	yvdA			BLi_r2822	5'UTR
TSS1300	3548265	-	I		yvcN
TSS1301	3548703	-	P,I	yvcN	crh2
TSS1302	3548978	-	P,I	crh2	yvcL
TSS1303	3552518	-	P	yvcI			BLi_r2828	indep
TSS1304	3565165	-	P,I	yvoF	yvoE
TSS1305	3576790	-	P	yvlA
TSS1306	3580029	-	I		uvrA
TSS1307	3584300	-	I		swrA1
TSS1308	3584974	-	P	swrA1			BLi_r2848	indep
TSS1309	3591538	-	P	ftsE
TSS1310	3592134	-	P	cccB
TSS1311	3596959	-	P	secA
TSS1312	3597650	-	P	yvyD
TSS1313	3602035	-	P	hag
TSS1314	3605682	-	I		flgK
TSS1315	3608160	-	P	comFB
TSS1316	3611368	-	P	degU
TSS1317	3612678	+	P	yvyE
TSS1318	3615456	+	A,O			tagO	BLi_r2868	Amisc
TSS1319	3616226	-	P	tagO
TSS1320	3625266	+	A,O			tuaB	BLi_r2870	Amisc
TSS1321	3625701	-	P,I	tuaB	tuaA
TSS1322	3626567	-	P	tuaA
TSS1323	3627975	+	A,O			lytC
TSS1324	3630678	-	P	lytA			BLi_r2871	5'UTR
TSS1325	3633262	-	P	mnaA
TSS1326	3633402	+	P	gtaB			BLi_r2878	5'UTR
TSS1327	3634666	-	I		tagH
TSS1328	3640387	-	P	BLi03816			BLi_r2881	indep
TSS1329	3640577	-	O				BLi_r2883	indep
TSS1330	3643547	-	P	tagD			BLi_r2884	5'UTR
TSS1331	3655838	-	P	kdgR1			BLi_r2891	5'UTR
TSS1332	3657170	+	I		kduD
TSS1333	3676929	+	P	alsR			BLi_r2910	5'UTR
TSS1334	3676979	+	P	alsR
TSS1335	3683869	-	P,A	BLi03856		ywqB	BLi_r2918	A5'UTR
TSS1336	3688917	-	I		ywpJ
TSS1337	3692604	+	A,O			BLi03865	BLi_r2925	AI
TSS1338	3695592	-	P	ssbB
TSS1339	3696066	-	P	ywpG
TSS1340	3696196	+	P	ywpF			BLi_r2929	5'UTR
TSS1341	3697333	-	P,I	mscL	ywpB
TSS1342	3700732	-	P	mbl
TSS1343	3707451	+	A,O			corA
TSS1344	3712943	-	P,I	ecfG	spoIIQ
TSS1345	3713191	-	I		spoIIQ
TSS1346	3713211	+	A,O			spoIIQ
TSS1347	3713553	-	P	spoIIQ
TSS1348	3714783	-	P	ywnF
TSS1349	3714881	+	P	clsA
TSS1350	3715951	+	I		clsA
TSS1351	3723855	+	A,O			dhbF	BLi_r2954	AI
TSS1352	3738869	-	P	ywnA
TSS1353	3739007	+	P	BLi03913			BLi_r2963	5'UTR
TSS1354	3740196	-	P,I	ywmF	moaA
TSS1355	3741673	-	I		fdhD
TSS1356	3749067	+	O				BLi_r2975	Amisc
TSS1357	3750853	-	P,I	murA1	ywmB
TSS1358	3755605	+	A,O			atpA	BLi_r2976	AI
TSS1359	3756590	-	P,I	atpA	atpH
TSS1360	3759158	-	P	atpI
TSS1361	3759279	-	P	atpI
TSS1362	3761385	-	P	glyA
TSS1363	3763910	-	P	ywlD
TSS1364	3767381	-	I		glcP
TSS1365	3768588	-	I		ntdC
TSS1366	3770144	+	A,O			ntdA	BLi_r2987	A5'UTR
TSS1367	3771245	-	P	ntdA			BLi_r2988	5'UTR
TSS1368	3774598	-	P	prfA
TSS1369	3775192	+	P	racA
TSS1370	3779958	-	P	rpmE2
TSS1371	3783848	-	I		murA2
TSS1372	3786190	-	P	fbaA
TSS1373	3786209	+	O				BLi_r2998	Amisc
TSS1374	3786427	-	P,I	fbaA	spo0F
TSS1375	3786678	-	P	spo0F
TSS1376	3787238	-	A,O			ywjG
TSS1377	3787383	-	O				BLi_r2999	A5'UTR
TSS1378	3789266	-	P	pyrG
TSS1379	3789943	-	P	rpoE
TSS1380	3794857	-	P,I	mmgA	fadF
TSS1381	3794920	-	P,I	mmgA	fadF
TSS1382	3805903	-	I		ywhD
TSS1383	3806987	+	P	ywhB			BLi_r3011	5'UTR
TSS1384	3808100	-	P	BLi03981
TSS1385	3809042	-	P,I	ywgA	ywfO
TSS1386	3810752	+	P	rsfA			BLi_r3015	5'UTR
TSS1387	3811387	+	P,I	BLi03986	rsfA
TSS1388	3822396	+	P	ywfI
TSS1389	3823894	-	P	yuaB
TSS1390	3825646	+	P	gerQ			BLi_r3029	5'UTR
TSS1391	3831520	-	P	BLi04007
TSS1392	3832454	-	P,I	ywdK	ywdJ
TSS1393	3833256	-	I		ywdJ
TSS1394	3835634	+	A,O			ung			BLi_r3034
TSS1395	3837091	+	P	pdxK			BLi_r3038	5'UTR
TSS1396	3841317	-	P	sacP			BLi_r3043	5'UTR
TSS1397	3843007	+	P	vpr			BLi_r3045	5'UTR
TSS1398	3845525	+	P	BLi04020
TSS1399	3846902	+	O				BLi_r3048	A5'UTR
TSS1400	3847862	-	P	nfrA2			BLi_r3049	5'UTR
TSS1401	3851726	-	P	rodA2
TSS1402	3851830	+	P	BLi04026
TSS1403	3853620	+	P	ywcE			BLi_r3058	5'UTR
TSS1404	3854624	-	I		BLi04029
TSS1405	3862392	-	P	BLi04035			BLi_r3061	5'UTR
TSS1406	3863310	-	P	BLi04036
TSS1407	3863334	+	P	BLi05060			BLi_r3063	5'UTR
TSS1408	3869536	+	P	BLi04042
TSS1409	3871124	+	P	ywcB
TSS1410	3889012	-	A,O			ydfH	BLi_r3085	Amisc
TSS1411	3902048	-	P	BLi04076
TSS1412	3903285	+	P	BLi04079			BLi_r3097	A5
TSS1413	3903530	+	P	BLi04079
TSS1414	3903616	+	P	BLi04079
TSS1415	3909327	+	P	yvqJ
TSS1416	3913292	-	I		licC
TSS1417	3917270	+	P	BLi04093			BLi_r3104	5'UTR
TSS1418	3918721	+	P,I	mmgE	mmgD
TSS1419	3925973	+	P	yweA1			BLi_r3109	5'UTR
TSS1420	3926806	+	P	yweA2
TSS1421	3933038	+	I		yxlH
TSS1422	3934762	-	P	katX
TSS1423	3942323	-	P	lanR
TSS1424	3949570	+	P	lanA2			BLi_r3125	5'UTR
TSS1425	3949582	-	P	lanA1
TSS1426	3949603	+	P	lanA2
TSS1427	3951318	-	A,O			lanM2
TSS1428	3952014	+	I		lanM2
TSS1429	3969064	+	P	ansR			BLi_r3136	5'UTR
TSS1430	3970587	-	P	ykgB
TSS1431	3975778	+	P	BLi04149			BLi_r3144	5'UTR
TSS1432	3976689	-	I		yxkH
TSS1433	3977155	+	A,O			yxkH			BLi_r3143
TSS1434	3977393	-	I		yxkH
TSS1435	3983683	-	P	yhdW2
TSS1436	3986960	-	P	ltaS2
TSS1437	3988484	-	I		yxkD
TSS1438	4014091	-	P	BLi04185			BLi_r3183	5'UTR
TSS1439	4014332	+	P	yxjG			BLi_r3184	5'UTR
TSS1440	4027929	-	P	katE
TSS1441	4030399	-	P,I	BLi04199	BLi04200
TSS1442	4030462	-	P,I	BLi04199	BLi04200
TSS1443	4032152	-	P	BLi04200
TSS1444	4033101	-	P	licT
TSS1445	4035584	-	P,I	thiW	thiV
TSS1446	4037045	-	P	BLi04205			BLi_r3195	5'UTR
TSS1447	4037209	+	P	BLi04206
TSS1448	4040551	-	P	BLi05055			BLi_r3199	5'UTR
TSS1449	4045674	+	O				BLi_r3202	Amisc
TSS1450	4045881	-	P,I	bceA	bceS
TSS1451	4050343	-	I		bglP
TSS1452	4050833	+	A,O			bglP	BLi_r3203	Amisc
TSS1453	4051076	-	P	bglP			BLi_r3204	indep
TSS1454	4056373	-	P	yxiA			BLi_r3208	5'UTR
TSS1455	4063894	-	I		nupC
TSS1456	4065347	-	P	dra
TSS1457	4079485	-	P	BLi04241
TSS1458	4081650	-	P,I	iolI	iolH
TSS1459	4091142	-	P	iolA2			BLi_r3220	5'UTR
TSS1460	4093246	+	P	glpQ
TSS1461	4097764	+	P	yfmM2			BLi_r3226	indep
TSS1462	4100063	+	A,O			yxeH	BLi_r3228	AI
TSS1463	4102428	-	P	BLi04260
TSS1464	4107502	-	P	BLi04266			BLi_r3235	5'UTR
TSS1465	4116291	-	I		yflA2
TSS1466	4117195	-	P	yflA2
TSS1467	4125717	-	P	cycB
TSS1468	4129898	-	A,O			galT			BLi_r3246
TSS1469	4132232	+	P	gntR
TSS1470	4137445	+	P	BLi04290
TSS1471	4140603	+	P	ahpC			BLi_r3256	5'UTR
TSS1472	4145086	-	P	BLi04294
TSS1473	4149083	+	P,I	BLi04302	yvfS
TSS1474	4152324	-	I		BLi04305
TSS1475	4152506	-	I		BLi04305
TSS1476	4152893	-	I		BLi04305
TSS1477	4155035	-	P	BLi04307
TSS1478	4156289	-	P	BLi04308
TSS1479	4169394	-	P,I	BLi05045	hsdM2
TSS1480	4171556	-	P	BLi04319			BLi_r3269	5'UTR
TSS1481	4176440	-	P	BLi04325
TSS1482	4178590	-	P	BLi04328			BLi_r3275	5'UTR
TSS1483	4179693	-	P	BLi04329			BLi_r3277	5'UTR
TSS1484	4187062	+	O				BLi_r3281	Amisc
TSS1485	4189637	-	P	purA			BLi_r3283	5'UTR
TSS1486	4189840	+	P	BLi04342
TSS1487	4193193	+	I		yycB
TSS1488	4193858	+	P	nagA			BLi_r3292	5'UTR
TSS1489	4202390	-	P	yybS			BLi_r3296	5'UTR
TSS1490	4205257	-	P	ybaR
TSS1491	4207852	-	P,I	ssbA	rpsF
TSS1492	4207997	-	P	rpsF
TSS1493	4209554	-	P	BLi04365
TSS1494	4212988	-	I		soj
TSS1495	4213224	-	P	soj
TSS1496	4217576	-	I		gidA
TSS1497	4219988	-	P	thdF
TSS1498	4220913	-	P,I	jag	spoIIIJ
TSS1499	4221542	-	I		spoIIIJ
TSS1500	4222356	-	P	rpmH
1. Dötsch A, Eckweiler D, Schniederjans M, Zimmermann A, Jensen V, Scharfe M, Geffers R, Häussler S: The Pseudomonas aeruginosa transcriptome in planktonic cultures and static biofilms using RNA sequencing. PLoS One 2012, 7(2), e31092.

## Sheet: S6
Table S6 Identified RNA features.
RNA feature tag	Start	Stop	Length	Strand	RNA feature class	Upstream gene	Downstream gene	Antisense genes	TSS
BLi_r0001	945	5	941	-	Amisc			dnaA
BLi_r0002	16	310	295	+	5'UTR		dnaA
BLi_r0003	9369	9401	33	+	3'UTR	gyrA
BLi_r0004	15851	15883	33	+	5'UTR		guaB		TSS0004
BLi_r0005	17351	17403	53	+	3'UTR	guaB
BLi_r0006	17432	17504	73	+	5'UTR		dacA
BLi_r0007	22147	22118	30	-	3'UTR	glxK
BLi_r0008	22119	22147	29	+	3'UTR	serS
BLi_r0009	25990	26211	222	+	AI			BLi00021
BLi_r0010	26293	26223	71	-	5'UTR		BLi00021
BLi_r0011	26576	26501	76	-	3'UTR	dck
BLi_r0012	27874	27839	36	-	5'UTR		dgk
BLi_r0013	27924	27879	46	-	3'UTR	yaaH
BLi_r0014	29684	29906	223	+	A5'UTR		tadA	yaaI
BLi_r0015	29864	29825	40	-	5'UTR		yaaI
BLi_r0016	30440	30837	398	+	indep	tadA	dnaX		TSS0008
BLi_r0017	31236	30839	398	-	Amisc			dnaX
BLi_r0018	39547	39636	90	+	5'UTR		gin
BLi_r0019	39829	39850	22	+	3'UTR	gin
BLi_r0020	39890	40020	131	+	5'UTR		xpaC
BLi_r0021	41451	41290	162	-	AI			yaaN
BLi_r0022	49116	49002	115	-	3'UTR	abrB1
BLi_r0023	49069	49101	33	+	3'UTR	rsmI
BLi_r0024	49115	49677	563	+	Amisc			abrB1
BLi_r0025	49476	49402	75	-	5'UTR		abrB1		TSS0015
BLi_r0026	54282	49490	4793	-	Amisc			metS, yabD, yabE, rnmV
BLi_r0027	49799	49914	116	+	5'UTR		metS
BLi_r0028	54198	54253	56	+	3'UTR	yabE
BLi_r0029	54257	54364	108	+	5'UTR		rnmV		TSS0019
BLi_r0030	55797	55837	41	+	3'UTR	rsmA
BLi_r0031	55887	55937	51	+	5'UTR		yabG
BLi_r0032	56251	56154	98	-	AI			yabG
BLi_r0033	56838	56860	23	+	3'UTR	yabG
BLi_r0034	56905	57061	157	+	5'UTR		veg
BLi_r0035	76356	74559	1798	-	Amisc			yabR, trnM1, trnE1, spoIIE
BLi_r0036	75086	75114	29	+	5'UTR		spoIIE
BLi_r0037	80175	79959	217	-	AI			tilS
BLi_r0038	83494	83551	58	+	3'UTR	ftsH
BLi_r0039	83603	83695	93	+	5'UTR		coaX
BLi_r0040	87573	87233	341	-	Amisc			cysK, pabB
BLi_r0041	100101	100225	125	+	5'UTR		ctsR
BLi_r0042	101408	101287	122	-	AI			mcsB
BLi_r0043	105325	104832	494	-	Amisc			radA	TSS0038
BLi_r0044	112212	112007	206	-	Amisc			cysE, cysS	TSS0041
BLi_r0045	128357	128009	349	-	Amisc			ybxF
BLi_r0046	133152	133279	128	+	5'UTR		rpsJ		TSS0054
BLi_r0047	152673	151462	1212	-	A3'UTR	yizA		truA, rplM, rpsI
BLi_r0048	152624	153084	461	+	A3'UTR	rpsI		yizA
BLi_r0049	153089	153243	155	+	5'UTR		ybaK
BLi_r0050	153145	153133	13	-	5'UTR		yizA		TSS0057
BLi_r0051	155693	155645	49	-	3'UTR	gerD
BLi_r0052	157797	157763	35	-	5'UTR		pdaB
BLi_r0053	163521	162988	534	-	Amisc			rrfD, trnN1, trnT1	TSS0061
BLi_r0054	163583	163522	596	-	3'UTR	pbpX
BLi_r0055	164835	164754	82	-	5'UTR		pbpX
BLi_r0056	164917	164927	11	+	5'UTR		BLi00182
BLi_r0057	166701	166230	472	-	A3'UTR	BLi00185		yxaJ
BLi_r0058	166687	168154	1468	+	A3'UTR	yxaJ		BLi00185, ybbC
BLi_r0059	175490	175443	48	-	5'UTR		murQ1
BLi_r0060	175616	175575	42	-	3'UTR	ybbK
BLi_r0061	176178	176094	85	-	5'UTR		ybbK
BLi_r0062	179407	179282	126	-	Amisc			rsiW	TSS0067
BLi_r0063	185879	185238	642	-	A3'UTR	BLi00206		BLi00205
BLi_r0064	185738	185856	119	+	3'UTR	BLi00205
BLi_r0065	187764	187728	37	-	5'UTR		BLi00208		TSS0071
BLi_r0066	187908	187961	54	+	5'UTR		BLi00209		TSS0072
BLi_r0067	188211	188264	54	+	3'UTR	BLi00209
BLi_r0068	189775	189213	563	-	A3'UTR	BLi00212		ybcL
BLi_r0069	189528	189616	89	+	3'UTR	ybcL
BLi_r0070	192002	191946	57	-	5'UTR		bmrA		TSS0073
BLi_r0071	192020	192139	120	+	5'UTR		ywbO
BLi_r0072	192818	192968	151	+	5'UTR		BLi00215
BLi_r0073	195063	194887	177	-	Amisc			BLi00218
BLi_r0074	198293	198403	111	+	3'UTR	ybxG
BLi_r0075	198675	198433	243	-	3'UTR	citM
BLi_r0076	200062	199975	88	-	5'UTR		citM
BLi_r0077	200178	200146	33	-	3'UTR	yflP
BLi_r0078	203509	203435	75	-	5'UTR		citS
BLi_r0079	203931	203691	241	-	3'UTR	BLi00226
BLi_r0080	204917	204950	34	+	5'UTR		BLi00227
BLi_r0081	207379	207401	23	+	3'UTR	BLi00228
BLi_r0082	207906	207929	24	+	3'UTR	ybxH
BLi_r0083	208025	207971	55	-	3'UTR	ybyB
BLi_r0084	210472	210428	45	-	5'UTR		yyaL
BLi_r0085	210580	210926	347	+	5'UTR		thrZ
BLi_r0086	212998	213153	156	+	indep	thrZ	BLi00235		TSS0079
BLi_r0087	217077	217104	28	+	3'UTR	BLi00239
BLi_r0088	217345	217299	47	-	5'UTR		BLi05002
BLi_r0089	217959	218024	66	+	5'UTR		BLi00241
BLi_r0090	219102	218568	535	-	AI			BLi00241
BLi_r0091	219332	219205	128	-	A3'UTR	BLi00242		BLi00241
BLi_r0092	219309	219743	435	+	A3'UTR	BLi00241		BLi00242
BLi_r0093	220289	220107	183	-	5'UTR		BLi00242
BLi_r0094	220145	220273	129	+	5'UTR		BLi00243
BLi_r0095	221500	220364	1137	-	A3'UTR	BLi00244		BLi00243
BLi_r0096	221147	221203	57	+	3'UTR	BLi00243
BLi_r0097	222096	222008	89	-	5'UTR		BLi00244
BLi_r0098	222204	222244	41	+	5'UTR		BLi00245		TSS0081
BLi_r0099	223880	223983	104	+	3'UTR	BLi00245
BLi_r0100	223989	223901	89	-	A3			BLi00245
BLi_r0101	223999	224029	31	+	5'UTR		yubF		TSS0082
BLi_r0102	224291	224326	36	+	3'UTR	yubF
BLi_r0103	224323	224297	27	-	3'UTR	BLi00247
BLi_r0104	225735	225659	77	-	5'UTR		BLi00249
BLi_r0105	228136	228114	23	-	5'UTR		ybfI
BLi_r0106	228218	228228	11	+	5'UTR		BLi00255
BLi_r0107	229172	229319	148	+	3'UTR	BLi00256
BLi_r0108	229327	230061	735	+	A5'UTR		ybdH	BLi00257
BLi_r0109	234124	234058	67	-	3'UTR	BLi00261
BLi_r0110	234087	234115	29	+	3'UTR	xylF
BLi_r0111	235371	235520	150	+	AI			BLi00262
BLi_r0112	235989	235812	178	-	5'UTR		BLi00262
BLi_r0113	236012	236082	71	+	5'UTR		vgb
BLi_r0114	237060	236869	192	-	A3'UTR	ycbP		vgb
BLi_r0115	237025	237053	29	+	3'UTR	vgb
BLi_r0116	237576	238042	467	+	AI			ybgF
BLi_r0117	239934	239870	65	-	5'UTR		ybgG
BLi_r0118	242285	242327	43	+	5'UTR		BLi00269
BLi_r0119	243146	243083	64	-	3'UTR	BLi00270
BLi_r0120	243105	244053	949	+	A3'UTR	BLi00269		BLi00270, BLi00271
BLi_r0121	244406	245309	904	+	Amisc			BLi00271, BLi00273
BLi_r0122	244585	244568	18	-	5'UTR		BLi00271
BLi_r0123	245003	244829	175	-	indep	BLi00273	BLi00271		TSS0088
BLi_r0124	245090	245004	262	-	3'UTR	BLi00273
BLi_r0125	245531	245490	42	-	5'UTR		BLi00273
BLi_r0126	248759	248354	406	-	Amisc			glnK
BLi_r0127	248404	248461	58	+	5'UTR		glnK
BLi_r0128	250774	250729	46	-	3'UTR	ynaD
BLi_r0129	250733	250765	33	+	3'UTR	glnL
BLi_r0130	253623	253595	29	-	5'UTR		blaI		TSS0089
BLi_r0131	253863	254016	154	+	5'UTR		penP
BLi_r0132	254941	255021	81	+	3'UTR	penP
BLi_r0133	255253	255314	62	+	5'UTR		phoD
BLi_r0134	255941	255661	281	-	AI			phoD
BLi_r0135	257271	257293	23	+	3'UTR	tatAD
BLi_r0136	257321	257340	20	+	5'UTR		tatCD
BLi_r0137	258180	258270	91	+	5'UTR		ycbC
BLi_r0138	269440	269626	187	+	3'UTR	ycbO1
BLi_r0139	270170	270247	78	+	5'UTR		yetN
BLi_r0140	271328	271385	58	+	3'UTR	yetN
BLi_r0141	271414	271484	71	+	5'UTR		ybdO
BLi_r0142	272767	273043	277	+	indep	ybdO	ycbJ		TSS0091
BLi_r0143	274024	273596	429	-	A3'UTR	ywhA		ycbJ
BLi_r0144	273992	274150	159	+	A3'UTR	ycbJ		ywhA
BLi_r0145	274178	274661	484	+	A5'UTR		ydaB	ywhA
BLi_r0146	274533	274445	89	-	5'UTR		ywhA		TSS0092
BLi_r0147	276234	276280	47	+	3'UTR	ydaB
BLi_r0148	276347	276361	15	+	5'UTR		BLi00301
BLi_r0149	279312	279094	219	-	AI			BLi00303	TSS0093
BLi_r0150	279406	279471	66	+	3'UTR	BLi00303
BLi_r0151	279492	279534	43	+	5'UTR		BLi00304
BLi_r0152	280288	280289	2	+	3'UTR	BLi00304
BLi_r0153	280456	280499	44	+	5'UTR		BLi00305
BLi_r0154	283144	282885	260	-	A3'UTR	yczC		ycbK
BLi_r0155	283094	283101	8	+	3'UTR	ycbK
BLi_r0156	283583	283499	85	-	5'UTR		yczC
BLi_r0157	283675	283750	76	+	5'UTR		yccF
BLi_r0158	284819	284866	48	+	3'UTR	yccF
BLi_r0159	284945	284837	109	-	Amisc			yccF, BLi00312
BLi_r0160	284915	284940	26	+	5'UTR		BLi00312
BLi_r0161	289304	288885	420	-	A3'UTR	ytlI		spaK
BLi_r0162	289233	289301	69	+	3'UTR	spaK
BLi_r0163	290308	290190	119	-	5'UTR		ytlI
BLi_r0164	290277	290298	22	+	5'UTR		yusQ
BLi_r0165	291445	291525	81	+	5'UTR		BLi00320
BLi_r0166	293620	293543	78	-	3'UTR	BLi00321
BLi_r0167	294885	294698	188	-	5'UTR		BLi00321		TSS0095
BLi_r0168	295312	295301	12	-	3'UTR	ycgA
BLi_r0169	296648	296837	190	+	5'UTR		BLi00323
BLi_r0170	298224	297544	681	-	A3'UTR	yvbK		BLi00323
BLi_r0171	298014	298326	313	+	A3'UTR	BLi00323		yvbK
BLi_r0172	298700	298776	77	+	5'UTR		BLi00325
BLi_r0173	300275	298776	1500	-	Art			BLi00325
BLi_r0174	300277	300348	72	+	3'UTR	BLi00325
BLi_r0175	302169	302135	35	-	5'UTR		yjbG
BLi_r0176	302246	302228	19	-	3'UTR	BLi00327
BLi_r0177	302588	302517	72	-	5'UTR		BLi00327
BLi_r0178	302638	302686	49	+	5'UTR		BLi00328		TSS0097
BLi_r0179	304461	303139	1323	-	A3'UTR	BLi00329		BLi00328
BLi_r0180	304403	308910	4508	+	A3'UTR	BLi00328		BLi00329, glcD, BLi00332, BLi00333, BLi00334
BLi_r0181	310636	310573	64	-	5'UTR		licH1		TSS0100
BLi_r0182	310687	310733	47	+	5'UTR		ybgA
BLi_r0183	316630	315656	975	-	A3'UTR	mpr		BLi00339
BLi_r0184	316573	316637	65	+	3'UTR	BLi00339
BLi_r0185	317614	317582	33	-	5'UTR		mpr		TSS0101
BLi_r0186	317716	317754	39	+	5'UTR		ycdF
BLi_r0187	318610	318401	210	-	Amisc			ycdF
BLi_r0188	321063	321016	48	-	3'UTR	BLi00344
BLi_r0189	321063	322016	954	+	Art			BLi00344
BLi_r0190	322547	322393	155	-	A3'UTR	yceB		cwlJ
BLi_r0191	322502	322913	412	+	A3'UTR	cwlJ		yceB
BLi_r0192	323725	323848	124	+	5'UTR		cwlO		TSS0105
BLi_r0193	325206	323848	1359	-	Art			cwlO
BLi_r0194	325208	325298	91	+	3'UTR	cwlO
BLi_r0195	327039	326956	84	-	5'UTR		BLi00349
BLi_r0196	327069	327104	36	+	5'UTR		BLi00350
BLi_r0197	329721	329693	29	-	3'UTR	BLi00352
BLi_r0198	329721	330203	483	+	Art			BLi00352
BLi_r0199	330196	330759	564	+	Art			BLi00353
BLi_r0200	330799	330761	39	-	5'UTR		BLi00353
BLi_r0201	339015	339701	687	+	Art			BLi00363
BLi_r0202	339758	339703	56	-	5'UTR		BLi00363
BLi_r0203	340527	341682	1156	+	A3'UTR	BLi00364		nasA
BLi_r0204	340625	340578	48	-	3'UTR	nasA
BLi_r0205	341765	342269	505	+	5'UTR		ldh
BLi_r0206	341860	341832	29	-	5'UTR		nasA
BLi_r0207	344978	345007	30	+	5'UTR		ycgF
BLi_r0208	345649	345564	86	-	3'UTR	ycgH
BLi_r0209	345650	346552	903	+	A3'UTR	ycgF		ycgH
BLi_r0210	346997	346985	13	-	5'UTR		ycgH
BLi_r0211	347081	347149	69	+	5'UTR		nadE		TSS0109
BLi_r0212	348625	348697	73	+	3'UTR	aroK
BLi_r0213	348704	348915	212	+	5'UTR		ycgL
BLi_r0214	349843	349773	71	-	Amisc			ycgL, putB
BLi_r0215	355512	355586	75	+	3'UTR	ycgP
BLi_r0216	355548	355528	21	-	3'UTR	ycgQ1
BLi_r0217	357324	357287	38	-	5'UTR		ycgR1
BLi_r0218	357420	357476	57	+	5'UTR		cah		TSS0114
BLi_r0219	358434	358466	33	+	3'UTR	cah
BLi_r0220	358506	358525	20	+	5'UTR		BLi00380
BLi_r0221	359383	359271	113	-	3'UTR	BLi00382
BLi_r0222	359281	360783	1503	+	A3'UTR	BLi00381		BLi00382, yckA
BLi_r0223	361845	361818	28	-	5'UTR		yckB
BLi_r0224	361849	362000	152	+	5'UTR		mdaB
BLi_r0225	364918	363704	1215	-	A3'UTR	nin		bglC1
BLi_r0226	364881	365167	287	+	A3'UTR	bglC1		nin
BLi_r0227	365841	365782	60	-	5'UTR		nucA		TSS0118
BLi_r0228	366002	366079	78	+	5'UTR		BLi00390
BLi_r0229	367078	367041	38	-	3'UTR	tlpC
BLi_r0230	368788	368758	31	-	5'UTR		tlpC
BLi_r0231	368878	368808	71	-	3'UTR	BLi00394
BLi_r0232	368878	369618	741	+	Art			BLi00394
BLi_r0233	369649	369620	30	-	5'UTR		BLi00394		TSS0121
BLi_r0234	377946	378271	326	+	3'UTR	BLi00400
BLi_r1758	2253992	2254042	51	+	indep
BLi_r0236	378653	378682	30	+	5'UTR		lchAA
BLi_r0237	385446	384658	789	-	AI			lchAA
BLi_r0238	402110	401879	232	-	AI			lchAC	TSS0123
BLi_r0239	404907	404694	214	-	A3'UTR	ycxC		lchAD
BLi_r0240	404862	404904	43	+	3'UTR	lchAD
BLi_r0241	405053	405401	349	+	AI			ycxC
BLi_r0242	405776	405954	179	+	5'UTR		ycxD		TSS0125
BLi_r0243	405926	405820	107	-	5'UTR		ycxC
BLi_r0244	406910	406112	799	-	AI			ycxD
BLi_r0245	407315	406961	355	-	A3'UTR	sfp		ycxD
BLi_r0246	407305	407891	587	+	A3'UTR	ycxD		sfp
BLi_r0247	407906	408065	160	+	5'UTR		BLi00408
BLi_r0248	408057	407997	61	-	5'UTR		sfp
BLi_r0249	409793	408949	845	-	A3'UTR	BLi00410		BLi00409
BLi_r0250	409511	409889	379	+	3'UTR	BLi00409
BLi_r0251	410505	410457	49	-	5'UTR		BLi00410
BLi_r0252	410576	410711	136	+	5'UTR		BLi00411
BLi_r0253	413569	412086	1484	-	Amisc			BLi00412, BLi00413	TSS0127
BLi_r0254	413079	413636	558	+	3'UTR	BLi00413
BLi_r0255	413730	413774	45	+	5'UTR		BLi00416
BLi_r0256	417176	417207	32	+	3'UTR	BLi00417
BLi_r0257	417213	417192	22	-	3'UTR	tcyC
BLi_r0258	421081	421012	70	-	5'UTR		rocR
BLi_r0259	421017	421252	236	+	5'UTR		rocD
BLi_r0260	423325	423181	145	-	AI			rocE
BLi_r0261	425026	424933	94	-	3'UTR	bsdA
BLi_r0262	424959	425065	107	+	3'UTR	rocF2
BLi_r0263	425934	425900	35	-	5'UTR		bsdA
BLi_r0264	425967	426020	54	+	5'UTR		bsdB
BLi_r0265	426593	426603	11	+	5'UTR		bsdC
BLi_r0266	428777	428751	27	-	3'UTR	BLi00430
BLi_r0267	430421	432876	2456	+	Amisc			BLi00433, BLi00434, BLi00435, yxiD
BLi_r0268	434803	434739	65	-	5'UTR		BLi00438		TSS0131
BLi_r0269	435074	435239	166	+	5'UTR		BLi00439		TSS0132
BLi_r0270	443195	443073	123	-	3'UTR	ybfB
BLi_r0271	443150	443372	223	+	A3'UTR	BLi00444		ybfB
BLi_r0272	445529	445398	132	-	5'UTR		ybfA
BLi_r0273	445480	445677	198	+	5'UTR		ganA1
BLi_r0274	447940	447280	661	-	Amisc			ganA1	TSS0136
BLi_r0275	447751	449813	2063	+	A3'UTR	ganA1		phy, yclF
BLi_r0276	447991	447967	25	-	3'UTR	phy
BLi_r0277	449156	449138	19	-	5'UTR		phy
BLi_r0278	449387	449269	119	-	3'UTR	yclF
BLi_r0279	450911	450879	33	-	5'UTR		yclF		TSS0137
BLi_r0280	452905	453167	263	+	A3'UTR	yclG		yczF
BLi_r0281	453166	453147	20	-	5'UTR		yczF
BLi_r0282	453186	453240	55	+	5'UTR		gerKA
BLi_r0283	457150	456131	1020	-	Amisc			gerKB
BLi_r0284	458037	459995	1959	+	A3'UTR	BLi00456		yclH, yclI
BLi_r0285	460312	460424	113	+	5'UTR		yclJ
BLi_r0286	464305	464280	26	-	5'UTR		tlpA1
BLi_r0287	464414	464378	37	-	3'UTR	yclM
BLi_r0288	465158	465340	183	+	AI			yclM
BLi_r0289	465822	465777	46	-	5'UTR		yclM
BLi_r0290	465978	466031	54	+	5'UTR		yclN		TSS0138
BLi_r0291	469661	469700	40	+	3'UTR	yclQ
BLi_r0292	469796	469872	77	+	A3			ycnB1
BLi_r0293	469828	469808	21	-	3'UTR	ycnB1
BLi_r0294	472211	472183	29	-	5'UTR		ycnC
BLi_r0295	474413	474417	5	+	5'UTR		yczG		TSS0139
BLi_r0296	474713	474417	297	-	Art			yczG
BLi_r0297	474715	475314	600	+	A3'UTR	yczG		gabR
BLi_r0298	475441	475892	452	+	AI			gabR
BLi_r0299	476248	476210	39	-	5'UTR		gabR
BLi_r0300	476275	476311	37	+	5'UTR		gabT
BLi_r0301	480420	481255	836	+	A3'UTR	gabD		ywfM
BLi_r0302	480465	480430	36	-	3'UTR	ywfM
BLi_r0303	481323	481514	192	+	5'UTR		BLi00478
BLi_r0304	482000	481351	650	-	A5'UTR		ywfM	BLi00478
BLi_r0305	482007	482051	45	+	3'UTR	BLi00478
BLi_r0306	482053	482015	39	-	3'UTR	ycnI
BLi_r0307	484967	484940	28	-	5'UTR		ycnK		TSS0142
BLi_r0308	485156	485199	44	+	5'UTR		nasB		TSS0143
BLi_r0309	494143	493207	937	-	A3'UTR	ydhC		nasF
BLi_r0310	494119	494236	118	+	3'UTR	nasF
BLi_r0311	494249	494973	725	+	Amisc			ydhC
BLi_r0312	494962	494825	138	-	5'UTR		ydhC
BLi_r0313	494974	495053	80	+	5'UTR		sdcS		TSS0147
BLi_r0314	504236	504268	33	+	3'UTR	ycsE
BLi_r0315	504355	504304	52	-	indep
BLi_r0316	507314	507324	11	+	3'UTR	ycsI
BLi_r0317	507338	507390	53	+	5'UTR		kipI
BLi_r0318	509377	508780	598	-	Amisc			kipA, kipR
BLi_r0319	510644	510654	11	+	3'UTR	lipC
BLi_r0320	514182	513940	243	-	Amisc			mtlD
BLi_r0321	513956	514067	112	+	3'UTR	mtlD
BLi_r0322	514196	514235	40	+	5'UTR		mtlR
BLi_r0323	516400	516426	27	+	5'UTR		ydaD
BLi_r0324	516933	516661	273	-	AI			ydaD
BLi_r0325	517831	517580	252	-	A3'UTR	BLi00511		ydaE
BLi_r0326	517816	517820	5	+	3'UTR	ydaE
BLi_r0327	518276	518216	61	-	5'UTR		BLi00511
BLi_r0328	518260	518300	41	+	5'UTR		ydaG
BLi_r0329	518777	519149	373	+	indep	ydaG	ydaH
BLi_r0330	519159	519175	17	+	5'UTR		ydaH
BLi_r0331	521092	521200	109	+	3'UTR	BLi00514
BLi_r0332	521122	521101	22	-	3'UTR	ydzA
BLi_r0333	521924	521911	14	-	5'UTR		BLi00516
BLi_r0334	521940	522027	88	+	5'UTR		lrpC
BLi_r0335	524714	524765	52	+	3'UTR	topB
BLi_r0336	525072	525397	326	+	5'UTR		ydaO
BLi_r0337	529941	527368	2574	-	A3'UTR	BLi00522		ydaP, BLi00521
BLi_r0338	529803	529952	150	+	3'UTR	BLi00521
BLi_r0339	531216	531144	73	-	3'UTR	BLi00524
BLi_r0340	532260	532744	485	+	AI			mntH
BLi_r0341	533534	533427	108	-	5'UTR		mntH
BLi_r0342	533548	533771	224	+	Amisc			ydaS
BLi_r0343	533608	533587	22	-	3'UTR	ydaS
BLi_r0344	533814	534462	649	+	Amisc			ydaS, ansB1
BLi_r0345	533905	533858	48	-	5'UTR		ydaS
BLi_r0346	533952	533908	45	-	3'UTR	ansB1
BLi_r0347	535648	535679	32	+	5'UTR		yojK
BLi_r0348	536505	536039	467	-	AI			yojK
BLi_r0349	536868	536891	24	+	3'UTR	yojK
BLi_r0350	538321	538283	39	-	3'UTR	BLi00532
BLi_r0351	539656	539612	45	-	5'UTR		BLi00532
BLi_r0352	539705	539739	35	+	5'UTR		ydbB
BLi_r0353	541073	540945	129	-	Amisc			gsiB	TSS0156
BLi_r0354	540972	541011	40	+	3'UTR	gsiB
BLi_r0355	541077	541192	116	+	5'UTR		ydbI
BLi_r0356	542296	542520	225	+	5'UTR		BLi00536		TSS0158
BLi_r0357	547323	547124	200	-	A3'UTR	fbpB		ydbM
BLi_r0358	547251	547323	73	+	3'UTR	ydbM
BLi_r0359	547834	548536	703	+	A5'UTR		ddl	ydbP
BLi_r0360	548429	548377	53	-	5'UTR		ydbP
BLi_r0361	553916	553851	66	-	AI			ydbS
BLi_r0362	554373	554283	91	-	Amisc			ydbS, ydbT
BLi_r0363	555780	555769	12	-	3'UTR	ydcA
BLi_r0364	555785	555911	127	+	3'UTR	ydbT
BLi_r0365	556422	556381	42	-	5'UTR		ydcA
BLi_r0366	556393	556674	282	+	5'UTR		ydcC
BLi_r0367	561268	561095	174	-	Amisc			rsbS, rsbT
BLi_r0368	567072	566113	960	-	A3'UTR	BLi00563		ydcI
BLi_r0369	567024	567160	137	+	3'UTR	ydcI
BLi_r0370	567984	567631	354	-	5'UTR		BLi00563
BLi_r0371	567737	567986	250	+	5'UTR		ydgH
BLi_r0372	571107	571321	215	+	3'UTR	ydgH
BLi_r0373	571429	571162	268	-	Amisc			ydgH, ydcK
BLi_r0374	571399	571495	97	+	5'UTR		ydcK		TSS0172
BLi_r0375	573000	572962	39	-	3'UTR	BLi00573
BLi_r0376	574285	573886	400	-	5'UTR		BLi00573
BLi_r0377	574200	574377	178	+	Amisc			BLi00573, BLi00574
BLi_r0378	574750	574374	377	-	3'UTR	BLi00574
BLi_r0379	575345	575331	15	-	5'UTR		BLi00575
BLi_r0380	575967	575884	84	-	3'UTR	des1
BLi_r0381	578053	577288	766	-	A3'UTR	BLi00579		cspC
BLi_r0382	577482	577594	113	+	5'UTR		cspC		TSS0174
BLi_r0383	577799	577858	60	+	3'UTR	cspC
BLi_r0384	579088	578837	252	-	5'UTR		BLi00579
BLi_r0385	580041	580123	83	+	5'UTR		yybA
BLi_r0386	581759	582095	337	+	3'UTR	paiB
BLi_r0387	582152	581986	167	-	3'UTR	BLi00584
BLi_r0388	583031	583172	142	+	5'UTR		BLi00585
BLi_r0389	583111	583068	44	-	5'UTR		BLi00584		TSS0176
BLi_r0390	584720	584776	57	+	3'UTR	ydeO
BLi_r0391	585454	585527	74	+	5'UTR		ywqM1
BLi_r0392	588214	586754	1461	-	A3'UTR	BLi00591		BLi00590
BLi_r0393	588120	589977	1858	+	A3'UTR	BLi00590		BLi00591, ydgF
BLi_r0394	590570	590506	65	-	5'UTR		ydgF
BLi_r0395	590758	590906	149	+	5'UTR		BLi00593
BLi_r0396	590888	590816	73	-	A5			BLi00593
BLi_r0397	591543	591603	61	+	3'UTR	BLi00593
BLi_r0398	591609	591558	52	-	A3			BLi00593
BLi_r0399	591709	591734	26	+	5'UTR		BLi00594
BLi_r0400	592671	592579	93	-	Amisc			sigV
BLi_r0401	592630	592711	82	+	5'UTR		sigV
BLi_r0402	594168	594103	66	-	Amisc			rsiV, yrhL
BLi_r0403	596180	596212	33	+	3'UTR	yrhL
BLi_r0404	596299	596367	69	+	5'UTR		ydgK1
BLi_r0405	597574	597713	140	+	3'UTR	ydgK1
BLi_r0406	597612	597580	33	-	3'UTR	BLi00599
BLi_r0407	600779	600709	71	-	5'UTR		BLi00599
BLi_r0408	600797	600882	86	+	5'UTR		BLi00600
BLi_r0409	601960	601994	35	+	3'UTR	BLi00600
BLi_r0410	602171	602256	86	+	5'UTR		BLi00601
BLi_r0411	606775	606655	121	-	AI			BLi00601	TSS0180
BLi_r0412	608185	608188	4	+	3'UTR	BLi00601
BLi_r0413	609267	609458	192	+	5'UTR		BLi00603
BLi_r0414	610881	611004	124	+	3'UTR	BLi00603
BLi_r0415	617488	617027	462	-	Amisc			thiL	TSS0182
BLi_r0416	617059	617101	43	+	5'UTR		thiL
BLi_r0417	620727	621078	352	+	A3'UTR	gcp		ydiF1
BLi_r0418	620965	620863	103	-	3'UTR	ydiF1
BLi_r0419	622107	622505	399	+	AI			ydiF1
BLi_r0420	622821	623037	217	+	5'UTR		moaC
BLi_r0421	622914	622892	23	-	5'UTR		ydiF1
BLi_r0422	625245	625201	45	-	3'UTR	ydiK
BLi_r0423	625245	625439	195	+	Art			ydiK
BLi_r0424	625436	626170	735	+	Art			ydiL
BLi_r0425	626209	626172	38	-	5'UTR		ydiL
BLi_r0426	628361	628997	637	+	3'UTR	groEL
BLi_r0427	629460	628953	508	-	3'UTR	BLi05004
BLi_r0428	630083	629809	275	-	5'UTR		BLi05004
BLi_r0429	630046	631052	1007	+	Amisc			BLi05004, BLi00626
BLi_r0430	630236	630169	68	-	3'UTR	BLi00626
BLi_r0431	631501	631609	109	+	5'UTR		yoaR
BLi_r0432	633301	632885	417	-	Amisc			yfmQ
BLi_r0433	633780	633942	163	+	3'UTR	BLi00630
BLi_r0434	633843	633805	39	-	3'UTR	yoqW
BLi_r0435	634822	634519	304	-	5'UTR		yoqW
BLi_r0436	634881	634949	69	+	5'UTR		BLi00633
BLi_r0437	638228	637684	545	-	A3'UTR	yoaF		pps1
BLi_r0438	638202	638795	594	+	A3'UTR	pps1		yoaF, BLi00636
BLi_r0439	639841	639790	52	-	5'UTR		dltE
BLi_r0440	639885	639940	56	+	5'UTR		pnbA
BLi_r0441	641437	640937	501	-	A3'UTR	iolF1		pnbA
BLi_r0442	641414	642709	1296	+	A3'UTR	pnbA		iolF1
BLi_r0443	642915	642716	200	-	5'UTR		iolF1
BLi_r0444	643001	643084	84	+	5'UTR		ydjF
BLi_r0445	647904	647996	93	+	3'UTR	BLi00644
BLi_r0446	647935	647907	29	-	3'UTR	yrhO
BLi_r0447	648832	648764	69	-	5'UTR		yrhO
BLi_r0448	648830	648909	80	+	5'UTR		yrhP		TSS0192
BLi_r0449	652700	653052	353	+	3'UTR	BLi00649
BLi_r0450	652850	652976	127	+	indep	BLi00649	BLi00652		TSS0194
BLi_r0451	653178	652888	291	-	indep	BLi00651	BLi00645		TSS0196
BLi_r0452	653387	653332	56	-	3'UTR	BLi00651
BLi_r0453	653868	653907	40	+	5'UTR		BLi00652
BLi_r0454	654856	654962	107	+	3'UTR	BLi00652
BLi_r0455	655026	655132	107	+	5'UTR		BLi00654
BLi_r0456	657262	657297	36	+	3'UTR	yjeA
BLi_r0457	657363	657389	27	+	5'UTR		amyS
BLi_r0458	659010	658928	83	-	Amisc			amyS
BLi_r0459	658929	658955	27	+	3'UTR	amyS
BLi_r0460	659020	659090	71	+	5'UTR		mdxR
BLi_r0461	661943	661623	321	-	Amisc			yvdF
BLi_r0462	667687	667406	282	-	AI			yvdK
BLi_r0463	670996	671271	276	+	3'UTR	pgcM
BLi_r0464	671277	671235	43	-	3'UTR	tyrZ
BLi_r0465	674498	674386	113	-	5'UTR		BLi00669
BLi_r0466	674550	674586	37	+	5'UTR		ydjM		TSS0200
BLi_r0467	676085	674785	1301	-	A3'UTR	yeaA		ydjM, ydjN
BLi_r0468	676044	677776	1733	+	A3'UTR	ydjN		yeaA, BLi00673, BLi00674
BLi_r0469	677780	678149	370	+	5'UTR		sipS
BLi_r0470	677893	677863	31	-	5'UTR		BLi00674		TSS0202
BLi_r0471	678699	678769	71	+	3'UTR	sipS
BLi_r0472	678892	678708	185	-	Amisc			sipS, BLi00676
BLi_r0473	678859	679149	291	+	5'UTR		BLi00676
BLi_r0474	680398	681408	1011	+	A3'UTR	yhfK		BLi00678
BLi_r0475	680439	680405	35	-	3'UTR	BLi00678
BLi_r0476	681351	681319	33	-	5'UTR		BLi00678
BLi_r0477	681420	681358	63	-	3'UTR	cotA
BLi_r0478	682462	682586	125	+	AI			cotA
BLi_r0479	682998	682963	36	-	5'UTR		cotA
BLi_r0480	683178	683233	56	+	5'UTR		BLi00680
BLi_r0481	684245	684265	21	+	3'UTR	BLi00680
BLi_r0482	685361	685425	65	+	5'UTR		yeaB
BLi_r0483	686401	686409	9	+	5'UTR		yeaC
BLi_r0484	690899	691002	104	+	indep	yebA	guaA		TSS0206
BLi_r0485	692592	692692	101	+	3'UTR	guaA
BLi_r0486	692959	693214	256	+	5'UTR		pbuG		TSS0207
BLi_r0487	694538	694583	46	+	3'UTR	pbuG
BLi_r0488	694626	694753	128	+	5'UTR		yebC
BLi_r0489	695513	695550	38	+	3'UTR	yebC
BLi_r0490	695981	696007	27	+	5'UTR		yebE		TSS0208
BLi_r0491	696841	697076	236	+	5'UTR		purE		TSS0210
BLi_r0492	699004	697990	1015	-	Amisc			purK, purB
BLi_r0493	709951	709854	98	-	3'UTR	BLi00705
BLi_r0494	709903	710073	171	+	A3'UTR	purD		BLi00705
BLi_r0495	710604	710531	74	-	5'UTR		BLi00705
BLi_r0496	710594	710668	75	+	5'UTR		yjiB1
BLi_r0497	711893	712263	371	+	3'UTR	yjiB1
BLi_r0498	712264	712587	324	+	5'UTR		yybP		TSS0211
BLi_r0499	713631	713581	51	-	3'UTR	yezF
BLi_r0500	713935	713863	73	-	5'UTR		yezF
BLi_r0501	713963	713987	25	+	5'UTR		yerA		TSS0212
BLi_r0502	717057	717104	48	+	3'UTR	yerC
BLi_r0503	717128	717206	79	+	5'UTR		pcrB
BLi_r0504	723416	723439	24	+	3'UTR	yerH
BLi_r0505	723461	723603	143	+	5'UTR		BLi00718
BLi_r0506	732109	732557	449	+	A3'UTR	BLi00726		sapB
BLi_r0507	732423	732371	53	-	3'UTR	sapB
BLi_r0508	733257	733117	141	-	5'UTR		sapB
BLi_r0509	733339	733262	78	-	3'UTR	opuE
BLi_r0510	735147	734822	326	-	5'UTR		opuE
BLi_r0511	735152	735262	111	+	5'UTR		gatC
BLi_r0512	735400	735161	240	-	Amisc			gatC
BLi_r0513	738477	738528	52	+	3'UTR	gatB
BLi_r0514	738590	738660	71	+	5'UTR		BLi00733
BLi_r0515	739242	739314	73	+	3'UTR	BLi00734
BLi_r0516	739315	739277	39	-	3'UTR	gmuG
BLi_r0517	739756	741204	1449	+	Amisc			gmuG, yerO	TSS0220
BLi_r0518	741444	741372	73	-	5'UTR		yerO
BLi_r0519	741432	741515	84	+	5'UTR		swrC
BLi_r0520	745112	744045	1068	-	A3'UTR	BLi00739		swrC, BLi00738
BLi_r0521	745023	745253	231	+	A3'UTR	BLi00738		BLi00739
BLi_r0522	746679	746623	57	-	5'UTR		BLi00740
BLi_r0523	746774	746821	48	+	5'UTR		dagK
BLi_r0524	749174	749293	120	+	3'UTR	yefA
BLi_r0525	749306	749413	108	+	5'UTR		hsdSIA
BLi_r0526	752780	752791	12	+	3'UTR	hsdSIB
BLi_r0527	757595	757613	19	+	5'UTR		BLi00748
BLi_r0528	761830	761862	33	+	3'UTR	BLi00750
BLi_r0529	762007	762076	70	+	5'UTR		rapK		TSS0224
BLi_r0530	764231	764299	69	+	3'UTR	BLi00753
BLi_r0531	764463	764632	170	+	5'UTR		BLi00754
BLi_r0532	765350	765287	64	-	AI			BLi00754
BLi_r0533	765377	765448	72	+	3'UTR	BLi00754
BLi_r0534	765493	765532	40	+	5'UTR		BLi00755
BLi_r0535	772324	772231	94	-	3'UTR	folE2
BLi_r0536	772329	772767	439	+	3'UTR	BLi00761
BLi_r0537	773264	773228	37	-	5'UTR		folE2
BLi_r0538	773290	773359	70	+	5'UTR		BLi00763
BLi_r0539	774473	774574	102	+	3'UTR	BLi00763
BLi_r0540	777514	777571	58	+	5'UTR		bioW		TSS0230
BLi_r0541	783771	783659	113	-	3'UTR	BLi00772
BLi_r0542	783730	783782	53	+	3'UTR	bioI
BLi_r0543	783787	784759	973	+	A5'UTR		yfmP	BLi00772
BLi_r0544	784631	784603	29	-	5'UTR		BLi00772		TSS0231
BLi_r0545	786473	786432	42	-	3'UTR	yfmM1
BLi_r0546	788062	788031	32	-	5'UTR		yfmM1
BLi_r0547	788108	788167	60	+	5'UTR		yfmL
BLi_r0548	789299	789303	5	+	3'UTR	yfmL
BLi_r0549	789341	789322	20	-	3'UTR	yfmJ
BLi_r0550	790888	790805	84	-	5'UTR		yfmB
BLi_r0551	790972	790998	27	+	5'UTR		yflT
BLi_r0552	791347	791379	33	+	3'UTR	yflT
BLi_r0553	791395	791455	61	+	5'UTR		yflS
BLi_r0554	793644	792214	1431	-	A3'UTR	BLi00782		yflS, BLi00781
BLi_r0555	793644	794426	783	+	Art			BLi00782
BLi_r0556	795763	794428	1336	-	A5'UTR		BLi00782	yflN, BLi00784	TSS0236
BLi_r0557	795328	795374	47	+	3'UTR	yflN
BLi_r0558	795468	795535	68	+	5'UTR		BLi00784
BLi_r0559	797180	797212	33	+	3'UTR	BLi00784
BLi_r0560	797258	797307	50	+	5'UTR		nos
BLi_r0561	798406	798519	114	+	3'UTR	nos
BLi_r0562	798492	798406	87	-	3'UTR	sdpI
BLi_r0563	798541	799416	876	+	Amisc			sdpI, sdpR
BLi_r0564	799482	799413	70	-	5'UTR		sdpR
BLi_r0565	799518	799496	23	-	3'UTR	yflL
BLi_r0566	799860	799792	69	-	5'UTR		yflL
BLi_r0567	799850	799902	53	+	5'UTR		yflK
BLi_r0568	800779	800530	250	-	3'UTR	yflJ
BLi_r0569	800554	801552	999	+	A3'UTR	yflK		yflJ, yflI, map2
BLi_r0570	802088	802037	52	-	5'UTR		map2
BLi_r0571	802160	802107	54	-	3'UTR	ltaS1
BLi_r0572	803539	803936	398	+	AI			ltaS1
BLi_r0573	804346	804123	224	-	5'UTR		ltaS1
BLi_r0574	804329	804383	55	+	5'UTR		yflB
BLi_r0575	806245	806315	71	+	3'UTR	yflA1
BLi_r0576	806389	806432	44	+	5'UTR		treP
BLi_r0577	810346	810387	42	+	3'UTR	treR
BLi_r0578	810421	810451	31	+	5'UTR		BLi00799
BLi_r0579	815095	815134	40	+	3'UTR	BLi00800
BLi_r0580	815210	815279	70	+	5'UTR		BLi00801
BLi_r0581	818289	817817	473	-	Amisc			BLi00801
BLi_r0582	818148	819031	884	+	A3'UTR	BLi00801		BLi00802
BLi_r0583	818493	818472	22	-	3'UTR	BLi00802
BLi_r0584	825159	824960	200	-	5'UTR		BLi00806
BLi_r0585	825111	825153	43	+	5'UTR		BLi00807
BLi_r0586	826237	826304	68	+	3'UTR	BLi00807
BLi_r0587	826327	826358	32	+	5'UTR		BLi00808
BLi_r0588	829842	829415	428	-	AI			BLi00810
BLi_r0589	830898	830087	812	-	A3'UTR	BLi00812		BLi00811
BLi_r0590	830898	831290	393	+	Art			BLi00812
BLi_r0591	831379	831292	88	-	5'UTR		BLi00812
BLi_r0592	832146	832105	42	-	3'UTR	yfkN
BLi_r0593	832106	832140	35	+	3'UTR	yfkO
BLi_r0594	836533	836485	49	-	5'UTR		yfkN		TSS0241
BLi_r0595	836541	836712	172	+	5'UTR		yfkM
BLi_r0596	837268	836792	477	-	A3'UTR	BLi00816		yfkM
BLi_r0597	837229	837253	25	+	3'UTR	yfkM
BLi_r0598	837456	837589	134	+	Amisc			BLi00816, BLi00817
BLi_r0599	838310	838531	222	+	AI			BLi00817
BLi_r0600	838964	838933	32	-	5'UTR		BLi00817
BLi_r0601	839061	839115	55	+	5'UTR		yfkJ
BLi_r0602	840771	841002	232	+	3'UTR	yfkH
BLi_r0603	840965	840903	63	-	3'UTR	yfkF
BLi_r0604	842179	842145	35	-	5'UTR		yfkF
BLi_r0605	842229	842244	16	+	5'UTR		BLi00822
BLi_r0606	844671	844627	45	-	3'UTR	yfkA
BLi_r0607	844644	844672	29	+	3'UTR	yfkD
BLi_r0608	844711	845718	1008	+	AI			yfkA
BLi_r0609	845888	845794	95	-	5'UTR		yfkA
BLi_r0610	845870	845936	67	+	5'UTR		yfjT
BLi_r0611	848487	846121	2367	-	A3'UTR	BLi00829		pdaA, BLi00828
BLi_r0612	846123	846153	31	+	3'UTR	yfjT
BLi_r0613	846226	846228	3	+	5'UTR		pdaA
BLi_r0614	847024	847055	32	+	3'UTR	pdaA
BLi_r0615	847169	847199	31	+	5'UTR		BLi00828		TSS0248
BLi_r0616	848304	850082	1779	+	A3'UTR	BLi00828		BLi00829, yfjQ
BLi_r0617	849104	849085	20	-	5'UTR		BLi00829
BLi_r0618	850111	850102	10	-	5'UTR		yfjQ
BLi_r0619	850115	850234	120	+	5'UTR		yfjP
BLi_r0620	853037	853156	120	+	3'UTR	yfjM
BLi_r0621	853202	853372	171	+	5'UTR		BLi00835
BLi_r0622	854922	854775	148	-	A3'UTR	BLi00838		yfjL
BLi_r0623	854894	855208	315	+	A3'UTR	yfjL		BLi00838
BLi_r0624	855487	855599	113	+	5'UTR		ydhE
BLi_r0625	855536	855499	38	-	5'UTR		BLi00838
BLi_r0626	856828	856893	66	+	5'UTR		BLi00840
BLi_r0627	858525	858785	261	+	3'UTR	yceI
BLi_r0628	858786	858914	129	+	indep	yceI	sacX		TSS0249
BLi_r0629	858998	859017	20	+	5'UTR		sacX
BLi_r0630	861280	861309	30	+	3'UTR	sacY
BLi_r0631	866156	866052	105	-	3'UTR	BLi00847
BLi_r0632	867374	867353	22	-	5'UTR		BLi00848
BLi_r0633	867534	867561	28	+	5'UTR		acoA		TSS0251
BLi_r0634	874077	871820	2258	-	A3'UTR	BLi00854		acoL, acoR
BLi_r0635	874082	874189	108	+	3'UTR	acoR
BLi_r0636	874441	874405	37	-	5'UTR		BLi00854
BLi_r0637	874564	874590	27	+	5'UTR		malA		TSS0258
BLi_r0638	878569	877770	800	-	A3'UTR	BLi00858		malP
BLi_r0639	878428	878533	106	+	3'UTR	malP
BLi_r0640	878539	879310	772	+	Amisc			BLi00858, BLi00859
BLi_r0641	880283	880232	52	-	5'UTR		BLi00859
BLi_r0642	880400	880366	35	-	3'UTR	BLi00860
BLi_r0643	880755	880740	16	-	5'UTR		BLi00860
BLi_r0644	880807	880967	161	+	5'UTR		catD
BLi_r0645	882370	882398	29	+	5'UTR		xynP		TSS0260
BLi_r0646	884485	884052	434	-	AI			xynB
BLi_r0647	885536	885483	54	-	3'UTR	BLi00865
BLi_r0648	886413	886383	31	-	5'UTR		BLi00865
BLi_r0649	889781	889809	29	+	3'UTR	yfiT
BLi_r0650	889904	889967	64	+	5'UTR		mprF		TSS0261
BLi_r0651	892521	892543	23	+	3'UTR	mprF
BLi_r0652	892551	892634	84	+	5'UTR		yfhB
BLi_r0653	894248	893952	297	-	A3'UTR	yfhD		yfhC
BLi_r0654	894210	896262	2053	+	A3'UTR	yfhC		yfhD, BLi00875, yfhF
BLi_r0655	896311	896456	146	+	5'UTR		yfhG		TSS0265
BLi_r0656	896469	896392	78	-	5'UTR		yfhF
BLi_r0657	897597	897545	53	-	3'UTR	BLi05006
BLi_r0658	897993	897945	49	-	5'UTR		sspK
BLi_r0659	902957	902789	169	-	A3'UTR	yfhP		yfhO
BLi_r0660	902962	903037	76	+	3'UTR	yfhO
BLi_r0661	904160	903942	219	-	5'UTR		yfhP
BLi_r0662	904064	904148	85	+	5'UTR		yfhQ		TSS0268
BLi_r0663	905259	904345	915	-	A3'UTR	yfhS		yfhQ
BLi_r0664	905513	905485	29	-	5'UTR		yfhS
BLi_r0665	909478	909514	37	+	3'UTR	ygaD
BLi_r0666	909580	909607	28	+	5'UTR		BLi00892		TSS0272
BLi_r0667	915083	915023	61	-	3'UTR	ygaE
BLi_r0668	915055	915078	24	+	3'UTR	BLi00896
BLi_r0669	917773	917706	68	-	5'UTR		gsaB
BLi_r0670	917803	917868	66	+	5'UTR		ygaF
BLi_r0671	919040	918595	446	-	A3'UTR	ygzB		perR1
BLi_r0672	919433	919389	45	-	5'UTR		ygzB
BLi_r0673	927502	927616	115	+	5'UTR		BLi00922
BLi_r0674	929037	928557	481	-	Amisc			BLi00922, BLi05007, BLi05008
BLi_r0675	929091	929102	12	+	3'UTR	BLi05008
BLi_r0676	929448	929504	57	+	5'UTR		BLi05009
BLi_r0677	930001	930981	981	+	Amisc			BLi00925
BLi_r0678	931369	931399	31	+	5'UTR		BLi00930
BLi_r0679	931808	931751	58	-	3'UTR	BLi00932
BLi_r0680	934283	933874	410	-	Amisc			BLi05010
BLi_r0681	934025	933898	128	-	5'UTR		BLi00933
BLi_r0682	934128	934162	35	+	5'UTR		BLi05010
BLi_r0683	934460	935206	747	+	A3'UTR	BLi05010		BLi00934
BLi_r0684	934689	934599	91	-	3'UTR	BLi00934
BLi_r0685	938064	936683	1382	-	Amisc			BLi00936
BLi_r0686	937012	936707	306	-	5'UTR		BLi00935
BLi_r0687	936998	937031	34	+	5'UTR		BLi00936
BLi_r0688	938151	938591	441	+	3'UTR	BLi00936
BLi_r0689	940269	940406	138	+	3'UTR	BLi00937
BLi_r0690	940974	941120	147	+	5'UTR		aroC
BLi_r0691	942026	942290	306	+	5'UTR		thiC		TSS0278
BLi_r0692	946196	946100	97	-	AI			ssuC
BLi_r0693	948024	948053	30	+	3'UTR	ssuD
BLi_r0694	949882	948716	1167	-	A5'UTR		ygzD	BLi00947, BLi00948
BLi_r0695	948860	949264	405	+	5'UTR		BLi00947
BLi_r0696	951779	951186	594	-	Amisc			BLi00949, BLi00950
BLi_r0697	952946	952974	29	+	3'UTR	BLi00951
BLi_r0698	953015	953052	38	+	5'UTR		rpsN2		TSS0281
BLi_r0699	953323	953370	48	+	3'UTR	rpsN2
BLi_r0700	953646	953584	63	-	3'UTR	yhzB
BLi_r0701	954209	954356	148	+	5'UTR		yhbA
BLi_r0702	954304	954277	28	-	5'UTR		yhzB		TSS0282
BLi_r0703	956992	957056	65	+	3'UTR	cspR
BLi_r0704	957067	957082	16	+	5'UTR		yhbD
BLi_r0705	959139	959196	58	+	3'UTR	yhbF
BLi_r0706	959393	959171	223	-	Amisc			yhbF	TSS0284
BLi_r0707	959489	959538	50	+	5'UTR		prkA
BLi_r0708	960504	960126	379	-	AI			prkA
BLi_r0709	962776	962813	38	+	3'UTR	yhbH
BLi_r0710	963016	963082	67	+	5'UTR		yhbJ
BLi_r0711	966239	966253	15	+	3'UTR	BLi00967
BLi_r0712	966874	967018	145	+	5'UTR		BLi00968		TSS0285
BLi_r0713	969106	969237	132	+	3'UTR	yhcI
BLi_r0714	969222	969135	88	-	3'UTR	cspB
BLi_r0715	969541	969424	118	-	5'UTR		cspB		TSS0286
BLi_r0716	969636	969939	304	+	5'UTR		metQ1
BLi_r0717	973908	971991	1918	-	Amisc			metN1, tcyP
BLi_r0718	972435	972440	6	+	3'UTR	metN1
BLi_r0719	972472	972560	89	+	5'UTR		tcyP
BLi_r0720	973947	974024	78	+	3'UTR	tcyP
BLi_r0721	973991	973962	30	-	3'UTR	yhcM
BLi_r0722	976226	976178	49	-	5'UTR		BLi00977
BLi_r0723	976277	976322	46	+	5'UTR		yhcN
BLi_r0724	977885	977869	17	-	3'UTR	yhcQ
BLi_r0725	977893	978375	483	+	3'UTR	yhcO
BLi_r0726	978603	978534	70	-	5'UTR		yhcQ
BLi_r0727	978556	979204	649	+	5'UTR		BLi00981
BLi_r0728	985631	985413	219	-	A3'UTR	yhcT		yhcS
BLi_r0729	985550	986208	659	+	A3'UTR	yhcS		yhcT
BLi_r0730	986509	986670	162	+	5'UTR		yhcU
BLi_r0731	987031	987153	123	+	3'UTR	yhcU
BLi_r0732	987178	987198	21	+	5'UTR		yhcV
BLi_r0733	987625	987661	37	+	3'UTR	yhcV
BLi_r0734	987729	987762	34	+	5'UTR		yhcW		TSS0290
BLi_r0735	990061	990311	251	+	indep	yhcX	ydiF2		TSS0291
BLi_r0736	991982	992128	147	+	indep	ydiF2	yrhG		TSS0292
BLi_r0737	992999	993124	126	+	3'UTR	yrhG
BLi_r0738	993527	993564	38	+	5'UTR		BLi00991
BLi_r0739	994582	994319	264	-	A3'UTR	yogA		BLi00991
BLi_r0740	994477	995206	730	+	A3'UTR	BLi00991		yogA
BLi_r0741	995632	995576	57	-	5'UTR		yogA		TSS0293
BLi_r0742	995582	995751	170	+	5'UTR		glpP
BLi_r0743	996367	996442	76	+	indep	glpP	glpF		TSS0294
BLi_r0744	998913	999033	121	+	5'UTR		glpD		TSS0295
BLi_r0745	1002635	1002667	33	+	3'UTR	pgcA
BLi_r0746	1002707	1002755	49	+	5'UTR		BLi00998
BLi_r0747	1003054	1002860	195	-	AI			BLi00998
BLi_r0748	1005866	1005946	81	+	3'UTR	yhdA
BLi_r0749	1005894	1005875	20	-	3'UTR	yhdB
BLi_r0750	1006252	1006261	10	+	5'UTR		yhdC
BLi_r0751	1006696	1006573	124	-	3'UTR	nsrR
BLi_r0752	1007153	1007129	25	-	5'UTR		nsrR
BLi_r0753	1007229	1007385	157	+	5'UTR		hmp
BLi_r0754	1008601	1008719	119	+	3'UTR	hmp
BLi_r0755	1008876	1008904	29	+	5'UTR		spoVR
BLi_r0756	1010315	1010336	22	+	3'UTR	spoVR
BLi_r0757	1010595	1010728	134	+	5'UTR		lytE
BLi_r0758	1011609	1011165	445	-	A3'UTR	citR		lytE
BLi_r0759	1011563	1011663	101	+	3'UTR	lytE
BLi_r0760	1011670	1012357	688	+	AI			citR
BLi_r0761	1012546	1012489	58	-	5'UTR		citR
BLi_r0762	1012574	1012598	25	+	5'UTR		citA		TSS0301
BLi_r0763	1015826	1015861	36	+	3'UTR	yhdF
BLi_r0764	1015924	1015963	40	+	5'UTR		yhdH
BLi_r0765	1019009	1018966	44	-	3'UTR	ydeE
BLi_r0766	1018973	1020060	1088	+	A3'UTR	BLi01014		ydeE
BLi_r0767	1021544	1021388	157	-	5'UTR		ydeL
BLi_r0768	1021408	1021496	89	+	5'UTR		yhdJ
BLi_r0769	1021962	1021880	83	-	3'UTR	yhdK
BLi_r0770	1021935	1022086	152	+	A3'UTR	yhdJ		yhdK
BLi_r0771	1023901	1023796	106	-	5'UTR		sigM
BLi_r0772	1024083	1023993	91	-	3'UTR	yrkC1
BLi_r0773	1024615	1024818	204	+	Amisc			yrkC1
BLi_r0774	1024666	1024627	40	-	5'UTR		yrkC1		TSS0305
BLi_r0775	1025044	1025084	41	+	5'UTR		plsC
BLi_r0776	1025685	1025768	84	+	3'UTR	plsC
BLi_r0777	1025776	1025845	70	+	5'UTR		BLi01023
BLi_r0778	1026241	1026151	91	-	3'UTR	BLi01024
BLi_r0779	1026212	1026238	27	+	3'UTR	BLi01023
BLi_r0780	1027558	1028158	601	+	Amisc			BLi01025, yhdP
BLi_r0781	1028138	1028113	26	-	5'UTR		BLi01025
BLi_r0782	1028243	1028144	100	-	3'UTR	yhdP
BLi_r0783	1030101	1030053	49	-	5'UTR		cueR
BLi_r0784	1030168	1030366	199	+	5'UTR		yhdT
BLi_r0785	1032240	1032281	42	+	3'UTR	BLi01029
BLi_r0786	1032363	1032454	92	+	5'UTR		BLi01030		TSS0308
BLi_r0787	1033551	1033198	354	-	A3'UTR	yhdU		BLi01031
BLi_r0788	1033383	1033467	85	+	3'UTR	BLi01031
BLi_r0789	1035054	1035024	31	-	5'UTR		yhdW1
BLi_r0790	1035170	1035211	42	+	5'UTR		yhdX		TSS0310
BLi_r0791	1035323	1035439	117	+	3'UTR	yhdX
BLi_r0792	1035442	1035505	64	+	5'UTR		yhdY
BLi_r0793	1037402	1037216	187	-	A3'UTR	BLi01038		srtN
BLi_r0794	1037361	1037395	35	+	3'UTR	srtN
BLi_r0795	1039024	1038944	81	-	5'UTR		yheN1		TSS0311
BLi_r0796	1039200	1039240	41	+	5'UTR		dat		TSS0312
BLi_r0797	1040130	1040129	2	-	3'UTR	nhaC
BLi_r0798	1040130	1041488	1359	+	Art			nhaC
BLi_r0799	1041578	1041490	89	-	5'UTR		nhaC
BLi_r0800	1042720	1042637	84	-	3'UTR	ydhH
BLi_r0801	1042706	1044913	2208	+	A3'UTR	galM		ydhH, BLi01044
BLi_r0802	1047091	1047059	33	-	5'UTR		BLi01045		TSS0315
BLi_r0803	1047183	1047127	57	-	3'UTR	BLi05011
BLi_r0804	1047528	1047445	84	-	5'UTR		BLi05011		TSS0316
BLi_r0805	1047946	1048649	704	+	Amisc			nhaX
BLi_r0806	1048218	1047960	259	-	3'UTR	nhaX
BLi_r0807	1048746	1048720	27	-	5'UTR		nhaX
BLi_r0808	1048865	1049068	204	+	indep	galM	yheI		TSS0317
BLi_r0809	1049083	1049008	76	-	Amisc			yheI
BLi_r0810	1049069	1049239	171	+	5'UTR		yheI
BLi_r0811	1053028	1049912	3117	-	A3'UTR	yheG		yheI, yheH
BLi_r0812	1053010	1053609	600	+	A3'UTR	yheH		yheG
BLi_r0813	1053838	1053653	186	-	5'UTR		yheG		TSS0320
BLi_r0814	1053985	1053876	110	-	3'UTR	sspB
BLi_r0815	1054341	1054190	152	-	5'UTR		sspB
BLi_r0816	1054401	1054424	24	+	5'UTR		BLi01051
BLi_r0817	1054694	1054523	172	-	A3'UTR	msmX		BLi01051
BLi_r0818	1054650	1054760	111	+	3'UTR	BLi01051
BLi_r0819	1057149	1057027	123	-	5'UTR		yheE
BLi_r0820	1057178	1057174	5	-	3'UTR	yheD
BLi_r0821	1059700	1059620	81	-	5'UTR		yheC
BLi_r0822	1059828	1059975	148	+	5'UTR		yheB
BLi_r0823	1061098	1060848	251	-	Amisc			yheB	TSS0322
BLi_r0824	1064517	1064546	30	+	3'UTR	hemZ
BLi_r0825	1064586	1064651	66	+	5'UTR		yhaR
BLi_r0826	1067157	1065166	1992	-	A3'UTR	yhzD		yhaR, rapI, BLi01064
BLi_r0827	1067396	1067344	53	-	5'UTR		yhzD
BLi_r0828	1068999	1068911	89	-	AI			natB	TSS0327
BLi_r0829	1075285	1075184	102	-	3'UTR	prsA
BLi_r0830	1075241	1075312	72	+	3'UTR	yhaL
BLi_r0831	1076234	1076147	88	-	5'UTR		prsA
BLi_r0832	1076211	1076445	235	+	A3			BLi01075	TSS0332
BLi_r0833	1076674	1076252	423	-	A3'UTR	BLi01075		BLi01074
BLi_r0834	1076446	1076523	78	+	5'UTR		BLi01074
BLi_r0835	1076623	1076778	156	+	A3'UTR	BLi01074		BLi01075
BLi_r0836	1077651	1077697	47	+	5'UTR		yhaI
BLi_r0837	1078044	1077697	348	-	Art			yhaI
BLi_r0838	1078046	1078919	874	+	3'UTR	yhaI
BLi_r0839	1079559	1079213	347	-	A5'UTR		yhaH	yhzF
BLi_r0840	1079357	1079373	17	+	5'UTR		yhzF		TSS0336
BLi_r0841	1079566	1081302	1737	+	A3'UTR	yhzF		trpP, serC
BLi_r0842	1079655	1079582	74	-	3'UTR	trpP
BLi_r0843	1082090	1082018	73	-	5'UTR		hit
BLi_r0844	1082413	1082091	323	-	indep	yhaA1	hit		TSS0339
BLi_r0845	1082490	1082544	55	+	5'UTR		ecsA
BLi_r0846	1085284	1084649	636	-	A3'UTR	yhaA1		ecsC
BLi_r0847	1085265	1085939	675	+	A3'UTR	ecsC		yhaA1
BLi_r0848	1086065	1088566	2502	+	Amisc			yhaA1, yhfA, hmoB
BLi_r0849	1088650	1088585	66	-	5'UTR		hmoB
BLi_r0850	1088690	1088716	27	+	5'UTR		pbpF
BLi_r0851	1089886	1089601	286	-	AI			pbpF	TSS0342
BLi_r0852	1094483	1094529	47	+	3'UTR	hemY
BLi_r0853	1094614	1094678	65	+	5'UTR		yhgD
BLi_r0854	1097488	1097533	46	+	3'UTR	yhgE
BLi_r0855	1097542	1097492	51	-	3'UTR	fabH1
BLi_r0856	1098612	1098539	74	-	5'UTR		fabH1
BLi_r0857	1098609	1098644	36	+	5'UTR		yhfE		TSS0346
BLi_r0858	1099318	1099173	146	-	AI			yhfE
BLi_r0859	1099760	1099445	316	-	A3'UTR	ynzH		yhfE
BLi_r0860	1099683	1100290	608	+	A3'UTR	yhfE		ynzH, gltT
BLi_r0861	1100048	1099959	90	-	5'UTR		ynzH
BLi_r0862	1100119	1100059	61	-	3'UTR	gltT
BLi_r0863	1101535	1101407	129	-	5'UTR		gltT
BLi_r0864	1101713	1101671	43	-	3'UTR	BLi05012
BLi_r0865	1101877	1101816	62	-	5'UTR		BLi05012		TSS0349
BLi_r0866	1101970	1102004	35	+	5'UTR		yhfI
BLi_r0867	1105421	1105358	64	-	3'UTR	yhfM
BLi_r0868	1105961	1105869	93	-	5'UTR		yhfM
BLi_r0869	1107600	1107515	86	-	Amisc			BLi01107
BLi_r0870	1108965	1108608	358	-	A3'UTR	apr		yhfN
BLi_r0871	1108909	1110383	1475	+	A3'UTR	yhfN		apr
BLi_r0872	1108968	1109111	144	+	AI			apr	TSS0353
BLi_r0873	1110178	1110106	73	-	5'UTR		apr		TSS0354
BLi_r0874	1111416	1111427	12	+	3'UTR	ydeD
BLi_r0875	1111520	1111522	3	+	5'UTR		yhfQ
BLi_r0876	1112501	1112541	41	+	3'UTR	yhfQ
BLi_r0877	1114621	1114607	15	-	3'UTR	yhfR
BLi_r0878	1115247	1115195	53	-	5'UTR		yhfR		TSS0355
BLi_r0879	1115478	1115288	191	-	3'UTR	hemAT
BLi_r0880	1117595	1117656	62	+	AI			yhfW
BLi_r0881	1118520	1118541	22	+	5'UTR		yhxC		TSS0356
BLi_r0882	1119470	1118634	837	-	A3'UTR	yhzC		yhxC
BLi_r0883	1119767	1119705	63	-	5'UTR		yhzC
BLi_r0884	1120548	1120133	416	-	A3'UTR	yhjD		comK
BLi_r0885	1120548	1120913	366	+	Art			yhjD
BLi_r0886	1120958	1120915	44	-	5'UTR		yhjD
BLi_r0887	1122266	1122502	237	+	3'UTR	sipV
BLi_r0888	1122419	1122385	35	-	3'UTR	epr
BLi_r0889	1123024	1123415	392	+	AI			epr
BLi_r0890	1124509	1124569	61	+	5'UTR		BLi01124
BLi_r0891	1125810	1124569	1242	-	Art			BLi01124
BLi_r0892	1125812	1126050	239	+	A3'UTR	BLi01124		pucR1
BLi_r0893	1126090	1126664	575	+	AI			pucR1
BLi_r0894	1126711	1128280	1570	+	A5'UTR		pucH	pucR1
BLi_r0895	1127663	1127454	210	-	5'UTR		pucR1
BLi_r0896	1129646	1129923	278	+	3'UTR	pucH
BLi_r0897	1130263	1130313	51	+	5'UTR		pucF1
BLi_r0898	1132335	1132343	9	+	5'UTR		BLi01129
BLi_r0899	1139191	1139301	111	+	3'UTR	cpkA
BLi_r0900	1139316	1139405	90	+	5'UTR		BLi01135
BLi_r0901	1140660	1140662	3	+	3'UTR	BLi01135
BLi_r0902	1141026	1141100	75	+	3'UTR	yjfA
BLi_r0903	1141277	1141327	51	+	5'UTR		rapG
BLi_r0904	1142545	1142659	115	+	3'UTR	phrG
BLi_r0905	1143398	1142696	703	-	3'UTR	BLi01138
BLi_r0906	1143012	1144675	1664	+	Amisc			BLi01138	TSS0360
BLi_r0907	1144005	1143927	79	-	5'UTR		BLi01138		TSS0361
BLi_r0908	1144727	1144777	51	+	5'UTR		msmR
BLi_r0909	1150338	1150319	20	-	3'UTR	yhjN
BLi_r0910	1150338	1151456	1119	+	Art			yhjN
BLi_r0911	1151592	1151458	135	-	5'UTR		yhjN
BLi_r0912	1152798	1153191	394	+	A3'UTR	cotJC		yngI1
BLi_r0913	1152840	1152806	35	-	3'UTR	yngI1
BLi_r0914	1154764	1156832	2069	+	Amisc			yhjO, BLi01150, BLi01151
BLi_r0915	1159227	1159195	33	-	5'UTR		yhjR1
BLi_r0916	1159345	1159397	53	+	5'UTR		yvgL		TSS0365
BLi_r0917	1172824	1172377	448	-	A3'UTR	gerPF		sbcC
BLi_r0918	1172782	1174696	1915	+	A3'UTR	sbcC		gerPF, gerPE, gerPD, gerPC, gerPB, gerPA
BLi_r0919	1174710	1174940	231	+	5'UTR		yitR
BLi_r0920	1174987	1174760	228	-	5'UTR		gerPA
BLi_r0921	1175315	1175074	242	-	A3'UTR	yisI		yitR
BLi_r0922	1175235	1176654	1420	+	A3'UTR	yitR		yisI, cotH
BLi_r0923	1176759	1176739	21	-	5'UTR		cotH
BLi_r0924	1176867	1176900	34	+	5'UTR		BLi01169		TSS0370
BLi_r0925	1179788	1179822	35	+	3'UTR	rsgA
BLi_r0926	1180051	1179839	213	-	Amisc			yisL
BLi_r0927	1179877	1179914	38	+	5'UTR		yisL		TSS0372
BLi_r0928	1180278	1180325	48	+	3'UTR	yisL
BLi_r0929	1180985	1181047	63	+	5'UTR		asnO
BLi_r0930	1182890	1182956	67	+	3'UTR	asnO
BLi_r0931	1183020	1182892	129	-	3'UTR	BLi01175
BLi_r0932	1184843	1184796	48	-	5'UTR		BLi01176
BLi_r0933	1186356	1186459	104	+	5'UTR		yisR
BLi_r0934	1189010	1189028	19	+	3'UTR	degA
BLi_r0935	1189093	1189176	84	+	5'UTR		yisS
BLi_r0936	1191083	1191141	59	+	3'UTR	yisV
BLi_r0937	1191152	1191368	217	+	5'UTR		rhbA
BLi_r0938	1199715	1198200	1516	-	A3'UTR	yitI		rhbF
BLi_r0939	1201232	1201155	78	-	5'UTR		BLi01190
BLi_r0940	1201241	1201265	25	+	5'UTR		BLi01191
BLi_r0941	1202229	1205408	3180	+	A3'UTR	BLi01191		metH
BLi_r0942	1202302	1202261	42	-	3'UTR	metH
BLi_r0943	1207762	1207542	180	-	5'UTR		yitJ		TSS0377
BLi_r0944	1208331	1208303	29	-	5'UTR		BLi01194		TSS0378
BLi_r0945	1208356	1208465	110	+	5'UTR		yitL
BLi_r0946	1209315	1209598	284	+	3'UTR	yitL
BLi_r0947	1209501	1209329	173	-	A3			yitL	TSS0379
BLi_r0948	1209606	1209629	24	+	5'UTR		BLi01196		TSS0380
BLi_r0949	1209837	1210136	300	+	3'UTR	BLi01196
BLi_r0950	1210140	1210009	132	-	3'UTR	yitS
BLi_r0951	1210524	1211028	505	+	Amisc			yitS
BLi_r0952	1211107	1211002	106	-	5'UTR		yitS
BLi_r0953	1211095	1211164	70	+	5'UTR		yitT
BLi_r0954	1211701	1211284	418	-	AI			yitT
BLi_r0955	1212476	1214367	1892	+	A3'UTR	ipi		guaC, BLi01201, BLi01202, yitU
BLi_r0956	1212574	1212480	95	-	3'UTR	guaC
BLi_r0957	1213627	1213556	72	-	5'UTR		guaC
BLi_r0958	1213733	1213667	67	-	3'UTR	BLi01201
BLi_r0959	1215035	1214974	62	-	5'UTR		yitU		TSS0383
BLi_r0960	1215061	1215095	35	+	5'UTR		yitV		TSS0384
BLi_r0961	1216235	1216353	119	+	3'UTR	yitW
BLi_r0962	1216541	1216575	35	+	5'UTR		argC
BLi_r0963	1225983	1225842	142	-	A3'UTR	yubB1		argF
BLi_r0964	1225951	1226616	666	+	A3'UTR	argF		yubB1
BLi_r0965	1226836	1226977	142	+	5'UTR		yjzC
BLi_r0966	1227156	1226977	180	-	Art			yjzC
BLi_r0967	1227158	1227238	81	+	3'UTR	yjzC
BLi_r0968	1227270	1227653	384	+	A5'UTR		yjaU	yjzD
BLi_r0969	1227464	1227423	42	-	5'UTR		yjzD		TSS0385
BLi_r0970	1230336	1230198	139	-	3'UTR	yjzB
BLi_r0971	1230285	1230539	255	+	A3'UTR	comZ		yjzB
BLi_r0972	1230546	1230748	203	+	5'UTR		fabH2
BLi_r0973	1230634	1230580	55	-	5'UTR		yjzB		TSS0387
BLi_r0974	1233824	1233890	67	+	3'UTR	yjaZ
BLi_r0975	1233913	1234014	102	+	5'UTR		appD1
BLi_r0976	1241293	1241402	110	+	3'UTR	BLi01229
BLi_r0977	1241457	1241507	51	+	5'UTR		yjbA
BLi_r0978	1242261	1242289	29	+	3'UTR	yjbA
BLi_r0979	1242363	1242490	128	+	A3			trpS
BLi_r0980	1242504	1242365	140	-	3'UTR	trpS
BLi_r0981	1242536	1242977	442	+	AI			trpS
BLi_r0982	1243825	1243498	328	-	5'UTR		trpS
BLi_r0983	1244045	1244232	188	+	5'UTR		oppA
BLi_r0984	1251200	1251927	728	+	A3'UTR	spx		yjbE
BLi_r0985	1251421	1251217	205	-	3'UTR	yjbE
BLi_r0986	1252156	1252085	72	-	5'UTR		yjbE		TSS0397
BLi_r0987	1252156	1252369	214	+	5'UTR		mecA
BLi_r0988	1253009	1253067	59	+	3'UTR	mecA
BLi_r0989	1253126	1253166	41	+	5'UTR		BLi01241		TSS0400
BLi_r0990	1255314	1255054	261	-	AI			BLi01243
BLi_r0991	1256288	1255346	943	-	A3'UTR	BLi01244		BLi01243
BLi_r0992	1256270	1256894	625	+	A3'UTR	BLi01243		BLi01244
BLi_r0993	1258638	1258624	15	-	5'UTR		BLi01245
BLi_r0994	1258629	1258740	112	+	5'UTR		coiA
BLi_r0995	1260711	1260419	293	-	AI			pepF	TSS0404
BLi_r0996	1260983	1260876	108	-	AI			pepF
BLi_r0997	1261932	1262631	700	+	A3'UTR	pepF		yizD
BLi_r0998	1261987	1261939	49	-	3'UTR	yizD
BLi_r0999	1262300	1262156	145	-	5'UTR		yizD		TSS0406
BLi_r1000	1262387	1262504	118	+	indep	pepF	yjbL		TSS0407
BLi_r1001	1262566	1262530	37	-	3'UTR	yjbH
BLi_r1002	1264057	1263865	193	-	5'UTR		yjbI
BLi_r1003	1263961	1264435	475	+	Amisc			yjbI, cwlQ
BLi_r1004	1264145	1264128	18	-	3'UTR	cwlQ
BLi_r1005	1265426	1265385	42	-	5'UTR		yjbK
BLi_r1006	1265484	1265514	31	+	5'UTR		yjbL		TSS0409
BLi_r1007	1268282	1268197	86	-	3'UTR	prpE
BLi_r1008	1268268	1268316	49	+	3'UTR	yjbO
BLi_r1009	1269059	1269024	36	-	5'UTR		prpE
BLi_r1010	1269163	1269295	133	+	5'UTR		yjbQ
BLi_r1011	1271178	1271391	255	+	5'UTR		tenA		TSS0410
BLi_r1012	1276506	1276444	63	-	AI			thiD
BLi_r1013	1278149	1277370	780	-	A3'UTR	cotZ		fabI, cotO
BLi_r1014	1278113	1279356	1244	+	A3'UTR	cotO		cotZ, cotY
BLi_r1015	1279293	1279239	55	-	5'UTR		cotY		TSS0417
BLi_r1016	1279369	1279330	40	-	3'UTR	cotX
BLi_r1017	1280812	1280787	26	-	5'UTR		cotV		TSS0419
BLi_r1018	1280908	1280932	25	+	5'UTR		yjcA
BLi_r1019	1282384	1284666	2283	+	A3'UTR	spoVIF		yjcD
BLi_r1020	1282421	1282394	28	-	3'UTR	yjcD
BLi_r1021	1284243	1284825	583	+	A5'UTR		BLi05014	yjcD
BLi_r1022	1285122	1285027	96	-	3'UTR	yngC
BLi_r1023	1285084	1285975	892	+	A3'UTR	BLi05014		yngC, galE1
BLi_r1024	1286005	1287568	1564	+	Amisc			galE1, yngB
BLi_r1025	1288129	1288098	32	-	5'UTR		yngA
BLi_r1026	1288261	1288230	32	-	3'UTR	yjcF
BLi_r1027	1290235	1291965	1731	+	Amisc			BLi01286, BLi01287, BLi01288	TSS0428
BLi_r1028	1291984	1292289	306	+	5'UTR		metI
BLi_r1029	1294619	1294632	14	+	3'UTR	metC
BLi_r1030	1295900	1295855	46	-	5'UTR		yjcL
BLi_r1031	1295993	1296027	35	+	5'UTR		BLi01292		TSS0430
BLi_r1032	1298421	1300087	1667	+	A3'UTR	pbpE1		abnA1
BLi_r1033	1298724	1298696	29	-	3'UTR	abnA1
BLi_r1034	1300088	1300311	224	+	indep	pbpE1	BLi01297		TSS0431
BLi_r1035	1300312	1300162	151	-	3'UTR	BLi05015
BLi_r1036	1300525	1300391	135	-	5'UTR		BLi05015
BLi_r1037	1300805	1300834	30	+	5'UTR		BLi01297
BLi_r1038	1301718	1301023	696	-	A3'UTR	BLi01299		maa
BLi_r1039	1301628	1301651	24	+	3'UTR	maa
BLi_r1040	1302233	1303110	878	+	Amisc			cysL	TSS0437
BLi_r1041	1303147	1303105	43	-	5'UTR		cysL
BLi_r1042	1303150	1303424	275	+	5'UTR		cysJ
BLi_r1043	1307057	1306751	307	-	A3'UTR	yoaU		cysI
BLi_r1044	1307001	1307082	82	+	3'UTR	cysI
BLi_r1045	1308217	1307932	286	-	A5'UTR		yoaU	yoaV
BLi_r1046	1307997	1308022	26	+	5'UTR		yoaV
BLi_r1047	1309363	1308366	998	-	A3'UTR	iseA		yoaV, yyaH
BLi_r1048	1309363	1309911	549	+	Art			iseA
BLi_r1049	1310075	1309913	163	-	5'UTR		iseA
BLi_r1050	1311100	1311132	33	+	3'UTR	yocH1
BLi_r1051	1311154	1311133	22	-	3'UTR	lmrB1
BLi_r1052	1313991	1313964	28	-	5'UTR		BLi01313		TSS0440
BLi_r1053	1314337	1314185	153	-	3'UTR	yezG
BLi_r1054	1315079	1315473	395	+	AI			yeeF
BLi_r1055	1317063	1316948	116	-	5'UTR		yeeF
BLi_r1056	1317060	1317092	33	+	5'UTR		yjqB
BLi_r1057	1317753	1317531	223	-	A3'UTR	xkdA		yjqB
BLi_r1058	1317741	1317750	10	+	3'UTR	yjqB
BLi_r1059	1318985	1318953	33	-	5'UTR		xre		TSS0442
BLi_r1060	1319061	1319124	64	+	5'UTR		BLi01319
BLi_r1061	1320093	1319973	121	-	AI			xkdB	TSS0443
BLi_r1062	1322015	1322084	70	+	3'UTR	xtrA
BLi_r1063	1322129	1322134	6	+	5'UTR		xpf
BLi_r1064	1322680	1322780	101	+	5'UTR		xtmA
BLi_r1065	1333086	1332376	711	-	Amisc			xkdN, xkzB, xkdO
BLi_r1066	1333809	1333740	70	-	AI			xkdO
BLi_r1067	1345263	1345297	35	+	3'UTR	xlyA
BLi_r1068	1345347	1345363	17	+	5'UTR		BLi01354		TSS0444
BLi_r1069	1351675	1350141	1535	-	A3'UTR	BLi01360		exuT
BLi_r1070	1351387	1354520	3134	+	A3'UTR	exuT		BLi01360, spoIISA, pit, ykaA
BLi_r1071	1354374	1354335	40	-	5'UTR		ykaA
BLi_r1072	1354531	1354665	135	+	5'UTR		ggt
BLi_r1073	1364906	1364680	227	-	AI			yesS
BLi_r1074	1372524	1372590	67	+	3'UTR	BLi01378
BLi_r1075	1378271	1378302	32	+	3'UTR	yesZ
BLi_r1076	1381038	1381151	114	+	3'UTR	yetA
BLi_r1077	1381074	1381122	49	+	5'UTR		lplA
BLi_r1078	1384545	1384725	181	+	A3'UTR	lplC		steT
BLi_r1079	1384581	1384568	14	-	3'UTR	steT
BLi_r1080	1385953	1385911	43	-	5'UTR		steT
[truncated: 2,234 more rows]

## Sheet: S7
Table S7 Predicted operons.
[truncated: 2,511 more rows]

[truncated: 10 more sheets: S8, S9, S10, S11, S12, S13, S14, S15, S16, S17]
